# Supplementary material for: CH5M3D: an HTML5 program for creating 3D molecular structures
Source: J Cheminform. 2013 Nov 18;5:46. doi: 10.1186/1758-2946-5-46 (PMC4177146; doi:10.1186/1758-2946-5-46)
Supplement: Additional file 1 — This archive contains all of the files required to create a fully-functional website using the CH5M3D library. [file 1758-2946-5-46-S1.zip]

Archive with 74 entries (66 files):
- ch5m3d/
- ch5m3d/ch5m3d.full.js
- ch5m3d/molecules/
- ch5m3d/molecules/cyclohexane.xyz
- ch5m3d/molecules/adamantane.xyz
- ch5m3d/molecules/trialanine.xyz
- ch5m3d/molecules/ruphen3.xyz
- ch5m3d/molecules/glucopyranose.xyz
- ch5m3d/molecules/s-2-butanol.xyz
- ch5m3d/qchem/
- ch5m3d/qchem/read.php
- ch5m3d/qchem/data/
- ch5m3d/qchem/data/admin/
- ch5m3d/qchem/data/admin/butadiene/
- ch5m3d/qchem/data/admin/butadiene/butadiene.mol
- ch5m3d/qchem/data/admin/butadiene/butadiene.inp
- ch5m3d/qchem/data/admin/butadiene/butadiene.out
- ch5m3d/qchem/data/admin/butadiene/butadiene.sum
- ch5m3d/qchem/icon_molecule.png
- ch5m3d/qchem/auth.php
- ch5m3d/qchem/ch5m3dq.css
- ch5m3d/qchem/dirlist.php
- ch5m3d/qchem/newpass.php
- ch5m3d/qchem/ch5m3dq.js
- ch5m3d/qchem/icon_textfile.png
- ch5m3d/qchem/account
- ch5m3d/qchem/delete.php
- ch5m3d/qchem/password.php
- ch5m3d/qchem/icon_folder.png
- ch5m3d/qchem/showqueue.php
- ch5m3d/qchem/qchem.php
- ch5m3d/qchem/ch5m3dq.full.js
- ch5m3d/qchem/write.php
- ch5m3d/qchem/icon_delete.png
- ch5m3d/doc/
- ch5m3d/doc/keyboard.html
- ch5m3d/doc/fileformat.html
- ch5m3d/doc/Areas.png
- ch5m3d/doc/gplv3-88x31.png
- ch5m3d/doc/labels.png
- ch5m3d/doc/DrawMode.png
- ch5m3d/doc/labels_thumb.png
- ch5m3d/doc/charges_thumb.png
- ch5m3d/doc/InitialView_thumb.png
- ch5m3d/doc/documentation.book.html
- ch5m3d/doc/installation.html
- ch5m3d/doc/about.html
- ch5m3d/doc/ViewMode.png
- ch5m3d/doc/highlighting.png
- ch5m3d/doc/DrawButtons.png
- ch5m3d/doc/apidoc.html
- ch5m3d/doc/view.html
- ch5m3d/doc/drawing.html
- ch5m3d/doc/InitialView.png
- ch5m3d/doc/charges.png
- ch5m3d/doc/introduction.html
- ch5m3d/doc/highlighting_thumb.png
- ch5m3d/doc/browser.html
- ch5m3d/doc/description.html
- ch5m3d/doc/DrawMode_thumb.png
- ch5m3d/ch5m3d.css
- ch5m3d/documentation.pdf
- ch5m3d/index.html
- ch5m3d/variations/
- ch5m3d/variations/two.html
- ch5m3d/variations/api.html
- ch5m3d/variations/serverView.html
- ch5m3d/variations/gallery.html
- ch5m3d/variations/viewer300.html
- ch5m3d/variations/viewer2x.html
- ch5m3d/variations/chooser.html
- ch5m3d/ch5m3d.js
- ch5m3d/COPYING.txt
- ch5m3d/CHANGELOG.txt
