# Supplementary material for: CH5M3D: an HTML5 program for creating 3D molecular structures
Source: J Cheminform. 2013 Nov 18;5:46. doi: 10.1186/1758-2946-5-46 (PMC4177146; doi:10.1186/1758-2946-5-46)
Supplement: Additional file 1 — This archive contains all of the files required to create a fully-functional website using the CH5M3D library. [file 1758-2946-5-46-S1.zip › ch5m3d/molecules/cyclohexane.xyz]

18
C6 H12  (xyz format) generated by CH5M3D.
C         -1.5341      -0.2896       0.0621
C         -0.6932       0.0388       1.2850
C         -0.9657       0.4281      -1.1513
H         -2.5424       0.0304       0.2260
H         -1.5183      -1.3462      -0.1085
H         -1.0934      -0.4664       2.1391
C          0.7385      -0.4155       1.0523
H         -0.7090       1.0950       1.4555
H         -1.5577       0.1969      -2.0121
H         -0.9815       1.4843      -0.9807
C          0.4660      -0.0262      -1.3840
H          1.3304      -0.1843       1.9131
H          0.7543      -1.4717       0.8817
H          0.8661       0.4790      -2.2381
C          1.3069       0.3022      -0.1611
H          0.4818      -1.0824      -1.5545
H          2.3148      -0.0176      -0.3250
H          1.2911       1.3584       0.0094
