# Supplementary material for: CH5M3D: an HTML5 program for creating 3D molecular structures
Source: J Cheminform. 2013 Nov 18;5:46. doi: 10.1186/1758-2946-5-46 (PMC4177146; doi:10.1186/1758-2946-5-46)
Supplement: Additional file 1 — This archive contains all of the files required to create a fully-functional website using the CH5M3D library. [file 1758-2946-5-46-S1.zip › ch5m3d/molecules/adamantane.xyz]

26
Molecular coordinates generated by CH5M3D.
C        -0.9076       1.2422      -0.8447
C        -1.3788       0.5020       0.3965
C         0.4712       0.7402      -1.2412
H        -0.8595       2.2913      -0.6377
H        -1.5950       1.0679      -1.6466
H        -2.3495       0.8554       0.6755
C        -1.4472      -0.9877       0.1026
C        -0.4028       0.7495       1.5351
H         0.8029       1.2612      -2.1149
C         1.4472       0.9877      -0.1026
C         0.4028      -0.7496      -1.5351
H         2.4179       0.6343      -0.3816
H         1.4954       2.0364       0.1043
H        -0.7345       0.2285       2.4088
C         0.9760       0.2475       1.1387
H        -0.3547       1.7983       1.7420
H         1.6631       0.4218       1.9402
C         0.9077      -1.2422       0.8448
H        -1.7789      -1.5088       0.9763
H        -2.1343      -1.1620      -0.6990
H         1.8783      -1.5956       0.5657
H         0.5760      -1.7633       1.7185
H         1.3735      -1.1030      -1.8142
C        -0.0683      -1.4898      -0.2939
H        -0.2843      -0.9238      -2.3366
H        -0.1165      -2.5385      -0.5008
