# Supplementary material for: CH5M3D: an HTML5 program for creating 3D molecular structures
Source: J Cheminform. 2013 Nov 18;5:46. doi: 10.1186/1758-2946-5-46 (PMC4177146; doi:10.1186/1758-2946-5-46)
Supplement: Additional file 1 — This archive contains all of the files required to create a fully-functional website using the CH5M3D library. [file 1758-2946-5-46-S1.zip › ch5m3d/molecules/trialanine.xyz]

33
Molecular coordinates generated by CH5M3D.
C        -2.9679      -2.7673      -0.3150
H        -2.3386      -3.1054       0.4804
N        -4.3901      -2.8145       0.1166
C        -2.7685      -3.6495      -1.5455
C        -2.6151      -1.3786      -0.6741
H        -4.9704      -2.4797      -0.6545
H        -4.6478      -3.7701       0.3566
H        -4.5127      -2.2064       0.9310
H        -3.3929      -3.2952      -2.3402
H        -1.7378      -3.5949      -1.8606
H        -3.0227      -4.6528      -1.3141
O        -3.2358      -0.7867      -1.6765
N        -1.6590      -0.6963       0.0265
C        -1.3580       0.6448      -0.3381
H        -1.9697       0.9475      -1.1922
C        -1.6699       1.5809       0.8404
C         0.0454       0.7168      -0.7264
H        -1.4397       2.6002       0.5615
H        -2.7161       1.5001       1.0851
H        -1.1036       1.3119       1.6913
N         0.5909       1.9130      -1.1249
O         0.7616      -0.3718      -0.7356
H        -1.1964      -1.1163       0.7685
C         1.9317       1.9406      -1.5605
H         2.3275       0.9738      -1.5180
C         1.9647       2.4460      -2.9979
C         2.7155       2.8471      -0.6975
H         2.9764       2.4738      -3.3511
H         1.3718       1.7997      -3.6366
H         1.5465       3.4363      -3.0211
O         3.8889       3.2698      -1.1169
O         2.0918       3.5171       0.2510
H         0.0507       2.7273      -1.1355
