# Supplementary material for: CH5M3D: an HTML5 program for creating 3D molecular structures
Source: J Cheminform. 2013 Nov 18;5:46. doi: 10.1186/1758-2946-5-46 (PMC4177146; doi:10.1186/1758-2946-5-46)
Supplement: Additional file 1 — This archive contains all of the files required to create a fully-functional website using the CH5M3D library. [file 1758-2946-5-46-S1.zip › ch5m3d/molecules/ruphen3.xyz]

67
C36 H24 RuN6  (xyz format) generated by CH5M3D.
Ru         0.0219      -0.2280       0.1868
N         -1.3342      -1.4092      -0.8990
N         -1.0614       1.5137       0.7874
N          1.2569      -1.9246      -0.2434
N          1.7308       0.9694       0.5423
N         -0.7394      -0.7600       2.1597
N          0.2044       0.8467      -1.6621
C          2.5732      -2.0980       0.1555
C         -0.7955      -2.6049      -1.3892
C          0.5842      -2.9042      -1.0376
C         -2.6473      -1.0080      -1.1753
C         -1.5673      -3.5122      -2.2000
C         -3.5060      -1.8803      -2.0097
H         -3.0055      -0.0910      -0.7929
C          1.2209      -4.1134      -1.4723
C          3.2781      -3.3332      -0.2526
H          3.0675      -1.3615       0.7333
C         -0.9270      -4.7653      -2.6813
H         -4.4960      -1.6006      -2.2367
C         -2.9539      -3.1456      -2.5344
H         -3.5417      -3.7739      -3.1387
H          4.2820      -3.4849       0.0356
C          0.4813      -5.0712      -2.3072
C          2.5923      -4.3465      -1.0752
H          3.1022      -5.2234      -1.3716
C         -1.6449       1.4725       2.0645
C         -1.4740       0.2629       2.8040
C          2.0489       1.8353      -0.5104
C          1.2329       1.7708      -1.6852
C          1.5027       2.5899      -2.8211
C          3.1467       2.7267      -0.4359
C         -0.6356       0.6567      -2.7881
C          2.4930       0.9395       1.7053
C         -0.4062       1.4526      -3.9845
H         -1.4114      -0.0490      -2.7705
C          3.6308       1.8265       1.8387
H          2.2620       0.2668       2.4786
H          4.2357       1.8012       2.6958
C          3.4382       3.6014      -1.5851
C          3.9514       2.7376       0.7606
H          4.7832       3.3833       0.8325
C          2.6022       3.5286      -2.7864
C          0.6824       2.4345      -3.9986
H         -1.0098       1.3188      -4.8355
H          0.8717       3.0219      -4.8660
C         -1.1729       2.6588      -0.0475
C         -0.5258      -1.9901       2.7938
C         -1.0786      -2.2259       4.1460
H          0.0315      -2.7405       2.3088
C         -2.0374       0.1091       4.1270
H         -0.9142      -3.1584       4.6308
C         -2.7808       1.2589       4.7124
C         -1.8347      -1.1698       4.8257
C         -1.9035       3.8220       0.4391
H         -0.7173       2.6655      -1.0038
C         -2.3767       2.5905       2.5873
H         -1.9828       4.6907      -0.1683
C         -2.9414       2.5252       3.8935
C         -2.5156       3.7940       1.7704
H         -3.0437       4.6375       2.1386
H         -2.2235      -1.3277       5.7913
H          4.2615       4.2742      -1.5540
H          2.8187       4.1447      -3.6311
H         -1.4686      -5.4350      -3.2892
H          0.9417      -5.9679      -2.6452
H         -3.1892       1.1958       5.6760
H         -3.4669       3.3796       4.2644
