# Supplementary material for: CH5M3D: an HTML5 program for creating 3D molecular structures
Source: J Cheminform. 2013 Nov 18;5:46. doi: 10.1186/1758-2946-5-46 (PMC4177146; doi:10.1186/1758-2946-5-46)
Supplement: Additional file 1 — This archive contains all of the files required to create a fully-functional website using the CH5M3D library. [file 1758-2946-5-46-S1.zip › ch5m3d/molecules/glucopyranose.xyz]

24
Molecular coordinates generated by CH5M3D.
C         0.2311      -0.3186       1.2152
O         1.5565      -0.2137       0.6064
C        -0.8347      -0.5756       0.1243
H         0.0010       0.6032       1.7339
C         0.1999      -1.4913       2.2030
C         1.5914       0.8918      -0.3561
O        -2.1184      -0.6717       0.7190
C        -0.8242       0.5634      -0.8531
H        -0.6050      -1.4761      -0.3811
O        -1.7994       0.3405      -1.8582
H        -1.0454       1.4853      -0.3374
H         2.5722       0.9570      -0.7907
C         0.5633       0.6554      -1.4730
O         1.2932       2.1046       0.3328
O         0.5939       1.7322      -2.3856
H         0.7981      -0.2576      -1.9807
H        -0.7660      -1.5627       2.6517
O         0.4898      -2.7002       1.5257
H         0.9344      -1.3197       2.9644
H         0.4702      -3.4281       2.1573
H        -2.7762      -0.8231       0.0321
H        -1.7843       1.0756      -2.4879
H        -0.0606       1.5812      -3.0765
H         1.3192       2.8482      -0.2856
