# Supplementary material for: CH5M3D: an HTML5 program for creating 3D molecular structures
Source: J Cheminform. 2013 Nov 18;5:46. doi: 10.1186/1758-2946-5-46 (PMC4177146; doi:10.1186/1758-2946-5-46)
Supplement: Additional file 1 — This archive contains all of the files required to create a fully-functional website using the CH5M3D library. [file 1758-2946-5-46-S1.zip › ch5m3d/molecules/s-2-butanol.xyz]

15
S-2-butanol
 C        -0.5294      -0.3155       0.1496
 C         0.6016       0.5705      -0.4385
 C        -1.6544       0.5913       0.6912
 O         0.0029      -1.1177       1.2300
 H        -0.9320      -0.9746      -0.6299
 H        -0.7296      -1.6685       1.6320
 H        -2.4593      -0.0280       1.1085
 H        -1.2470       1.2484       1.4835
 H        -2.0460       1.2141      -0.1252
 C         1.7416      -0.3268      -0.9583
 H         0.2026       1.1804      -1.2637
 H         0.9981       1.2363       0.3564
 H         2.5358       0.3013      -1.3767
 H         2.1536      -0.9196      -0.1212
 H         1.3614      -0.9916      -1.7375
