# Supplementary material for: CH5M3D: an HTML5 program for creating 3D molecular structures
Source: J Cheminform. 2013 Nov 18;5:46. doi: 10.1186/1758-2946-5-46 (PMC4177146; doi:10.1186/1758-2946-5-46)
Supplement: Additional file 1 — This archive contains all of the files required to create a fully-functional website using the CH5M3D library. [file 1758-2946-5-46-S1.zip › ch5m3d/qchem/read.php]

<?php
// Simple PHP script to read the contents
// of a file and return to webpage via AJAX.
//
// Requires filename including full relative path
//

//echo "Using PHP to read file.\n";

// Assign parameters to local variables
$filename = $_POST['filename'];
echo "Filename = [" . $filename . "]\n";

// Open file and return raw contents to user
$fh = fopen($filename,'r') or die("Unable to open file $filename");
while ( !feof($fh)) {
  echo fgets($fh);
  }
fclose($fh);

?>
