# Supplementary material for: CH5M3D: an HTML5 program for creating 3D molecular structures
Source: J Cheminform. 2013 Nov 18;5:46. doi: 10.1186/1758-2946-5-46 (PMC4177146; doi:10.1186/1758-2946-5-46)
Supplement: Additional file 1 — This archive contains all of the files required to create a fully-functional website using the CH5M3D library. [file 1758-2946-5-46-S1.zip › ch5m3d/qchem/data/admin/butadiene/butadiene.mol]

butadieneDFT.out
 OpenBabel01231321203D

 10  9  0  0  0  0  0  0  0  0999 V2000
    0.4200   -0.4276    0.7412 C   0  0  0  0  0
    1.2114   -0.5268    1.4828 H   0  0  0  0  0
    0.7652    0.3224   -0.4681 C   0  0  0  0  0
    1.8043    0.2590   -0.7881 H   0  0  0  0  0
   -0.0759    1.0807   -1.1710 C   0  0  0  0  0
    0.2457    1.5948   -2.0702 H   0  0  0  0  0
   -1.1068    1.2221   -0.8598 H   0  0  0  0  0
   -0.7566   -1.0067    0.9792 C   0  0  0  0  0
   -1.5575   -0.9854    0.2459 H   0  0  0  0  0
   -0.9488   -1.5324    1.9082 H   0  0  0  0  0
  3  1  1  0  0  0
  1  8  2  0  0  0
  1  2  1  0  0  0
  5  3  2  0  0  0
  4  3  1  0  0  0
  6  5  1  0  0  0
  5  7  1  0  0  0
  9  8  1  0  0  0
  8 10  1  0  0  0
M  END
