# Supplementary material for: CH5M3D: an HTML5 program for creating 3D molecular structures
Source: J Cheminform. 2013 Nov 18;5:46. doi: 10.1186/1758-2946-5-46 (PMC4177146; doi:10.1186/1758-2946-5-46)
Supplement: Additional file 1 — This archive contains all of the files required to create a fully-functional website using the CH5M3D library. [file 1758-2946-5-46-S1.zip › ch5m3d/qchem/data/admin/butadiene/butadiene.out]

----- GAMESS execution script 'rungms' -----
This job is running on host thebrain
under operating system Linux at Wed Jan 23 21:04:17 EST 2013
Available scratch disk space (Kbyte units) at beginning of the job is
Filesystem           1K-blocks      Used Available Use% Mounted on
/dev/sda4            2048545652 283909360 1660576148  15% /home
GAMESS temporary binary files will be written to /home/www-data/scr
GAMESS supplementary output files will be written to /home/scratch/www-data
Copying input file /home/scratch/www-data/butadieneDFT/butadieneDFT.inp to your run's scratch directory...
Job requested to use 1 nodes with 6 nodes/cpu
1 nodes in generated host list = (thebrain:cpus=6)

 Distributed Data Interface kickoff program.
 Initiating 6 compute processes on 1 nodes to run the following command:
 /usr/local/gamess/gamess.00.x butadieneDFT 

          ******************************************************
          *         GAMESS VERSION =  1 MAY 2012 (R1)          *
          *             FROM IOWA STATE UNIVERSITY             *
          * M.W.SCHMIDT, K.K.BALDRIDGE, J.A.BOATZ, S.T.ELBERT, *
          *   M.S.GORDON, J.H.JENSEN, S.KOSEKI, N.MATSUNAGA,   *
          *          K.A.NGUYEN, S.J.SU, T.L.WINDUS,           *
          *       TOGETHER WITH M.DUPUIS, J.A.MONTGOMERY       *
          *         J.COMPUT.CHEM.  14, 1347-1363(1993)        *
          **************** 64 BIT LINUX VERSION ****************

  SINCE 1993, STUDENTS AND POSTDOCS WORKING AT IOWA STATE UNIVERSITY
  AND ALSO IN THEIR VARIOUS JOBS AFTER LEAVING ISU HAVE MADE IMPORTANT
  CONTRIBUTIONS TO THE CODE:
     IVANA ADAMOVIC, CHRISTINE AIKENS, YURI ALEXEEV, POOJA ARORA,
     ANDREY ASADCHEV, ROB BELL, PRADIPTA BANDYOPADHYAY, JONATHAN BENTZ,
     BRETT BODE, GALINA CHABAN, WEI CHEN, CHEOL HO CHOI, PAUL DAY,
     ALBERT DEFUSCO, TIM DUDLEY, DMITRI FEDOROV, GRAHAM FLETCHER,
     MARK FREITAG, KURT GLAESEMANN, DAN KEMP, GRANT MERRILL,
     NORIYUKI MINEZAWA, JONATHAN MULLIN, TAKESHI NAGATA,
     SEAN NEDD, HEATHER NETZLOFF, BOSILJKA NJEGIC, RYAN OLSON, MIKE PAK,
     JIM SHOEMAKER, LYUDMILA SLIPCHENKO, SAROM SOK, JIE SONG,
     TETSUYA TAKETSUGU, SIMON WEBB, SOOHAENG YOO, FEDERICO ZAHARIEV

  ADDITIONAL CODE HAS BEEN PROVIDED BY COLLABORATORS IN OTHER GROUPS:
     IOWA STATE UNIVERSITY:
          JOE IVANIC, LAIMUTIS BYTAUTAS, KLAUS RUEDENBERG
     UNIVERSITY OF TOKYO: KIMIHIKO HIRAO, TAKAHITO NAKAJIMA,
          TAKAO TSUNEDA, MUNEAKI KAMIYA, SUSUMU YANAGISAWA,
          KIYOSHI YAGI, MAHITO CHIBA, SEIKEN TOKURA, NAOAKI KAWAKAMI
     UNIVERSITY OF AARHUS: FRANK JENSEN
     UNIVERSITY OF IOWA: VISVALDAS KAIRYS, HUI LI
     NATIONAL INST. OF STANDARDS AND TECHNOLOGY: WALT STEVENS, DAVID GARMER
     UNIVERSITY OF PISA: BENEDETTA MENNUCCI, JACOPO TOMASI
     UNIVERSITY OF MEMPHIS: HENRY KURTZ, PRAKASHAN KORAMBATH
     UNIVERSITY OF ALBERTA: TOBY ZENG, MARIUSZ KLOBUKOWSKI
     UNIVERSITY OF NEW ENGLAND: MARK SPACKMAN
     MIE UNIVERSITY: HIROAKI UMEDA
     MICHIGAN STATE UNIVERSITY:
          KAROL KOWALSKI, MARTA WLOCH, JEFFREY GOUR, JESSE LUTZ, PIOTR PIECUCH
     UNIVERSITY OF SILESIA: MONIKA MUSIAL, STANISLAW KUCHARSKI
     FACULTES UNIVERSITAIRES NOTRE-DAME DE LA PAIX:
          OLIVIER QUINET, BENOIT CHAMPAGNE
     UNIVERSITY OF CALIFORNIA - SANTA BARBARA: BERNARD KIRTMAN
     INSTITUTE FOR MOLECULAR SCIENCE:
          KAZUYA ISHIMURA, MICHIO KATOUDA, AND SHIGERU NAGASE
     UNIVERSITY OF NOTRE DAME: DAN CHIPMAN
     KYUSHU UNIVERSITY:
          HARUYUKI NAKANO,
          FENG LONG GU, JACEK KORCHOWIEC, MARCIN MAKOWSKI, AND YURIKO AOKI,
          HIROTOSHI MORI AND EISAKU MIYOSHI
     PENNSYLVANIA STATE UNIVERSITY:
          TZVETELIN IORDANOV, CHET SWALINA, JONATHAN SKONE,
          SHARON HAMMES-SCHIFFER
     WASEDA UNIVERSITY:
          MASATO KOBAYASHI, TOMOKO AKAMA, TSUGUKI TOUMA,
          TAKESHI YOSHIKAWA, YASUHIRO IKABATA, HIROMI NAKAI
     UNIVERSITY OF NEBRASKA:
          PEIFENG SU, DEJUN SI, NANDUN THELLAMUREGE, YALI WANG, HUI LI
     UNIVERSITY OF ZURICH:
          ROBERTO PEVERATI, KIM BALDRIDGE
     N. COPERNICUS UNIVERSITY AND JACKSON STATE UNIVERSITY:
          MARIA BARYSZ


 PARALLEL VERSION RUNNING ON     6 PROCESSORS IN     1 NODES.

 EXECUTION OF GAMESS BEGUN Wed Jan 23 21:04:17 2013

            ECHO OF THE FIRST FEW INPUT CARDS -
 INPUT CARD>!                                                                               
 INPUT CARD>!   GAMESS Calculation input file                                               
 INPUT CARD>!   1,3-butadiene in s-cis conformation with DFT Functional                     
 INPUT CARD>!                                                                               
 INPUT CARD> $CONTRL SCFTYP=RHF MAXIT=50 RUNTYP=OPTIMIZE                                    
 INPUT CARD>         COORD=UNIQUE MULT=1                                                    
 INPUT CARD>         DFTTYP=PBE0                                                            
 INPUT CARD>         ICHARG=0                                                               
 INPUT CARD>         MOLPLT=.FALSE. PLTORB=.FALSE.  $END                                    
 INPUT CARD> $SYSTEM TIMLIM=480 MWORDS=6  $END                                              
 INPUT CARD>                                                                                
 INPUT CARD> $STATPT OPTTOL=0.00005 NSTEP=30 HSSEND=.TRUE. $END                             
 INPUT CARD>                                                                                
 INPUT CARD> $DFT    METHOD=GRID  NLEB=590  $END                                            
 INPUT CARD>                                                                                
 INPUT CARD> $BASIS  GBASIS=N311 NGAUSS=6                                                   
 INPUT CARD>         NDFUNC=1   NPFUNC=1  $END                                              
 INPUT CARD>                                                                                
 INPUT CARD> $SCF    DIRSCF=.T. $END                                                        
 INPUT CARD> $GUESS  GUESS=HUCKEL  $END                                                     
 INPUT CARD>                                                                                
 INPUT CARD> $DATA                                                                          
 INPUT CARD>   1,3-butadiene in s-cis conformation with DFT Functional                      
 INPUT CARD>  C1                                                                            
 INPUT CARD> C     6     0.406    -0.421     0.749                                          
 INPUT CARD> H     1     1.178    -0.471     1.500                                          
 INPUT CARD> C     6     0.755     0.318    -0.482                                          
 INPUT CARD> H     1     1.773     0.209    -0.820                                          
 INPUT CARD> C     6    -0.066     1.097    -1.164                                          
 INPUT CARD> H     1     0.252     1.595    -2.062                                          
 INPUT CARD> H     1    -1.077     1.275    -0.843                                          
 INPUT CARD> C     6    -0.747    -1.025     0.976                                          
 INPUT CARD> H     1    -1.533    -1.043     0.242                                          
 INPUT CARD> H     1    -0.940    -1.534     1.904                                          
 INPUT CARD> $END                                                                           
    6000000 WORDS OF MEMORY AVAILABLE

     BASIS OPTIONS
     -------------
     GBASIS=N311         IGAUSS=       6      POLAR=POPN311 
     NDFUNC=       1     NFFUNC=       0     DIFFSP=       F
     NPFUNC=       1      DIFFS=       F     BASNAM=        


     RUN TITLE
     ---------
    1,3-butadiene in s-cis conformation with DFT Functional                      

 THE POINT GROUP OF THE MOLECULE IS C1      
 THE ORDER OF THE PRINCIPAL AXIS IS     0

 ATOM      ATOMIC                      COORDINATES (BOHR)
           CHARGE         X                   Y                   Z
 C           6.0     0.7672287510       -0.7955746408        1.4154047648
 H           1.0     2.2260972135       -0.8900609402        2.8345889816
 C           6.0     1.4267431207        0.6009328641       -0.9108479261
 H           1.0     3.3504841762        0.3949527314       -1.5495753099
 C           6.0    -0.1247219152        2.0730294085       -2.1996410497
 H           1.0     0.4762109489        3.0141129504       -3.8966149867
 H           1.0    -2.0352348888        2.4094006343       -1.5930390076
 C           6.0    -1.4116253128       -1.9369691374        1.8443725640
 H           1.0    -2.8969499392       -1.9709842052        0.4573136890
 H           1.0    -1.7763424285       -2.8988396652        3.5980382806

          INTERNUCLEAR DISTANCES (ANGS.)
          ------------------------------

                1 C          2 H          3 C          4 H          5 C     

   1 C       0.0000000    1.0781860 *  1.4775937 *  2.1742470 *  2.4873032 *
   2 H       1.0781860 *  0.0000000    2.1748044 *  2.4897440 *  3.3321248  
   3 C       1.4775937 *  2.1748044 *  0.0000000    1.0781693 *  1.3213652 *
   4 H       2.1742470 *  2.4897440 *  1.0781693 *  0.0000000    2.0709421 *
   5 C       2.4873032 *  3.3321248    1.3213652 *  2.0709421 *  0.0000000  
   6 H       3.4626136    4.2206251    2.0928779 *  2.4035393 *  1.0749567 *
   7 H       2.7586535 *  3.6909606    2.0981883 *  3.0429238    1.0755678 *
   8 C       1.3212698 *  2.0705354 *  2.4870499 *  3.3314820    3.0896998  
   9 H       2.0984885 *  3.0429047    2.7588840 *  3.6912036    2.9510210 *
  10 H       2.0939222 *  2.4039777 *  3.4635134    4.2212076    4.1350527  

                6 H          7 H          8 C          9 H         10 H     

   1 C       3.4626136    2.7586535 *  1.3212698 *  2.0984885 *  2.0939222 *
   2 H       4.2206251    3.6909606    2.0705354 *  3.0429047    2.4039777 *
   3 C       2.0928779 *  2.0981883 *  2.4870499 *  2.7588840 *  3.4635134  
   4 H       2.4035393 *  3.0429238    3.3314820    3.6912036    4.2212076  
   5 C       1.0749567 *  1.0755678 *  3.0896998    2.9510210 *  4.1350527  
   6 H       0.0000000    1.8315573 *  4.1342285    3.9311175    5.1904394  
   7 H       1.8315573 *  0.0000000    2.9508746 *  2.5996702 *  3.9313177  
   8 C       4.1342285    2.9508746 *  0.0000000    1.0755817 *  1.0758782 *
   9 H       3.9311175    2.5996702 *  1.0755817 *  0.0000000    1.8316588 *
  10 H       5.1904394    3.9313177    1.0758782 *  1.8316588 *  0.0000000  

  * ... LESS THAN  3.000


     ATOMIC BASIS SET
     ----------------
 THE CONTRACTED PRIMITIVE FUNCTIONS HAVE BEEN UNNORMALIZED
 THE CONTRACTED BASIS FUNCTIONS ARE NOW NORMALIZED TO UNITY

  SHELL TYPE  PRIMITIVE        EXPONENT          CONTRACTION COEFFICIENT(S)

 C         

      1   S       1          4563.2400000    0.001966650249
      1   S       2           682.0240000    0.015230601932
      1   S       3           154.9730000    0.076126909656
      1   S       4            44.4553000    0.260801033080
      1   S       5            13.0290000    0.616462078191
      1   S       6             1.8277300    0.221006028032

      2   L       7            20.9642000    0.114660080729    0.040248692673
      2   L       8             4.8033100    0.919999647749    0.237593956746
      2   L       9             1.4593300   -0.003030682134    0.815853851473

      3   L      10             0.4834560    1.000000000000    1.000000000000

      4   L      11             0.1455850    1.000000000000    1.000000000000

      5   D      12             0.6260000    1.000000000000

 H         

      6   S      13            33.8650000    0.025493814541
      6   S      14             5.0947900    0.190373108582
      6   S      15             1.1587900    0.852161486043

      7   S      16             0.3258400    1.000000000000

      8   S      17             0.1027410    1.000000000000

      9   P      18             0.7500000    1.000000000000

 C         

     10   S      19          4563.2400000    0.001966650249
     10   S      20           682.0240000    0.015230601932
     10   S      21           154.9730000    0.076126909656
     10   S      22            44.4553000    0.260801033080
     10   S      23            13.0290000    0.616462078191
     10   S      24             1.8277300    0.221006028032

     11   L      25            20.9642000    0.114660080729    0.040248692673
     11   L      26             4.8033100    0.919999647749    0.237593956746
     11   L      27             1.4593300   -0.003030682134    0.815853851473

     12   L      28             0.4834560    1.000000000000    1.000000000000

     13   L      29             0.1455850    1.000000000000    1.000000000000

     14   D      30             0.6260000    1.000000000000

 H         

     15   S      31            33.8650000    0.025493814541
     15   S      32             5.0947900    0.190373108582
     15   S      33             1.1587900    0.852161486043

     16   S      34             0.3258400    1.000000000000

     17   S      35             0.1027410    1.000000000000

     18   P      36             0.7500000    1.000000000000

 C         

     19   S      37          4563.2400000    0.001966650249
     19   S      38           682.0240000    0.015230601932
     19   S      39           154.9730000    0.076126909656
     19   S      40            44.4553000    0.260801033080
     19   S      41            13.0290000    0.616462078191
     19   S      42             1.8277300    0.221006028032

     20   L      43            20.9642000    0.114660080729    0.040248692673
     20   L      44             4.8033100    0.919999647749    0.237593956746
     20   L      45             1.4593300   -0.003030682134    0.815853851473

     21   L      46             0.4834560    1.000000000000    1.000000000000

     22   L      47             0.1455850    1.000000000000    1.000000000000

     23   D      48             0.6260000    1.000000000000

 H         

     24   S      49            33.8650000    0.025493814541
     24   S      50             5.0947900    0.190373108582
     24   S      51             1.1587900    0.852161486043

     25   S      52             0.3258400    1.000000000000

     26   S      53             0.1027410    1.000000000000

     27   P      54             0.7500000    1.000000000000

 H         

     28   S      55            33.8650000    0.025493814541
     28   S      56             5.0947900    0.190373108582
     28   S      57             1.1587900    0.852161486043

     29   S      58             0.3258400    1.000000000000

     30   S      59             0.1027410    1.000000000000

     31   P      60             0.7500000    1.000000000000

 C         

     32   S      61          4563.2400000    0.001966650249
     32   S      62           682.0240000    0.015230601932
     32   S      63           154.9730000    0.076126909656
     32   S      64            44.4553000    0.260801033080
     32   S      65            13.0290000    0.616462078191
     32   S      66             1.8277300    0.221006028032

     33   L      67            20.9642000    0.114660080729    0.040248692673
     33   L      68             4.8033100    0.919999647749    0.237593956746
     33   L      69             1.4593300   -0.003030682134    0.815853851473

     34   L      70             0.4834560    1.000000000000    1.000000000000

     35   L      71             0.1455850    1.000000000000    1.000000000000

     36   D      72             0.6260000    1.000000000000

 H         

     37   S      73            33.8650000    0.025493814541
     37   S      74             5.0947900    0.190373108582
     37   S      75             1.1587900    0.852161486043

     38   S      76             0.3258400    1.000000000000

     39   S      77             0.1027410    1.000000000000

     40   P      78             0.7500000    1.000000000000

 H         

     41   S      79            33.8650000    0.025493814541
     41   S      80             5.0947900    0.190373108582
     41   S      81             1.1587900    0.852161486043

     42   S      82             0.3258400    1.000000000000

     43   S      83             0.1027410    1.000000000000

     44   P      84             0.7500000    1.000000000000

 TOTAL NUMBER OF BASIS SET SHELLS             =   44
 NUMBER OF CARTESIAN GAUSSIAN BASIS FUNCTIONS =  112
 NUMBER OF ELECTRONS                          =   30
 CHARGE OF MOLECULE                           =    0
 SPIN MULTIPLICITY                            =    1
 NUMBER OF OCCUPIED ORBITALS (ALPHA)          =   15
 NUMBER OF OCCUPIED ORBITALS (BETA )          =   15
 TOTAL NUMBER OF ATOMS                        =   10
 THE NUCLEAR REPULSION ENERGY IS      105.3776403532

     LEBEDEV GRID-BASED DFT OPTIONS
     ------------------------------
     DFTTYP=PBE0    
     NRAD  =      96     NLEB  =     590
     NRAD0 =      24     NLEB0 =     110
     SWOFF =    5.00E-03 (PURE SCF -> DFT)
     SWITCH=    3.00E-04 (COARSE -> TIGHT GRID)
     THRESH=    0.00E+00 GTHRE=    1.00E+00

 GRIMME'S EMPIRICAL DISPERSION CORRECTION= F

     $CONTRL OPTIONS
     ---------------
 SCFTYP=RHF          RUNTYP=OPTIMIZE     EXETYP=RUN     
 MPLEVL=       0     CITYP =NONE         CCTYP =NONE         VBTYP =NONE    
 DFTTYP=PBE0         TDDFT =NONE    
 MULT  =       1     ICHARG=       0     NZVAR =       0     COORD =UNIQUE  
 PP    =NONE         RELWFN=NONE         LOCAL =NONE         NUMGRD=       F
 ISPHER=      -1     NOSYM =       0     MAXIT =      50     UNITS =ANGS    
 PLTORB=       F     MOLPLT=       F     AIMPAC=       F     FRIEND=        
 NPRINT=       7     IREST =       0     GEOM  =INPUT   
 NORMF =       0     NORMP =       0     ITOL  =      20     ICUT  =       9
 INTTYP=BEST         GRDTYP=BEST         QMTTOL= 1.0E-06

     $SYSTEM OPTIONS
     ---------------
  REPLICATED MEMORY=     6000000 WORDS (ON EVERY NODE).
 DISTRIBUTED MEMDDI=           0 MILLION WORDS IN AGGREGATE,
 MEMDDI DISTRIBUTED OVER   6 PROCESSORS IS           0 WORDS/PROCESSOR.
 TOTAL MEMORY REQUESTED ON EACH PROCESSOR=     6000000 WORDS.
 TIMLIM=         480.00 MINUTES, OR       0.3 DAYS.
 PARALL= T  BALTYP=  DLB     KDIAG=    0  COREFL= F
 MXSEQ2=     300 MXSEQ3=     150

          ----------------
          PROPERTIES INPUT
          ----------------

     MOMENTS            FIELD           POTENTIAL          DENSITY
 IEMOM =       1   IEFLD =       0   IEPOT =       0   IEDEN =       0
 WHERE =COMASS     WHERE =NUCLEI     WHERE =NUCLEI     WHERE =NUCLEI  
 OUTPUT=BOTH       OUTPUT=BOTH       OUTPUT=BOTH       OUTPUT=BOTH    
 IEMINT=       0   IEFINT=       0                     IEDINT=       0
                                                       MORB  =       0
          EXTRAPOLATION IN EFFECT
          DIIS IN EFFECT
 ORBITAL PRINTING OPTION: NPREO=     1   112     2     1

     -------------------------------
     INTEGRAL TRANSFORMATION OPTIONS
     -------------------------------
     NWORD  =            0
     CUTOFF = 1.0E-09     MPTRAN =       0
     DIRTRF =       T     AOINTS =DUP     

          ----------------------
          INTEGRAL INPUT OPTIONS
          ----------------------
 NOPK  =       1 NORDER=       0 SCHWRZ=       T

     ------------------------------------------
     THE POINT GROUP IS C1 , NAXIS= 0, ORDER= 1
     ------------------------------------------

     DIMENSIONS OF THE SYMMETRY SUBSPACES ARE
 A   =  112

 ..... DONE SETTING UP THE RUN .....
 CPU     0: STEP CPU TIME=     0.02 TOTAL CPU TIME=        0.0 (    0.0 MIN)
 TOTAL WALL CLOCK TIME=        0.1 SECONDS, CPU UTILIZATION IS  28.57%


          -----------------------------
          STATIONARY POINT LOCATION RUN
          -----------------------------

 OBTAINING INITIAL HESSIAN, HESS=GUESS   
 CARTESIAN COORDINATE OPTIMIZATION USING BADGER'S RULE FORCE CONSTANT GUESS

          PARAMETERS CONTROLLING GEOMETRY SEARCH ARE
          METHOD =QA                  UPHESS =BFGS    
          NNEG   =         0          NFRZ   =         0
          NSTEP  =        30          IFOLOW =         1
          HESS   =GUESS               RESTAR =         F
          IHREP  =         0          HSSEND =         T
          NPRT   =         0          NPUN   =         0
          OPTTOL = 5.000E-05          RMIN   = 1.500E-03
          RMAX   = 1.000E-01          RLIM   = 7.000E-02
          DXMAX  = 3.000E-01          PURIFY =         F
          MOVIE  =         F          TRUPD  =         T
          TRMAX  = 5.000E-01          TRMIN  = 5.000E-02
          ITBMAT =         5          STPT   =         F
          STSTEP = 1.000E-02          PROJCT=          T

 BEGINNING GEOMETRY SEARCH POINT NSERCH=   0 ...

 COORDINATES OF ALL ATOMS ARE (ANGS)
   ATOM   CHARGE       X              Y              Z
 ------------------------------------------------------------
 C           6.0   0.4060000000  -0.4210000000   0.7490000000
 H           1.0   1.1780000000  -0.4710000000   1.5000000000
 C           6.0   0.7550000000   0.3180000000  -0.4820000000
 H           1.0   1.7730000000   0.2090000000  -0.8200000000
 C           6.0  -0.0660000000   1.0970000000  -1.1640000000
 H           1.0   0.2520000000   1.5950000000  -2.0620000000
 H           1.0  -1.0770000000   1.2750000000  -0.8430000000
 C           6.0  -0.7470000000  -1.0250000000   0.9760000000
 H           1.0  -1.5330000000  -1.0430000000   0.2420000000
 H           1.0  -0.9400000000  -1.5340000000   1.9040000000

          ********************
          1 ELECTRON INTEGRALS
          ********************
 ...... END OF ONE-ELECTRON INTEGRALS ......
 CPU     0: STEP CPU TIME=     0.00 TOTAL CPU TIME=        0.0 (    0.0 MIN)
 TOTAL WALL CLOCK TIME=        0.1 SECONDS, CPU UTILIZATION IS  25.00%

          -------------
          GUESS OPTIONS
          -------------
          GUESS =HUCKEL            NORB  =       0          NORDER=       0
          MIX   =       F          PRTMO =       F          PUNMO =       F
          TOLZ  = 1.0E-08          TOLE  = 1.0E-05
          SYMDEN=       F          PURIFY=       F

 INITIAL GUESS ORBITALS GENERATED BY HUCKEL   ROUTINE.
 HUCKEL GUESS REQUIRES    100788 WORDS.

 SYMMETRIES FOR INITIAL GUESS ORBITALS FOLLOW.   BOTH SET(S).
    15 ORBITALS ARE OCCUPIED (    4 CORE ORBITALS).
     5=A        6=A        7=A        8=A        9=A       10=A       11=A   
    12=A       13=A       14=A       15=A       16=A       17=A       18=A   
    19=A       20=A       21=A       22=A       23=A       24=A       25=A   
 ...... END OF INITIAL ORBITAL SELECTION ......
 CPU     0: STEP CPU TIME=     0.08 TOTAL CPU TIME=        0.1 (    0.0 MIN)
 TOTAL WALL CLOCK TIME=        0.2 SECONDS, CPU UTILIZATION IS  62.50%

                    ----------------------
                    AO INTEGRAL TECHNOLOGY
                    ----------------------
     S,P,L SHELL ROTATED AXIS INTEGRALS, REPROGRAMMED BY
        KAZUYA ISHIMURA (IMS) AND JOSE SIERRA (SYNSTAR).
     S,P,D,L SHELL ROTATED AXIS INTEGRALS PROGRAMMED BY
        KAZUYA ISHIMURA (INSTITUTE FOR MOLECULAR SCIENCE).
     S,P,D,F,G SHELL TO TOTAL QUARTET ANGULAR MOMENTUM SUM 5,
        ERIC PROGRAM BY GRAHAM FLETCHER (ELORET AND NASA ADVANCED
        SUPERCOMPUTING DIVISION, AMES RESEARCH CENTER).
     S,P,D,F,G,L SHELL GENERAL RYS QUADRATURE PROGRAMMED BY
        MICHEL DUPUIS (PACIFIC NORTHWEST NATIONAL LABORATORY).

          --------------------
          2 ELECTRON INTEGRALS
          --------------------

 DIRECT SCF METHOD SKIPS INTEGRAL STORAGE ON DISK.
 DIRECT TRANSFORMATION SKIPS AO INTEGRAL STORAGE ON DISK.
  ...... END OF TWO-ELECTRON INTEGRALS .....
 CPU     0: STEP CPU TIME=     0.02 TOTAL CPU TIME=        0.1 (    0.0 MIN)
 TOTAL WALL CLOCK TIME=        0.2 SECONDS, CPU UTILIZATION IS  66.67%

          --------------------------
              R-PBE0 SCF CALCULATION
          --------------------------

     NUCLEAR ENERGY =       105.3776403532
     MAXIT =   50     NPUNCH=    2
     EXTRAP=T  DAMP=F  SHIFT=F  RSTRCT=F  DIIS=T  DEM=F  SOSCF=F
         DENSITY MATRIX CONVERGENCE THRESHOLD=  2.00E-05
     COARSE -> FINE DFT GRID SWITCH THRESHOLD=  3.00E-04 (SWITCH IN $DFT)
                   HF -> DFT SWITCH THRESHOLD=  5.00E-03 (SWOFF IN $DFT)
     MEMORY REQUIRED FOR RHF ITERS=    781406 WORDS.

 DIRECT SCF CALCULATION, SCHWRZ=T   FDIFF=T,  DIRTHR=  0.00E+00 NITDIR=10
 SCHWARZ INEQUALITY OVERHEAD:      6311 INTEGRALS, T=        0.01

 DFT CODE IS SWITCHING FROM THE FINE GRID NRAD= 96,  NLEB=  590
                      TO THE COARSE GRID NRAD0= 24, NLEB0=  110

     EXCHANGE FUNCTIONAL   =PBE&HFX   
     CORRELATION FUNCTIONAL=PBE       
     DFT THRESHOLD         =.706E-08
     GRID CHANGE THRESHOLD =.300E-03
 FOR AN EULER-MACLAURIN QUADRATURE USING  96 RADIAL POINTS:
 SMALLEST GAUSSIAN PRIMITIVE EXPONENT=        0.1027410000 OF TYPE -S-
 ON ATOM NUMBER   2 HAS RADIAL NORMALIZATION=  1.000000
  LARGEST GAUSSIAN PRIMITIVE EXPONENT=     4563.2400000000 OF TYPE -S-
 ON ATOM NUMBER   1 HAS RADIAL NORMALIZATION=  1.000000
 DFT IS SWITCHED OFF, PERFORMING PURE SCF UNTIL SWOFF THRESHOLD IS REACHED.

                                                                                   NONZERO     BLOCKS
 ITER EX DEM     TOTAL ENERGY        E CHANGE  DENSITY CHANGE    DIIS ERROR      INTEGRALS    SKIPPED
   1  0  0     -154.5251924478  -154.5251924478   0.150617033   0.522010028       17630886      81261
          * * *   INITIATING DIIS PROCEDURE   * * *
   2  1  0     -154.9300293246    -0.4048368768   0.034577147   0.086554040       17647708      84064
   3  2  0     -154.9510920467    -0.0210627221   0.025265321   0.022648672       17382429      96479
   4  3  0     -154.9546488550    -0.0035568083   0.007566938   0.008827006       17090982     108855
   5  4  0     -154.9551653505    -0.0005164954   0.001686109   0.002521297       16867188     116038
 CONVERGED TO SWOFF, SO DFT CALCULATION IS NOW SWITCHED ON.
          * * *   INITIATING DIIS PROCEDURE   * * *
   6  5  0     -155.8060785654    -0.8509132149   0.033653074   0.079416470       17689796      80128
   7  6  0     -155.8226345799    -0.0165560145   0.019742957   0.016901863       17412974      95643
   8  7  0     -155.8230555445    -0.0004209646   0.009876849   0.013471951       17126959     104551
   9  8  0     -155.8243647550    -0.0013092105   0.001497601   0.003884093       16916749     112613
  10  9  0     -155.8244113721    -0.0000466171   0.000409320   0.000922232       16353523     134238
  11 10  0     -155.8244153647    -0.0000039925   0.000060392   0.000103174       15899316     148864
 DFT CODE IS SWITCHING BACK TO THE FINE GRID
          * * *   INITIATING DIIS PROCEDURE   * * *
  12 11  0     -155.8253645970    -0.0009492324   0.000983649   0.001390095       17696638      79434
  13 12  0     -155.8253697981    -0.0000052010   0.000395582   0.000320883       16426001     131089
  14 13  0     -155.8253700707    -0.0000002727   0.000192083   0.000210899       15650730     153029
  15 14  0     -155.8253703259    -0.0000002551   0.000017673   0.000019733       15189659     166429
  16 15  0     -155.8253703296    -0.0000000037   0.000010865   0.000013071       14300884     195775
  17 16  0     -155.8253703302    -0.0000000005   0.000002804   0.000005568       13314197     221223

          -----------------
          DENSITY CONVERGED
          -----------------
     TIME TO FORM FOCK OPERATORS=       9.6 SECONDS (       0.6 SEC/ITER)
     FOCK TIME ON FIRST ITERATION=       0.4, LAST ITERATION=       1.2
     TIME TO SOLVE SCF EQUATIONS=       0.2 SECONDS (       0.0 SEC/ITER)

 FINAL R-PBE0 ENERGY IS     -155.8253703302 AFTER  17 ITERATIONS
 DFT EXCHANGE + CORRELATION ENERGY =       -18.0151740342
 TOTAL ELECTRON NUMBER             =        30.0000064336

          ------------
          EIGENVECTORS
          ------------

                      1          2          3          4          5
                  -10.2296   -10.2293   -10.2164   -10.2164    -0.8330
                     A          A          A          A          A   
    1  C  1  S    0.390850   0.405760  -0.022776   0.000044  -0.073264
    2  C  1  S    0.318869   0.331016  -0.018567   0.000026  -0.113407
    3  C  1  X    0.000075   0.000114  -0.000051  -0.000006  -0.019405
    4  C  1  Y    0.000040   0.000100  -0.000028   0.000019  -0.000086
    5  C  1  Z   -0.000066  -0.000155   0.000015  -0.000020  -0.015208
    6  C  1  S    0.014167   0.014322  -0.000088   0.000133   0.294072
    7  C  1  X    0.000205  -0.000209  -0.001154  -0.000034  -0.025045
    8  C  1  Y    0.000344  -0.000441  -0.000622  -0.000062   0.004639
    9  C  1  Z   -0.000501   0.000750   0.000261   0.000058  -0.027881
   10  C  1  S    0.004165   0.007686  -0.002463  -0.000179   0.139794
   11  C  1  X   -0.001005  -0.001240   0.001021   0.000048  -0.009893
   12  C  1  Y   -0.000508   0.000660   0.000594  -0.000050  -0.001259
   13  C  1  Z   -0.000475  -0.001847  -0.000238   0.000173  -0.013192
   14  C  1 XX   -0.005245  -0.005600   0.001007   0.000008   0.005410
   15  C  1 YY   -0.005008  -0.005488   0.000518   0.000004  -0.001371
   16  C  1 ZZ   -0.004925  -0.006043   0.000476  -0.000046   0.004510
   17  C  1 XY   -0.000078  -0.000210   0.000374   0.000045   0.007285
   18  C  1 XZ   -0.000195   0.000128  -0.000081  -0.000016  -0.002128
   19  C  1 YZ   -0.000108   0.000493  -0.000132   0.000091  -0.008683
   20  H  2  S    0.000233   0.000171  -0.000007   0.000011   0.038748
   21  H  2  S    0.000913   0.001034  -0.000136  -0.000053   0.049713
   22  H  2  S   -0.000613  -0.000457  -0.000010  -0.000076  -0.000830
   23  H  2  X   -0.000324  -0.000346   0.000139   0.000001  -0.006742
   24  H  2  Y    0.000024   0.000013   0.000024  -0.000007   0.000540
   25  H  2  Z   -0.000273  -0.000363   0.000062   0.000004  -0.006384
   26  C  3  S    0.405738  -0.390882   0.000720  -0.022609  -0.073264
   27  C  3  S    0.331015  -0.318877   0.000578  -0.018431  -0.113409
   28  C  3  X    0.000032  -0.000016  -0.000016  -0.000035  -0.023752
   29  C  3  Y   -0.000055   0.000110  -0.000018   0.000035   0.003906
   30  C  3  Z    0.000098  -0.000182   0.000015  -0.000034   0.005265
   31  C  3  S    0.014692  -0.013783   0.000136  -0.000079   0.294068
   32  C  3  X   -0.000085  -0.000217   0.000030  -0.000804  -0.035038
   33  C  3  Y   -0.000336  -0.000454   0.000041   0.000797   0.000682
   34  C  3  Z    0.000498   0.000768  -0.000044  -0.000714   0.014035
   35  C  3  S    0.004448  -0.007528  -0.000108  -0.002465   0.139980
   36  C  3  X   -0.001084   0.001972   0.000106   0.000705  -0.014413
   37  C  3  Y    0.000672   0.000396   0.000056  -0.000745   0.003448
   38  C  3  Z    0.000051  -0.001097  -0.000151   0.000630   0.007594
   39  C  3 XX   -0.005480   0.005403  -0.000059   0.000756   0.002852
   40  C  3 YY   -0.005248   0.005325   0.000004   0.000627   0.000311
   41  C  3 ZZ   -0.005079   0.005823  -0.000039   0.000610   0.005378
   42  C  3 XY    0.000171   0.000021  -0.000065  -0.000337  -0.003537
   43  C  3 XZ   -0.000023  -0.000212   0.000035   0.000229  -0.000283
   44  C  3 YZ   -0.000046  -0.000533   0.000068  -0.000326  -0.011408
   45  H  4  S    0.000239  -0.000162   0.000011  -0.000006   0.038754
   46  H  4  S    0.000950  -0.001000  -0.000048  -0.000138   0.049743
   47  H  4  S   -0.000630   0.000434  -0.000076  -0.000012  -0.000797
   48  H  4  X   -0.000427   0.000451  -0.000000   0.000145  -0.008835
   49  H  4  Y    0.000043  -0.000057   0.000008  -0.000049   0.000842
   50  H  4  Z    0.000110  -0.000172  -0.000003   0.000004   0.002795
   51  C  5  S    0.015904  -0.015840  -0.008341   0.563291  -0.051288
   52  C  5  S    0.012976  -0.012944  -0.006794   0.459615  -0.079463
   53  C  5  X    0.000013  -0.000030   0.000012  -0.000019   0.019785
   54  C  5  Y   -0.000047   0.000026   0.000008   0.000010  -0.022759
   55  C  5  Z    0.000037  -0.000033  -0.000014  -0.000040   0.021580
   56  C  5  S    0.001209  -0.000952  -0.000285   0.020192   0.203725
   57  C  5  X    0.000650  -0.000497  -0.000070  -0.000179   0.028274
   58  C  5  Y   -0.000471   0.000432  -0.000014   0.000168  -0.031453
   59  C  5  Z    0.000417  -0.000304   0.000041  -0.000139   0.029738
   60  C  5  S   -0.002322   0.002181  -0.000045   0.006819   0.090054
   61  C  5  X   -0.000061   0.000070   0.000009   0.000460   0.008395
   62  C  5  Y    0.000730  -0.000609   0.000084  -0.000502  -0.004246
   63  C  5  Z   -0.001295   0.000605  -0.000152   0.000490  -0.002453
   64  C  5 XX    0.000032  -0.000121   0.000142  -0.007669   0.001449
   65  C  5 YY    0.000047   0.000033   0.000141  -0.007403   0.000776
   66  C  5 ZZ   -0.000014  -0.000013   0.000158  -0.007550   0.001528
   67  C  5 XY   -0.000193   0.000219   0.000014   0.000228  -0.005624
   68  C  5 XZ    0.000196  -0.000103  -0.000039   0.000018   0.003591
   69  C  5 YZ   -0.000157   0.000242  -0.000012   0.000318  -0.007373
   70  H  6  S    0.000064   0.000018   0.000011   0.000372   0.025334
   71  H  6  S   -0.000317   0.000040  -0.000141   0.000817   0.026462
   72  H  6  S   -0.000312   0.000041  -0.000048  -0.001079  -0.003506
   73  H  6  X   -0.000017   0.000016   0.000012  -0.000209  -0.000094
   74  H  6  Y    0.000061  -0.000039   0.000020  -0.000263  -0.003029
   75  H  6  Z   -0.000059   0.000067  -0.000031   0.000495   0.004590
   76  H  7  S   -0.000007   0.000031  -0.000005   0.000375   0.028569
   77  H  7  S    0.000441  -0.000160  -0.000044   0.000750   0.036511
   78  H  7  S    0.000073  -0.000110   0.000043  -0.001125  -0.000599
   79  H  7  X    0.000023   0.000052  -0.000052   0.000546   0.006604
   80  H  7  Y    0.000001  -0.000034   0.000003  -0.000074  -0.002247
   81  H  7  Z   -0.000010   0.000031   0.000020  -0.000210  -0.000666
   82  C  8  S    0.015407   0.016537   0.563285   0.008367  -0.051274
   83  C  8  S    0.012570   0.013513   0.459610   0.006839  -0.079441
   84  C  8  X    0.000033   0.000046  -0.000036   0.000002   0.030693
   85  C  8  Y    0.000042   0.000021  -0.000005  -0.000009   0.018319
   86  C  8  Z   -0.000025  -0.000016   0.000027   0.000019  -0.009966
   87  C  8  S    0.001176   0.001000   0.020189   0.000313   0.203678
   88  C  8  X    0.000811   0.000675  -0.000244  -0.000050   0.043206
   89  C  8  Y    0.000327   0.000344  -0.000131   0.000020   0.025153
   90  C  8  Z   -0.000073  -0.000044   0.000041  -0.000066  -0.013284
   91  C  8  S   -0.002240  -0.002263   0.006815   0.000156   0.090191
   92  C  8  X   -0.000722  -0.000453   0.000706  -0.000052   0.007131
   93  C  8  Y   -0.000638  -0.000588   0.000402  -0.000067   0.002937
   94  C  8  Z    0.001091   0.000531  -0.000225   0.000130   0.005982
   95  C  8 XX    0.000213   0.000258  -0.007725  -0.000112   0.006214
   96  C  8 YY   -0.000014  -0.000108  -0.007324  -0.000073  -0.001251
   97  C  8 ZZ   -0.000142  -0.000052  -0.007573  -0.000044  -0.001204
   98  C  8 XY    0.000203   0.000257  -0.000280  -0.000012   0.007347
   99  C  8 XZ   -0.000098  -0.000027  -0.000044   0.000013  -0.002611
  100  C  8 YZ   -0.000028  -0.000120   0.000207  -0.000015  -0.003722
  101  H  9  S   -0.000006  -0.000031   0.000375   0.000006   0.028554
  102  H  9  S    0.000434   0.000176   0.000751  -0.000022   0.036477
  103  H  9  S    0.000069   0.000112  -0.001126   0.000009  -0.000593
  104  H  9  X    0.000019  -0.000064   0.000406  -0.000026   0.005932
  105  H  9  Y   -0.000004  -0.000024  -0.000011   0.000005   0.001132
  106  H  9  Z    0.000019   0.000005   0.000430  -0.000028   0.003545
  107  H 10  S    0.000064  -0.000016   0.000370   0.000022   0.025266
  108  H 10  S   -0.000314  -0.000051   0.000821  -0.000116   0.026399
  109  H 10  S   -0.000310  -0.000053  -0.001075  -0.000080  -0.003485
  110  H 10  X   -0.000049  -0.000051   0.000075  -0.000004   0.002413
  111  H 10  Y   -0.000053  -0.000035   0.000276  -0.000012   0.002814
  112  H 10  Z    0.000041   0.000053  -0.000528   0.000017  -0.004045

                      6          7          8          9         10
                   -0.7572    -0.6372    -0.5500    -0.5079    -0.4530
                     A          A          A          A          A   
    1  C  1  S    0.050349   0.041501  -0.047676   0.002613  -0.006385
    2  C  1  S    0.078716   0.065129  -0.075874   0.004121  -0.010821
    3  C  1  X    0.040449  -0.069683   0.019782   0.058681  -0.115601
    4  C  1  Y    0.033937  -0.037912  -0.010683  -0.036077  -0.057861
    5  C  1  Z   -0.028661   0.030896   0.056523   0.096588   0.047126
    6  C  1  S   -0.203817  -0.176622   0.202347  -0.014061   0.025641
    7  C  1  X    0.056044  -0.103322   0.033384   0.083671  -0.163047
    8  C  1  Y    0.049008  -0.056389  -0.011447  -0.056740  -0.079342
    9  C  1  Z   -0.040437   0.048897   0.080990   0.143530   0.069258
   10  C  1  S   -0.122078  -0.114004   0.161806   0.003467   0.017991
   11  C  1  X    0.024878  -0.040744   0.013543   0.053299  -0.093466
   12  C  1  Y    0.010841  -0.022455  -0.003027  -0.024074  -0.045331
   13  C  1  Z   -0.004195   0.019565   0.034876   0.075132   0.035530
   14  C  1 XX   -0.009878   0.002046   0.001273   0.001578  -0.001243
   15  C  1 YY    0.003093   0.001541  -0.002231  -0.001288   0.000624
   16  C  1 ZZ    0.005804  -0.009794  -0.000417  -0.001616  -0.006746
   17  C  1 XY   -0.008477  -0.000624  -0.001528   0.002562   0.000996
   18  C  1 XZ    0.002251   0.001874   0.007473  -0.004152   0.000715
   19  C  1 YZ   -0.000675   0.005596  -0.001087   0.001895  -0.000021
   20  H  2  S   -0.034445  -0.053395   0.085680   0.079292  -0.031719
   21  H  2  S   -0.045441  -0.068827   0.116308   0.104409  -0.044413
   22  H  2  S   -0.002110  -0.007523   0.024418   0.026410  -0.016898
   23  H  2  X    0.007546   0.003563  -0.009797  -0.008154  -0.002855
   24  H  2  Y    0.001632  -0.002446   0.000240  -0.001607  -0.003421
   25  H  2  Z    0.003717   0.008941  -0.007659  -0.006045   0.006660
   26  C  3  S   -0.050308   0.041572   0.047660   0.002584  -0.006409
   27  C  3  S   -0.078651   0.065242   0.075847   0.004076  -0.010858
   28  C  3  X   -0.017675  -0.041951  -0.043711   0.100082  -0.072033
   29  C  3  Y    0.039102   0.047788  -0.004976   0.021948   0.074367
   30  C  3  Z   -0.042073  -0.056559   0.041749  -0.060106  -0.090486
   31  C  3  S    0.203657  -0.176909  -0.202276  -0.013933   0.025743
   32  C  3  X   -0.023847  -0.060828  -0.066440   0.146111  -0.100756
   33  C  3  Y    0.056116   0.070915  -0.002474   0.036289   0.102514
   34  C  3  Z   -0.058885  -0.086634   0.057777  -0.090737  -0.130229
   35  C  3  S    0.121996  -0.114315  -0.161812   0.003444   0.018123
   36  C  3  X   -0.018357  -0.023760  -0.027535   0.084081  -0.059577
   37  C  3  Y    0.014684   0.028183   0.000622   0.011821   0.058794
   38  C  3  Z   -0.014191  -0.034453   0.025344  -0.043560  -0.070907
   39  C  3 XX    0.002805   0.000488  -0.006374  -0.002763  -0.002007
   40  C  3 YY   -0.000292   0.001759   0.002563  -0.000395   0.000846
   41  C  3 ZZ   -0.001524  -0.008443   0.005185   0.001843  -0.006199
   42  C  3 XY   -0.009364  -0.001885  -0.000319  -0.002982  -0.000406
   43  C  3 XZ    0.007540   0.005003   0.003785   0.003910   0.001929
   44  C  3 YZ   -0.004467   0.004986  -0.000463  -0.000214  -0.000488
   45  H  4  S    0.034403  -0.053513  -0.085543   0.079439  -0.031601
   46  H  4  S    0.045375  -0.068989  -0.116121   0.104584  -0.044251
   47  H  4  S    0.002101  -0.007556  -0.024380   0.026428  -0.016829
   48  H  4  X   -0.008009   0.007471   0.012020  -0.009592   0.000930
   49  H  4  Y    0.003013   0.001463  -0.001692   0.003181   0.003583
   50  H  4  Z    0.000121  -0.006404  -0.002616   0.001957  -0.007101
   51  C  5  S   -0.070583  -0.057839  -0.034337  -0.005484   0.000062
   52  C  5  S   -0.110136  -0.091306  -0.054425  -0.008654  -0.000288
   53  C  5  X    0.025458  -0.017133  -0.071342   0.059913   0.110450
   54  C  5  Y   -0.017986   0.016401   0.047668   0.036339  -0.076504
   55  C  5  Z    0.013736  -0.017216  -0.024431  -0.075367   0.041986
   56  C  5  S    0.284041   0.239485   0.144683   0.022612   0.003665
   57  C  5  X    0.033465  -0.026511  -0.103114   0.085075   0.157350
   58  C  5  Y   -0.022958   0.024625   0.069580   0.052719  -0.109503
   59  C  5  Z    0.017254  -0.026249  -0.035851  -0.107456   0.058274
   60  C  5  S    0.143880   0.162767   0.134376   0.033325  -0.051446
   61  C  5  X    0.008030  -0.018320  -0.048651   0.047481   0.079830
   62  C  5  Y   -0.001318   0.009844   0.032154   0.025594  -0.050838
   63  C  5  Z    0.000097  -0.007117  -0.015318  -0.051377   0.025133
   64  C  5 XX    0.004858   0.004526  -0.001010   0.004399  -0.003026
   65  C  5 YY   -0.001718  -0.002759  -0.003458  -0.003238   0.004531
   66  C  5 ZZ   -0.000274  -0.000523   0.005318  -0.001445  -0.002855
   67  C  5 XY   -0.006807  -0.001500   0.005614   0.000300  -0.007649
   68  C  5 XZ    0.002466  -0.004721  -0.008731  -0.001770   0.010946
   69  C  5 YZ   -0.006396  -0.002814  -0.001867   0.003165  -0.002924
   70  H  6  S    0.047854   0.062677   0.050822   0.076852  -0.031203
   71  H  6  S    0.057025   0.082136   0.066351   0.105454  -0.042351
   72  H  6  S   -0.000021   0.010641   0.015763   0.028391  -0.018338
   73  H  6  X   -0.001449  -0.004736  -0.006505  -0.001335   0.008280
   74  H  6  Y   -0.005293  -0.004581  -0.000574  -0.005493  -0.002798
   75  H  6  Z    0.008460   0.009077   0.004764   0.009291  -0.001156
   76  H  7  S    0.041736   0.061676   0.080751  -0.047996  -0.085011
   77  H  7  S    0.049774   0.075404   0.105196  -0.066009  -0.120103
   78  H  7  S    0.000994   0.009059   0.019607  -0.017550  -0.046590
   79  H  7  X    0.008307   0.008805   0.010636  -0.006745  -0.007286
   80  H  7  Y   -0.001877  -0.001378   0.000786   0.004482  -0.002088
   81  H  7  Z   -0.001847  -0.003952  -0.006619  -0.001156   0.007668
   82  C  8  S    0.070554  -0.057856   0.034363  -0.005546   0.000028
   83  C  8  S    0.110089  -0.091333   0.054465  -0.008752  -0.000344
   84  C  8  X   -0.031520  -0.025367   0.081884   0.014101   0.128848
   85  C  8  Y   -0.013004  -0.012532   0.034007  -0.042828   0.055283
   86  C  8  Z    0.000651   0.007369   0.010978   0.092111   0.012883
   87  C  8  S   -0.283946   0.239575  -0.144803   0.022899   0.003808
   88  C  8  X   -0.040971  -0.038963   0.118683   0.019633   0.182940
   89  C  8  Y   -0.016436  -0.018701   0.049812  -0.061924   0.079295
   90  C  8  Z    0.000142   0.011118   0.015389   0.131182   0.019758
   91  C  8  S   -0.143795   0.162784  -0.134444   0.033433  -0.051377
   92  C  8  X   -0.007374  -0.020950   0.055236   0.015274   0.090107
   93  C  8  Y    0.000032  -0.006337   0.022894  -0.031174   0.035751
   94  C  8  Z   -0.003471  -0.001903   0.008683   0.065667   0.013776
   95  C  8 XX   -0.007916   0.000999   0.006880   0.001451   0.006812
   96  C  8 YY    0.003861  -0.003221   0.001997  -0.002758   0.002049
   97  C  8 ZZ    0.001172   0.003483  -0.009743   0.001052  -0.010230
   98  C  8 XY   -0.007032   0.001672   0.003611  -0.002730   0.007953
   99  C  8 XZ   -0.000633   0.004877  -0.001577   0.004050  -0.006242
  100  C  8 YZ    0.002970  -0.003013   0.005051   0.001898   0.002436
  101  H  9  S   -0.041713   0.061708  -0.080935  -0.047678  -0.084898
  102  H  9  S   -0.049756   0.075455  -0.105429  -0.065576  -0.119947
  103  H  9  S   -0.001001   0.009078  -0.019650  -0.017443  -0.046538
  104  H  9  X   -0.006868   0.006321  -0.006440  -0.007192  -0.002766
  105  H  9  Y   -0.000531   0.000038   0.002301  -0.003231   0.002989
  106  H  9  Z   -0.005331   0.007428  -0.010553  -0.002029  -0.009977
  107  H 10  S   -0.047722   0.062576  -0.050747   0.076618  -0.031384
  108  H 10  S   -0.056893   0.082039  -0.066300   0.105198  -0.042630
  109  H 10  S    0.000026   0.010622  -0.015761   0.028328  -0.018421
  110  H 10  X   -0.003279   0.000529   0.003589   0.003772   0.007275
  111  H 10  Y   -0.005117   0.004948  -0.001469   0.005252   0.001393
  112  H 10  Z    0.008021  -0.010043   0.007091  -0.008715   0.004767

                     11         12         13         14         15
                   -0.4440    -0.3860    -0.3562    -0.3219    -0.2554
                     A          A          A          A          A   
    1  C  1  S    0.012642  -0.008391   0.009017  -0.000055   0.000366
    2  C  1  S    0.020573  -0.013421   0.014173  -0.000145   0.000690
    3  C  1  X    0.071987   0.083440   0.009603  -0.080979  -0.026811
    4  C  1  Y    0.043078   0.049864  -0.062429   0.104950   0.095489
    5  C  1  Z    0.044209   0.040487   0.118438   0.040821   0.053460
    6  C  1  S   -0.056048   0.036403  -0.045589   0.000127  -0.000883
    7  C  1  X    0.100713   0.115792   0.015368  -0.124260  -0.043120
    8  C  1  Y    0.067209   0.074323  -0.093127   0.166445   0.149551
    9  C  1  Z    0.064467   0.064645   0.175527   0.068077   0.080792
   10  C  1  S   -0.056511   0.074639  -0.054211   0.023365  -0.019836
   11  C  1  X    0.042622   0.074996   0.024815  -0.103214  -0.037097
   12  C  1  Y    0.021420   0.050704  -0.055601   0.151213   0.149452
   13  C  1  Z    0.062076   0.037048   0.112935   0.036430   0.084393
   14  C  1 XX   -0.010531   0.003063   0.014120   0.012582   0.009321
   15  C  1 YY    0.005725  -0.002401  -0.007019   0.000995  -0.021308
   16  C  1 ZZ    0.008640  -0.001731  -0.010321  -0.013480   0.013018
   17  C  1 XY   -0.006430  -0.009084  -0.001372   0.002173  -0.015298
   18  C  1 XZ    0.000365   0.025946   0.015788  -0.014189  -0.003860
   19  C  1 YZ   -0.010852   0.005448   0.012315  -0.005047   0.003732
   20  H  2  S    0.050205   0.092163   0.080896  -0.037227   0.017958
   21  H  2  S    0.072076   0.139552   0.125969  -0.057597   0.032905
   22  H  2  S    0.025707   0.069758   0.070267  -0.029377   0.018329
   23  H  2  X   -0.003027  -0.003127  -0.007096  -0.003199  -0.003596
   24  H  2  Y    0.003633   0.004111  -0.003431   0.008507   0.008067
   25  H  2  Z   -0.004763  -0.005443  -0.000813   0.006058   0.003735
   26  C  3  S   -0.012642   0.008343   0.009043   0.000055   0.000375
   27  C  3  S   -0.020575   0.013346   0.014216   0.000142   0.000704
   28  C  3  X   -0.075545  -0.083352   0.070270   0.071480  -0.016401
   29  C  3  Y    0.056466   0.064410   0.055329   0.091515  -0.091706
   30  C  3  Z    0.009654   0.002406  -0.100081   0.075832  -0.063405
   31  C  3  S    0.056027  -0.036176  -0.045700  -0.000128  -0.000940
   32  C  3  X   -0.105633  -0.118508   0.105263   0.108223  -0.027972
   33  C  3  Y    0.085949   0.094726   0.082393   0.145949  -0.143318
   34  C  3  Z    0.016092   0.011175  -0.147806   0.121473  -0.097155
   35  C  3  S    0.056482  -0.074351  -0.054499  -0.023410  -0.019553
   36  C  3  X   -0.060913  -0.074246   0.080238   0.100797  -0.021255
   37  C  3  Y    0.030807   0.063753   0.046342   0.133222  -0.144290
   38  C  3  Z    0.037789   0.002944  -0.088926   0.083331  -0.097826
   39  C  3 XX    0.003232  -0.020961   0.018196   0.002037   0.010047
   40  C  3 YY   -0.002752   0.004187  -0.005825  -0.001435  -0.024561
   41  C  3 ZZ   -0.004337   0.017857  -0.015576  -0.000712   0.015532
   42  C  3 XY   -0.012697  -0.001617  -0.009251  -0.000114   0.005859
   43  C  3 XZ    0.009531   0.011929   0.003095  -0.019386   0.002571
   44  C  3 YZ    0.005423  -0.011728   0.011687   0.008846   0.008061
   45  H  4  S   -0.049959  -0.092402   0.080745   0.037265   0.017999
   46  H  4  S   -0.071736  -0.139924   0.125710   0.057672   0.032998
   47  H  4  S   -0.025572  -0.069932   0.070147   0.029407   0.018426
   48  H  4  X    0.005334   0.005847  -0.006044   0.001609  -0.002912
   49  H  4  Y    0.002909   0.003295   0.004597   0.008087  -0.007492
   50  H  4  Z   -0.002847  -0.003372  -0.002239   0.007162  -0.005228
   51  C  5  S   -0.003360  -0.006799  -0.002196   0.008109   0.004787
   52  C  5  S   -0.005538  -0.011136  -0.003683   0.013202   0.007820
   53  C  5  X   -0.018767   0.120748  -0.048894   0.018101  -0.047043
   54  C  5  Y   -0.061533  -0.017694  -0.030521   0.103027  -0.107270
   55  C  5  Z    0.124803  -0.019072   0.078001   0.036148  -0.088507
   56  C  5  S    0.015141   0.029819   0.009062  -0.035142  -0.022582
   57  C  5  X   -0.029575   0.171495  -0.071852   0.032989  -0.071367
   58  C  5  Y   -0.084021  -0.020350  -0.042992   0.155080  -0.167646
   59  C  5  Z    0.177969  -0.029189   0.113595   0.062000  -0.134686
   60  C  5  S    0.000699   0.010387   0.017178  -0.036799  -0.016365
   61  C  5  X   -0.013922   0.110904  -0.050162   0.031118  -0.065744
   62  C  5  Y   -0.046294  -0.014226  -0.039149   0.120255  -0.186198
   63  C  5  Z    0.100219  -0.019941   0.085950   0.068540  -0.119810
   64  C  5 XX    0.002645  -0.015026   0.021500   0.008649  -0.002880
   65  C  5 YY   -0.001892   0.001639  -0.005689  -0.013590   0.010774
   66  C  5 ZZ   -0.003174   0.010306  -0.017401   0.008682  -0.006500
   67  C  5 XY   -0.004848   0.004984  -0.008899   0.004142  -0.005579
   68  C  5 XZ    0.008166   0.006715   0.000948   0.006937  -0.008110
   69  C  5 YZ    0.001610  -0.009225   0.013313   0.001501  -0.000970
   70  H  6  S   -0.109789   0.049426  -0.091614   0.011984   0.004567
   71  H  6  S   -0.158849   0.075560  -0.138614   0.025023   0.012892
   72  H  6  S   -0.060620   0.036985  -0.078560   0.016356   0.012820
   73  H  6  X    0.004674   0.005921   0.000230   0.000618  -0.004591
   74  H  6  Y    0.005795  -0.004161   0.003323   0.006703  -0.010066
   75  H  6  Z   -0.009250   0.004421  -0.004210   0.005645  -0.006493
   76  H  7  S    0.037612  -0.101281   0.072245   0.004073  -0.000910
   77  H  7  S    0.054230  -0.150679   0.111538   0.004754  -0.000712
   78  H  7  S    0.019831  -0.070074   0.068539   0.021393   0.019314
   79  H  7  X    0.006424  -0.007252   0.004206   0.001536  -0.005252
   80  H  7  Y   -0.004516   0.001256  -0.004202   0.007403  -0.009687
   81  H  7  Z    0.005151   0.004012   0.002955   0.004521  -0.005688
   82  C  8  S    0.003347   0.006843  -0.002185  -0.008086   0.004827
   83  C  8  S    0.005518   0.011207  -0.003666  -0.013168   0.007884
   84  C  8  X   -0.047630  -0.101584  -0.004456  -0.014402  -0.062028
   85  C  8  Y   -0.058813   0.002037   0.035264   0.105978   0.116995
   86  C  8  Z    0.118115  -0.070101  -0.090612   0.028594   0.063358
   87  C  8  S   -0.015068  -0.030012   0.009012   0.035032  -0.022778
   88  C  8  X   -0.064801  -0.142546  -0.007299  -0.030059  -0.093464
   89  C  8  Y   -0.080689   0.007555   0.050047   0.160768   0.182333
   90  C  8  Z    0.169850  -0.101299  -0.132341   0.047372   0.096682
   91  C  8  S   -0.000582  -0.010676   0.017111   0.036606  -0.016386
   92  C  8  X   -0.038722  -0.091944  -0.000632  -0.037095  -0.078821
   93  C  8  Y   -0.043979   0.003796   0.043671   0.126389   0.199169
   94  C  8  Z    0.094512  -0.066536  -0.098005   0.052753   0.086372
   95  C  8 XX   -0.007839   0.005404   0.014672  -0.011403  -0.007041
   96  C  8 YY    0.002938  -0.002057  -0.006617   0.011577   0.008619
   97  C  8 ZZ    0.007348  -0.000277  -0.009666  -0.003937  -0.000209
   98  C  8 XY   -0.001771  -0.001650  -0.002643   0.009094   0.008644
   99  C  8 XZ    0.001650   0.017118   0.019565   0.004647   0.007122
  100  C  8 YZ   -0.004089   0.007608   0.012964   0.000474   0.000860
  101  H  9  S   -0.037693   0.101132   0.072547  -0.004039  -0.000906
  102  H  9  S   -0.054344   0.150437   0.112015  -0.004701  -0.000751
  103  H  9  S   -0.019869   0.069930   0.068807  -0.021364   0.019282
  104  H  9  X   -0.008679   0.004883   0.005735  -0.002067  -0.005487
  105  H  9  Y   -0.003164   0.000170   0.003319   0.007729   0.010642
  106  H  9  Z    0.001667   0.006797  -0.000674   0.003689   0.003220
  107  H 10  S    0.109689  -0.049267  -0.091921  -0.012033   0.004607
  108  H 10  S    0.158779  -0.075331  -0.139159  -0.025115   0.012958
  109  H 10  S    0.060612  -0.036898  -0.078906  -0.016423   0.012868
  110  H 10  X    0.000886  -0.007847  -0.002206  -0.001873  -0.005181
  111  H 10  Y    0.006130  -0.002915  -0.003161   0.006922   0.010929
  112  H 10  Z   -0.010132   0.001235   0.003774   0.005061   0.004220

                     16         17         18         19         20
                   -0.0197     0.0588     0.0763     0.0858     0.0970
                     A          A          A          A          A   
    1  C  1  S   -0.000129   0.012860  -0.014152  -0.015374  -0.009390
    2  C  1  S   -0.000683   0.022445  -0.026019  -0.027014  -0.017026
    3  C  1  X    0.045303  -0.075141  -0.001180   0.022686   0.048844
    4  C  1  Y   -0.095551   0.097551   0.097742  -0.001321  -0.009736
    5  C  1  Z   -0.049107   0.018262   0.084663   0.034940   0.035447
    6  C  1  S   -0.006314  -0.049556   0.035016   0.055975   0.023413
    7  C  1  X    0.072582  -0.087041  -0.013441   0.007248   0.054911
    8  C  1  Y   -0.141691   0.145317   0.143067  -0.008303  -0.003363
    9  C  1  Z   -0.075579   0.037861   0.098953   0.033111   0.025026
   10  C  1  S    0.076104  -0.362304   0.692650   0.486358   0.438770
   11  C  1  X    0.090092  -0.357148  -0.008280   0.108534   0.358900
   12  C  1  Y   -0.326963   0.342444   0.371529   0.010665  -0.053470
   13  C  1  Z   -0.092965   0.048775   0.458693   0.191727   0.217505
   14  C  1 XX    0.007380  -0.006740  -0.026534  -0.017935  -0.015171
   15  C  1 YY   -0.028809   0.003056  -0.014810   0.001150  -0.002660
   16  C  1 ZZ    0.014387   0.023796  -0.000130  -0.005511  -0.007579
   17  C  1 XY   -0.024655  -0.008185   0.005950   0.003753  -0.003519
   18  C  1 XZ   -0.002797   0.027128  -0.004213  -0.013289  -0.007977
   19  C  1 YZ    0.006762   0.009832   0.006569  -0.002562  -0.005842
   20  H  2  S    0.019178   0.028336   0.005829  -0.019538  -0.003375
   21  H  2  S    0.021795   0.027888   0.025904  -0.016351  -0.000169
   22  H  2  S    0.046483   0.646519  -0.676009  -0.694696  -0.774274
   23  H  2  X    0.006396   0.007218  -0.018602  -0.017707  -0.009081
   24  H  2  Y   -0.012229   0.008454   0.013398  -0.000945   0.000543
   25  H  2  Z   -0.002508   0.021934  -0.003845  -0.007545  -0.015340
   26  C  3  S    0.000117   0.012842  -0.014181  -0.015375   0.009423
   27  C  3  S    0.000663   0.022413  -0.026066  -0.027016   0.017089
   28  C  3  X   -0.034781  -0.074793   0.019298   0.035607  -0.060352
   29  C  3  Y   -0.088498  -0.084199  -0.099369  -0.003822   0.000023
   30  C  3  Z   -0.067597  -0.052819  -0.080444  -0.021556   0.010464
   31  C  3  S    0.006395  -0.049490   0.035183   0.055969  -0.023465
   32  C  3  X   -0.055174  -0.084779   0.007031   0.022308  -0.060108
   33  C  3  Y   -0.130433  -0.130010  -0.142477   0.005699   0.006957
   34  C  3  Z   -0.105076  -0.077449  -0.100421  -0.026334  -0.001287
   35  C  3  S   -0.076198  -0.361923   0.692622   0.486470  -0.440746
   36  C  3  X   -0.094116  -0.351668   0.129748   0.178936  -0.421855
   37  C  3  Y   -0.310754  -0.279386  -0.383006  -0.035987   0.016157
   38  C  3  Z   -0.135432  -0.212038  -0.429836  -0.125814   0.038780
   39  C  3 XX   -0.011289   0.018192  -0.026353  -0.024561   0.017089
   40  C  3 YY    0.034357   0.001413  -0.013029   0.001334   0.004551
   41  C  3 ZZ   -0.016004   0.000479  -0.002064   0.000917   0.003900
   42  C  3 XY   -0.011245   0.001168  -0.005645   0.002745  -0.008483
   43  C  3 XZ   -0.001818  -0.027996  -0.009018   0.001861  -0.001095
   44  C  3 YZ   -0.014719   0.017449   0.004347  -0.004301   0.003914
   45  H  4  S   -0.019176   0.028300   0.005809  -0.019546   0.003274
   46  H  4  S   -0.021739   0.027783   0.025827  -0.016517  -0.000097
   47  H  4  S   -0.046441   0.645823  -0.675613  -0.696079   0.775975
   48  H  4  X   -0.006620   0.014488  -0.020367  -0.018806   0.014840
   49  H  4  Y   -0.011084  -0.010363  -0.009930   0.004191  -0.001560
   50  H  4  Z   -0.005517  -0.016919  -0.005168  -0.000869  -0.009837
   51  C  5  S   -0.004394   0.020340  -0.013902   0.030082   0.021982
   52  C  5  S   -0.007056   0.035155  -0.025348   0.053340   0.039988
   53  C  5  X    0.059351   0.013043   0.001363   0.069075  -0.006977
   54  C  5  Y    0.109273   0.058098   0.083619  -0.001125  -0.044440
   55  C  5  Z    0.084867   0.063280   0.006064  -0.002519   0.069713
   56  C  5  S    0.020479  -0.077571   0.039471  -0.103032  -0.058694
   57  C  5  X    0.078957   0.020049   0.006532   0.057499  -0.005212
   58  C  5  Y    0.159842   0.084241   0.100528   0.017622  -0.036448
   59  C  5  Z    0.121445   0.074062   0.019307  -0.002072   0.056383
   60  C  5  S    0.087485  -0.552057   0.470363  -0.963332  -1.027011
   61  C  5  X    0.227497   0.080512  -0.079162   0.372436  -0.027127
   62  C  5  Y    0.321222   0.213919   0.427283  -0.036004  -0.198355
   63  C  5  Z    0.257292   0.303703   0.050659  -0.057214   0.355664
   64  C  5 XX   -0.004655  -0.005012  -0.011113   0.032121   0.007955
   65  C  5 YY    0.014315   0.024965   0.003410   0.012066   0.017433
   66  C  5 ZZ   -0.010742   0.009170  -0.027745   0.010844   0.029999
   67  C  5 XY   -0.004095  -0.003435  -0.018871  -0.000599   0.006178
   68  C  5 XZ   -0.010443  -0.013669  -0.002317  -0.009675  -0.009427
   69  C  5 YZ   -0.000237  -0.009423   0.005160   0.004889  -0.007478
   70  H  6  S   -0.003648   0.017899  -0.015926   0.006142   0.012706
   71  H  6  S   -0.003965   0.011371   0.005032  -0.040263  -0.032192
   72  H  6  S   -0.051179   0.520542  -0.513408   0.269953   1.183229
   73  H  6  X    0.005072   0.008674  -0.004732   0.004437   0.012187
   74  H  6  Y    0.013012   0.015174  -0.000841   0.006270   0.012788
   75  H  6  Z    0.010169  -0.006801   0.019027  -0.006159  -0.026309
   76  H  7  S    0.000119  -0.003546   0.007945   0.018761   0.005692
   77  H  7  S    0.003436  -0.007476   0.013266  -0.006121   0.009002
   78  H  7  S    0.081078   0.079663  -0.307743   1.096254   0.189543
   79  H  7  X    0.003981   0.001309   0.010219  -0.030404  -0.001472
   80  H  7  Y    0.012240   0.007974   0.011784   0.004777   0.001215
   81  H  7  Z    0.009919   0.009504   0.000088   0.008505   0.002243
   82  C  8  S    0.004458   0.020325  -0.014006   0.030118  -0.021895
   83  C  8  S    0.007160   0.035128  -0.025527   0.053403  -0.039827
   84  C  8  X   -0.071022   0.029323  -0.010290   0.060346  -0.031378
   85  C  8  Y    0.120851  -0.061903  -0.082967  -0.010368  -0.042169
   86  C  8  Z    0.054781  -0.053707  -0.007883   0.032129   0.064291
   87  C  8  S   -0.020767  -0.077529   0.039896  -0.103152   0.058515
   88  C  8  X   -0.095778   0.035849  -0.002774   0.047125  -0.025875
   89  C  8  Y    0.175349  -0.089218  -0.101037  -0.026929  -0.034616
   90  C  8  Z    0.081110  -0.061465  -0.018157   0.025952   0.052015
   91  C  8  S   -0.088283  -0.551859   0.472556  -0.965453   1.023467
   92  C  8  X   -0.259071   0.167391  -0.120751   0.311389  -0.162597
   93  C  8  Y    0.364422  -0.236268  -0.410275  -0.024912  -0.185523
   94  C  8  Z    0.145120  -0.247370  -0.095598   0.213778   0.325707
   95  C  8 XX    0.011141  -0.008566  -0.011215   0.020671  -0.005397
   96  C  8 YY   -0.012445   0.022359  -0.002139   0.012700  -0.018267
   97  C  8 ZZ    0.002391   0.015298  -0.022191   0.021725  -0.031414
   98  C  8 XY   -0.008398   0.013771   0.017074  -0.003923  -0.000366
   99  C  8 XZ   -0.009633   0.001215   0.011748   0.016027   0.005824
  100  C  8 YZ   -0.000712  -0.006858   0.012207   0.001562   0.009148
  101  H  9  S   -0.000024  -0.003640   0.007862   0.018753  -0.005685
  102  H  9  S   -0.003257  -0.007645   0.013060  -0.006107  -0.009122
  103  H  9  S   -0.080808   0.078952  -0.308977   1.096566  -0.185942
  104  H  9  X   -0.005776   0.003965   0.007118  -0.024034   0.000456
  105  H  9  Y    0.013107  -0.008441  -0.013323   0.000067   0.001059
  106  H  9  Z    0.007672  -0.008297   0.003906  -0.021021   0.002641
  107  H 10  S    0.003750   0.017919  -0.016084   0.006171  -0.012762
  108  H 10  S    0.004121   0.011462   0.004846  -0.040250   0.031732
  109  H 10  S    0.051438   0.521100  -0.516274   0.271986  -1.181430
  110  H 10  X   -0.006715   0.002182   0.004252   0.000184   0.002798
  111  H 10  Y    0.014051  -0.016129   0.000900  -0.006698   0.013542
  112  H 10  Z    0.007438   0.009297  -0.019188   0.007248  -0.028358

                     21         22         23         24         25
                    0.1291     0.1454     0.1561     0.2683     0.2855
                     A          A          A          A          A   
    1  C  1  S    0.024251  -0.010684  -0.030471   0.031893  -0.024474
    2  C  1  S    0.042238  -0.018718  -0.052928   0.057360  -0.040254
    3  C  1  X   -0.025742   0.026209   0.043886   0.020907  -0.067124
    4  C  1  Y    0.004271  -0.024920   0.032454  -0.031153  -0.021995
    5  C  1  Z   -0.046117   0.034422  -0.026038   0.101027  -0.013014
    6  C  1  S   -0.092444   0.038607   0.121670  -0.064182   0.134720
    7  C  1  X   -0.000952   0.016672   0.038767   0.036810  -0.115626
    8  C  1  Y    0.000449  -0.027670   0.040712   0.001152  -0.033697
    9  C  1  Z   -0.045277   0.010354  -0.052134   0.117221   0.003764
   10  C  1  S   -0.792991   0.699648   0.943979  -3.373316   2.410392
   11  C  1  X   -0.292152   0.211653   0.554309   0.692824  -1.220780
   12  C  1  Y    0.073353  -0.163655   0.106735  -0.846557  -0.766303
   13  C  1  Z   -0.310145   0.457057   0.159504   1.982098  -0.002133
   14  C  1 XX    0.014987   0.002301   0.003612   0.002269  -0.014017
   15  C  1 YY    0.005522  -0.008882  -0.007150   0.019908   0.002792
   16  C  1 ZZ    0.008540  -0.007646  -0.029703   0.043794   0.016893
   17  C  1 XY    0.003172  -0.000047  -0.005949  -0.001215  -0.008681
   18  C  1 XZ    0.014670   0.008504   0.018358  -0.007538  -0.000078
   19  C  1 YZ    0.004141   0.000391   0.021687  -0.021896  -0.002165
   20  H  2  S    0.023269   0.015838   0.006966   0.003815  -0.002936
   21  H  2  S    0.029997   0.038270  -0.028926  -0.123535  -0.031346
   22  H  2  S    1.169467  -0.838299  -0.969151  -0.937451   0.466213
   23  H  2  X    0.017889  -0.010403  -0.000191  -0.009673   0.002725
   24  H  2  Y    0.001321  -0.003384   0.005735  -0.005143   0.001221
   25  H  2  Z    0.015411  -0.006131  -0.012756   0.004599   0.006759
   26  C  3  S   -0.024220  -0.010622   0.030497  -0.032012  -0.024258
   27  C  3  S   -0.042184  -0.018616   0.052971  -0.057561  -0.039880
   28  C  3  X    0.043511   0.042313  -0.022112  -0.067949  -0.060941
   29  C  3  Y   -0.001772   0.018945   0.038283  -0.023084   0.033638
   30  C  3  Z   -0.029967  -0.018788  -0.041268   0.080506  -0.017249
   31  C  3  S    0.092318   0.038292  -0.121837   0.064806   0.134016
   32  C  3  X    0.020638   0.023918  -0.004771  -0.083944  -0.094330
   33  C  3  Y   -0.001323   0.024195   0.044592   0.012258   0.052478
   34  C  3  Z   -0.040103  -0.001271  -0.062299   0.089149  -0.053031
   35  C  3  S    0.791474   0.698719  -0.945262   3.385335   2.391216
   36  C  3  X    0.405144   0.412584  -0.542771  -1.620320  -0.946444
   37  C  3  Y    0.012021   0.109393   0.203613  -0.637474   0.964471
   38  C  3  Z   -0.148113  -0.314424  -0.092491   1.447804  -0.509899
   39  C  3 XX   -0.021951   0.005679  -0.008081  -0.008681  -0.005351
   40  C  3 YY   -0.007114  -0.008459   0.006947  -0.017580  -0.000193
   41  C  3 ZZ    0.000051  -0.011433   0.034349  -0.039737   0.011412
   42  C  3 XY    0.007690  -0.002913   0.007452  -0.013542   0.010954
   43  C  3 XZ    0.005874  -0.000707  -0.007288   0.016761  -0.013258
   44  C  3 YZ   -0.003643   0.000546  -0.022403   0.017537   0.003564
   45  H  4  S   -0.023323   0.015738  -0.007033  -0.003717  -0.003025
   46  H  4  S   -0.030243   0.037903   0.028807   0.123929  -0.032185
   47  H  4  S   -1.167761  -0.837868   0.970599   0.939085   0.462032
   48  H  4  X   -0.022269  -0.011288   0.006682   0.005691   0.005089
   49  H  4  Y    0.004903   0.005336   0.005099  -0.006501  -0.001873
   50  H  4  Z    0.006148   0.001099  -0.011152   0.008120  -0.005005
   51  C  5  S    0.027508   0.007377   0.000706   0.002492   0.003591
   52  C  5  S    0.049587   0.013504   0.002214   0.005964   0.014227
   53  C  5  X    0.039685  -0.071302   0.077206   0.003705  -0.026827
   54  C  5  Y   -0.027643  -0.034455  -0.017350   0.012250   0.001737
   55  C  5  Z   -0.012995   0.066710  -0.055887  -0.015025  -0.025136
   56  C  5  S   -0.080526  -0.020407   0.013049   0.019892   0.137046
   57  C  5  X    0.025817  -0.066484   0.074434  -0.018057  -0.001909
   58  C  5  Y   -0.032375  -0.032129  -0.036837   0.020964  -0.053518
   59  C  5  Z   -0.025079   0.049722  -0.066893  -0.000967  -0.006918
   60  C  5  S   -1.027578  -0.417746  -0.447418  -0.848848  -2.180048
   61  C  5  X    0.166093  -0.689791   0.669913  -0.123858  -1.078796
   62  C  5  Y   -0.101306  -0.226154   0.054183   0.796164   1.303940
   63  C  5  Z   -0.019240   0.627619  -0.472462  -1.019754  -1.391594
   64  C  5 XX    0.036051   0.002688   0.025773  -0.009148   0.045869
   65  C  5 YY    0.013001   0.002647  -0.003849   0.020954   0.047897
   66  C  5 ZZ    0.012422   0.011731  -0.006400   0.022761   0.049205
   67  C  5 XY   -0.010864   0.000776  -0.009886   0.002050  -0.018953
   68  C  5 XZ   -0.006210   0.000405  -0.005848   0.011479   0.021584
   69  C  5 YZ    0.003637  -0.007068   0.013127  -0.011651  -0.007555
   70  H  6  S    0.001908  -0.001286  -0.022156   0.025489  -0.032342
   71  H  6  S   -0.023917   0.004519  -0.048648  -0.120202  -0.488312
   72  H  6  S    0.432686   1.450629  -0.934540  -0.709695  -0.315096
   73  H  6  X   -0.001276   0.004625   0.003257  -0.022439  -0.007501
   74  H  6  Y    0.002813   0.009283  -0.015718   0.013705   0.010909
   75  H  6  Z   -0.009317  -0.020946   0.012235  -0.008725  -0.019116
   76  H  7  S    0.028261   0.010210   0.025746  -0.058020  -0.002336
   77  H  7  S   -0.039555   0.010813   0.123640  -0.446573  -0.155774
   78  H  7  S    1.102284  -0.927563   1.330899   0.768918  -0.002264
   79  H  7  X   -0.026337   0.014089  -0.016319  -0.014883  -0.008636
   80  H  7  Y    0.010739  -0.001685   0.005545   0.007299   0.019598
   81  H  7  Z    0.004599  -0.006083   0.005414   0.000245  -0.021705
   82  C  8  S   -0.027519   0.007313  -0.000743  -0.002469   0.003618
   83  C  8  S   -0.049602   0.013379  -0.002284  -0.005884   0.014282
   84  C  8  X   -0.034133  -0.028530  -0.046898   0.005089  -0.034938
   85  C  8  Y   -0.021024   0.043238  -0.006366   0.012069   0.003785
   86  C  8  Z   -0.029755  -0.089891  -0.084362  -0.014593   0.011025
   87  C  8  S    0.080594  -0.020380  -0.012984  -0.019175   0.137022
   88  C  8  X   -0.017412  -0.031957  -0.042898   0.019862   0.004163
   89  C  8  Y   -0.028484   0.040866  -0.026386   0.017701   0.053632
   90  C  8  Z   -0.034760  -0.072814  -0.093969   0.007854   0.007207
   91  C  8  S    1.027855  -0.412131   0.449801   0.838965  -2.183645
   92  C  8  X   -0.155484  -0.300387  -0.378053   0.676801  -1.779874
   93  C  8  Y   -0.072309   0.313821   0.146546   0.718368  -1.052974
   94  C  8  Z   -0.091403  -0.856186  -0.711507  -0.828937   0.736688
   95  C  8 XX   -0.029152   0.005219  -0.015918  -0.006011   0.066758
   96  C  8 YY   -0.010717   0.002347   0.005005  -0.019797   0.042243
   97  C  8 ZZ   -0.021565   0.009183  -0.004754  -0.007992   0.034069
   98  C  8 XY   -0.004398   0.002114   0.001576  -0.006989   0.017217
   99  C  8 XZ   -0.015912  -0.005443  -0.020671   0.022853  -0.013719
  100  C  8 YZ   -0.005016  -0.006231  -0.012422   0.007050   0.004377
  101  H  9  S   -0.028287   0.010086  -0.025770   0.057887  -0.002554
  102  H  9  S    0.039471   0.010940  -0.123494   0.445195  -0.158396
  103  H  9  S   -1.100408  -0.931853  -1.328966  -0.768283   0.001915
  104  H  9  X    0.023099   0.010212   0.013040   0.014191  -0.020459
  105  H  9  Y    0.006356  -0.000449   0.002934   0.004597  -0.017029
  106  H  9  Z    0.015947   0.011694   0.012139   0.007010   0.014962
  107  H 10  S   -0.001957  -0.001039   0.022290  -0.025697  -0.031995
  108  H 10  S    0.023695   0.005014   0.048816   0.116759  -0.487241
  109  H 10  S   -0.434500   1.448734   0.929851   0.708193  -0.318016
  110  H 10  X    0.005665  -0.006594  -0.010813   0.025826  -0.016953
  111  H 10  Y    0.002212  -0.009078  -0.014412   0.009311  -0.008727
  112  H 10  Z   -0.007704   0.020422   0.008921   0.002527   0.013370

                     26         27         28         29         30
                    0.3292     0.3426     0.3528     0.4053     0.4056
                     A          A          A          A          A   
    1  C  1  S    0.008251   0.007965   0.015032   0.021510   0.018885
    2  C  1  S    0.008373   0.011997   0.023561   0.029711   0.021165
    3  C  1  X   -0.011894   0.041411  -0.018890   0.034481   0.035289
    4  C  1  Y   -0.056021   0.030808  -0.007165   0.084526  -0.031205
    5  C  1  Z    0.058303   0.036962   0.036503   0.012726  -0.010895
    6  C  1  S   -0.165655  -0.073707  -0.092194  -0.211228  -0.313900
    7  C  1  X    0.056979   0.091830  -0.187077   0.020255   0.152436
    8  C  1  Y   -0.114643   0.001961  -0.093436   0.280606  -0.020255
    9  C  1  Z    0.095199   0.158486   0.146999   0.105347  -0.079090
   10  C  1  S    1.749356  -0.694183  -0.808020  -0.761057   0.952300
   11  C  1  X   -1.456082   0.813007   0.799245   1.127307  -0.496757
   12  C  1  Y   -0.747894   0.657075   0.614310   0.271589  -0.405685
   13  C  1  Z    0.668161   0.102558  -0.339343  -0.491408   0.360447
   14  C  1 XX   -0.051321   0.010251   0.021648  -0.004740  -0.076861
   15  C  1 YY   -0.012480   0.002512  -0.013857  -0.025689  -0.031100
   16  C  1 ZZ   -0.021935  -0.019311  -0.035023  -0.060976  -0.054838
   17  C  1 XY   -0.008594   0.016460  -0.003869  -0.004973  -0.029405
   18  C  1 XZ   -0.013280  -0.043499   0.010607  -0.011742   0.024742
   19  C  1 YZ   -0.023033   0.027488   0.017367   0.008014   0.009935
   20  H  2  S   -0.033381  -0.081670   0.037548   0.011339   0.031489
   21  H  2  S   -0.320060  -0.802751   0.278367  -0.026077   0.039767
   22  H  2  S    0.220217   0.081374  -0.348640  -0.218894  -0.209998
   23  H  2  X   -0.002216   0.019208   0.014191  -0.009075  -0.008172
   24  H  2  Y   -0.012593   0.013940   0.018965  -0.008587  -0.021725
   25  H  2  Z    0.013116   0.001494  -0.025794   0.007401   0.012139
   26  C  3  S   -0.008315   0.008045   0.015037  -0.017870   0.022268
   27  C  3  S   -0.008462   0.012112   0.023595  -0.025531   0.025873
   28  C  3  X   -0.024127   0.047623   0.000279  -0.016039   0.035059
   29  C  3  Y   -0.055113  -0.038346   0.008529   0.092542   0.008993
   30  C  3  Z    0.055673  -0.016928  -0.040630   0.004414   0.026127
   31  C  3  S    0.166201  -0.074522  -0.091646   0.153208  -0.345853
   32  C  3  X   -0.110486   0.150068  -0.086605   0.001471   0.105544
   33  C  3  Y   -0.100236  -0.022777   0.117036   0.279053  -0.052792
   34  C  3  Z    0.056908  -0.103347  -0.209949   0.119591   0.119252
   35  C  3  S   -1.746280  -0.687341  -0.817669   0.916645   0.804876
   36  C  3  X    0.872135   0.650330   0.460793  -0.764909  -0.079536
   37  C  3  Y   -0.952593  -0.783720  -0.731145   0.513052   0.382686
   38  C  3  Z    1.204011   0.231274   0.636003  -0.998632  -0.352034
   39  C  3 XX    0.048312  -0.032406   0.015997   0.014727  -0.052008
   40  C  3 YY    0.017805   0.008655  -0.012618   0.018816  -0.043811
   41  C  3 ZZ    0.019924   0.016892  -0.030239   0.028127  -0.080602
   42  C  3 XY   -0.025229  -0.021657  -0.010913   0.005382   0.025779
   43  C  3 XZ    0.007187   0.041614   0.021662  -0.036947  -0.013890
   44  C  3 YZ    0.015638   0.010029   0.014623   0.000327   0.027884
   45  H  4  S    0.032996  -0.081687   0.037782  -0.005591   0.032736
   46  H  4  S    0.317241  -0.802947   0.281099   0.033351   0.031224
   47  H  4  S   -0.218174   0.081624  -0.351229   0.178208  -0.243671
   48  H  4  X   -0.005836   0.015289  -0.001928   0.003642   0.001131
   49  H  4  Y   -0.012240  -0.016928  -0.020058  -0.005663   0.023692
   50  H  4  Z    0.012193   0.006406   0.028692   0.007779  -0.015341
   51  C  5  S   -0.001662  -0.017587  -0.013295   0.015740   0.007620
   52  C  5  S   -0.001603  -0.030253  -0.019955   0.032242   0.003176
   53  C  5  X    0.006204   0.012165   0.016751   0.032155  -0.065951
   54  C  5  Y   -0.065645  -0.031270  -0.024181   0.047482   0.037857
   55  C  5  Z   -0.001436   0.005735   0.038303   0.038071  -0.057485
   56  C  5  S    0.023606   0.056509   0.091256   0.071232  -0.286914
   57  C  5  X   -0.065928   0.008727   0.009291   0.179191  -0.242472
   58  C  5  Y   -0.201877  -0.060045  -0.080605   0.097932   0.114516
   59  C  5  Z    0.014496  -0.076151   0.114529   0.209476  -0.171226
   60  C  5  S    1.350662   1.402811   1.281067  -2.259344   0.813891
   61  C  5  X    1.159619   0.411817  -0.270759  -0.766688  -0.234909
   62  C  5  Y   -0.913933  -0.065339  -0.005008   0.391940   0.045474
   63  C  5  Z    0.902609   0.272302   0.298966  -0.537386   0.162525
   64  C  5 XX   -0.019146  -0.003669   0.007952   0.042736  -0.056902
   65  C  5 YY   -0.004412   0.009036   0.019908   0.011615  -0.039642
   66  C  5 ZZ    0.021765  -0.004966   0.018624   0.027713  -0.042472
   67  C  5 XY    0.005219   0.001343   0.009067  -0.012541   0.017050
   68  C  5 XZ   -0.019794  -0.009271  -0.012073   0.022271   0.012920
   69  C  5 YZ   -0.011218   0.030044  -0.003137  -0.024465   0.006205
   70  H  6  S    0.072696  -0.055802   0.025765   0.036562  -0.031797
   71  H  6  S    0.748558  -0.669522   0.086780   0.559471  -0.403163
   72  H  6  S   -0.144220   0.429443   0.036431  -0.213588  -0.040982
   73  H  6  X   -0.010721   0.013985  -0.027659   0.000184  -0.010099
   74  H  6  Y   -0.014595   0.006011   0.019848  -0.005752   0.001381
   75  H  6  Z    0.009947  -0.022716  -0.006799   0.016760  -0.002645
   76  H  7  S   -0.001058   0.010696  -0.063591   0.041566  -0.069135
   77  H  7  S    0.147181  -0.097466  -0.807606   0.533776  -0.791088
   78  H  7  S    0.714099  -0.070700   0.174994  -0.342319  -0.005162
   79  H  7  X    0.003070  -0.002894  -0.032293   0.008162  -0.012270
   80  H  7  Y   -0.012095   0.012047   0.000535  -0.005169  -0.011355
   81  H  7  Z    0.020075  -0.009608   0.020066  -0.004315   0.011905
   82  C  8  S    0.001599  -0.017593  -0.013264  -0.014203   0.010203
   83  C  8  S    0.001512  -0.030263  -0.019902  -0.031247   0.008692
   84  C  8  X   -0.015962   0.018534   0.035419  -0.052080  -0.081706
   85  C  8  Y   -0.063538   0.028810   0.019219   0.048518  -0.032944
   86  C  8  Z   -0.006320   0.001549  -0.026319   0.025598   0.017427
   87  C  8  S   -0.023225   0.056472   0.091186  -0.120083  -0.269491
   88  C  8  X    0.017877  -0.015507   0.071565  -0.283196  -0.262300
   89  C  8  Y   -0.208974   0.061686   0.072411   0.120877  -0.087832
   90  C  8  Z    0.034509   0.074615  -0.095957   0.120157   0.023605
   91  C  8  S   -1.354842   1.406320   1.272963   2.364973   0.401693
   92  C  8  X   -1.571973   0.500380  -0.118622   0.934470  -0.318048
   93  C  8  Y   -0.673203  -0.011247   0.035848   0.232601  -0.054000
   94  C  8  Z    0.276756  -0.065558  -0.385253  -0.177630  -0.223425
   95  C  8 XX    0.024202  -0.013946   0.000552  -0.067960  -0.038822
   96  C  8 YY    0.004309   0.010867   0.021829  -0.013504  -0.032838
   97  C  8 ZZ   -0.026592   0.003295   0.024218  -0.023638  -0.050641
   98  C  8 XY   -0.004487  -0.010413  -0.002979  -0.015437  -0.012875
   99  C  8 XZ    0.008398   0.010145   0.001219   0.006135  -0.016489
  100  C  8 YZ    0.012677   0.025457  -0.007183   0.015507  -0.001267
  101  H  9  S    0.001412   0.010747  -0.063587  -0.053148  -0.060894
  102  H  9  S   -0.144209  -0.096372  -0.808898  -0.665143  -0.687345
  103  H  9  S   -0.715810  -0.067579   0.172274   0.335943  -0.065673
  104  H  9  X   -0.013438  -0.008701  -0.020090  -0.006825  -0.002735
  105  H  9  Y   -0.010688  -0.010928   0.004046  -0.001519   0.013286
  106  H  9  Z    0.016457   0.006856  -0.032013  -0.010252  -0.014048
  107  H 10  S   -0.073141  -0.055601   0.025585  -0.041664  -0.024999
  108  H 10  S   -0.753720  -0.666071   0.084887  -0.621203  -0.299192
  109  H 10  S    0.147911   0.430494   0.034799   0.204912  -0.076237
  110  H 10  X    0.002770   0.001563  -0.030736  -0.010055  -0.008716
  111  H 10  Y   -0.015715  -0.007163  -0.014678  -0.004708   0.001398
  112  H 10  Z    0.013146   0.026077  -0.006626   0.014047  -0.004673

                     31         32         33         34         35
                    0.4188     0.4445     0.4611     0.4766     0.5312
                     A          A          A          A          A   
    1  C  1  S   -0.036044   0.020633  -0.002141  -0.003555  -0.012702
    2  C  1  S   -0.067251   0.033566  -0.013730  -0.015875  -0.018121
    3  C  1  X    0.063687   0.094282  -0.034053  -0.004981   0.065986
    4  C  1  Y    0.061950  -0.030479  -0.024907  -0.086527  -0.100744
    5  C  1  Z   -0.080003  -0.053836   0.064895   0.040455  -0.014121
    6  C  1  S    0.004360  -0.093213  -0.222500  -0.215567   0.117383
    7  C  1  X    0.223109   0.155968  -0.038443   0.114260   0.206730
    8  C  1  Y    0.144075  -0.251886   0.013756  -0.311733  -0.390034
    9  C  1  Z   -0.066783  -0.143449   0.254594   0.138984  -0.068053
   10  C  1  S    2.236674  -1.914022   1.830945   2.065125   0.354002
   11  C  1  X    0.310013   2.144984  -0.381253  -0.522795  -0.702634
   12  C  1  Y    0.607295   1.492087  -0.535925  -0.007406   0.870007
   13  C  1  Z   -1.222156  -0.888677   0.143677   0.438038  -0.408011
   14  C  1 XX   -0.019610   0.003388  -0.068423  -0.104177   0.017866
   15  C  1 YY   -0.012801   0.005460  -0.053916  -0.018769  -0.014199
   16  C  1 ZZ   -0.061640  -0.015392  -0.045112  -0.041420   0.047311
   17  C  1 XY   -0.038276   0.044170  -0.053102  -0.005943  -0.010969
   18  C  1 XZ    0.017295   0.003232   0.015744   0.028651  -0.026856
   19  C  1 YZ    0.028138   0.021883   0.013167   0.036861   0.006916
   20  H  2  S   -0.070673   0.018887  -0.015885  -0.031370  -0.031231
   21  H  2  S   -0.825394   0.123829  -0.431922  -0.645066   0.005579
   22  H  2  S    0.593830  -0.443501   0.043444   0.201722   0.363988
   23  H  2  X    0.013919  -0.007360   0.013506   0.010741  -0.011567
   24  H  2  Y   -0.008269   0.012522  -0.010317   0.013948   0.010503
   25  H  2  Z    0.016384  -0.006914   0.000516   0.015566  -0.024176
   26  C  3  S    0.036091  -0.020647  -0.002284  -0.003534   0.012703
   27  C  3  S    0.067308  -0.033552  -0.013944  -0.015831   0.018123
   28  C  3  X   -0.011243  -0.065173   0.001820   0.027609  -0.069216
   29  C  3  Y    0.068546  -0.016421   0.027713   0.084464  -0.088852
   30  C  3  Z   -0.097189  -0.090417  -0.072537  -0.034964  -0.045369
   31  C  3  S   -0.005099   0.094064  -0.221455  -0.215504  -0.117459
   32  C  3  X   -0.144242  -0.118076   0.073519   0.213329  -0.218976
   33  C  3  Y    0.176122  -0.227521  -0.017639   0.282905  -0.352797
   34  C  3  Z   -0.150816  -0.205789  -0.247013  -0.062902  -0.166506
   35  C  3  S   -2.234098   1.910625   1.839349   2.062646  -0.352720
   36  C  3  X    0.355971  -1.262187  -0.191831  -0.269372   0.945449
   37  C  3  Y    0.605926   1.793387   0.594134   0.071838   0.725848
   38  C  3  Z   -1.213278  -1.674363  -0.281995  -0.613365  -0.028232
   39  C  3 XX    0.009467   0.012173  -0.041008  -0.073886  -0.006521
   40  C  3 YY    0.021833  -0.019163  -0.068447  -0.020104   0.016150
   41  C  3 ZZ    0.062367   0.014129  -0.057674  -0.070259  -0.060650
   42  C  3 XY   -0.020611   0.045944   0.040073   0.001311  -0.002459
   43  C  3 XZ   -0.016449  -0.004805  -0.012603  -0.039522  -0.004957
   44  C  3 YZ   -0.042021  -0.000698   0.037755   0.045304  -0.006973
   45  H  4  S    0.070846  -0.018900  -0.015907  -0.031236   0.031264
   46  H  4  S    0.827018  -0.123081  -0.431375  -0.643132  -0.005402
   47  H  4  S   -0.594581   0.443363   0.045059   0.200336  -0.364511
   48  H  4  X   -0.020852   0.011621   0.013962   0.013921   0.022547
   49  H  4  Y   -0.005106   0.010768   0.007895  -0.016154   0.007481
   50  H  4  Z    0.008279  -0.002537   0.005818  -0.009834  -0.016268
   51  C  5  S   -0.024181   0.016410   0.032009   0.024542   0.008536
   52  C  5  S   -0.033772   0.034154   0.049479   0.039852   0.011757
   53  C  5  X    0.018468  -0.052889  -0.049833   0.001404   0.039517
   54  C  5  Y   -0.040861  -0.026725  -0.069929   0.093530   0.085325
   55  C  5  Z    0.023279  -0.046231  -0.077549   0.033697   0.088063
   56  C  5  S    0.244220   0.071908  -0.209425  -0.131174  -0.097558
   57  C  5  X    0.058634  -0.070686  -0.107594   0.120050   0.116286
   58  C  5  Y   -0.127240  -0.257472  -0.337319   0.270014   0.301521
   59  C  5  Z    0.054662  -0.100238  -0.220992   0.215562   0.358950
   60  C  5  S    0.005387  -3.407853  -1.293886  -1.251592   0.337484
   61  C  5  X   -0.970098  -1.377925  -0.593939  -1.013747  -0.428441
   62  C  5  Y    0.238350   1.513138   0.639257   0.095076  -0.734002
   63  C  5  Z    0.369468  -0.663880   0.294477  -0.421610  -0.384389
   64  C  5 XX    0.062746   0.025263  -0.012935  -0.004017  -0.026212
   65  C  5 YY    0.022273   0.065403  -0.009428  -0.027226  -0.012230
   66  C  5 ZZ    0.029542   0.007106  -0.046589   0.009730  -0.003341
   67  C  5 XY   -0.013852  -0.036117  -0.027404  -0.026641   0.002309
   68  C  5 XZ   -0.016388   0.018609   0.017270   0.040970  -0.009540
   69  C  5 YZ    0.001038  -0.032592  -0.013952  -0.003838  -0.004036
   70  H  6  S   -0.024158   0.014795   0.041065   0.026042   0.021330
   71  H  6  S    0.013774   0.378218   0.639770   0.432652   0.225663
   72  H  6  S    0.352257  -0.284263  -0.186915  -0.190219  -0.259470
   73  H  6  X   -0.017588  -0.009224  -0.010111  -0.016401   0.004906
   74  H  6  Y    0.002541   0.000925  -0.013456  -0.009341  -0.002597
   75  H  6  Z    0.001679   0.017662   0.016847   0.009293   0.003231
   76  H  7  S   -0.026546   0.014670   0.027973   0.007147  -0.004637
   77  H  7  S   -0.595452   0.339984   0.153836   0.065219  -0.178696
   78  H  7  S   -0.336525  -0.871356  -0.304899  -0.431241   0.151853
   79  H  7  X   -0.024463   0.019374  -0.002305   0.012576  -0.005012
   80  H  7  Y    0.006589  -0.014185  -0.010490  -0.008018   0.008021
   81  H  7  Z    0.002776  -0.003332   0.001192   0.013688   0.014740
   82  C  8  S    0.024216  -0.016545   0.031989   0.024586  -0.008505
   83  C  8  S    0.033800  -0.034347   0.049378   0.039925  -0.011714
   84  C  8  X   -0.033519   0.062701  -0.065790   0.000125  -0.058870
   85  C  8  Y   -0.036466  -0.037605   0.080109  -0.093691   0.093889
   86  C  8  Z    0.011326  -0.019848   0.050631  -0.033317   0.065616
   87  C  8  S   -0.245184  -0.070776  -0.210578  -0.131258   0.097249
   88  C  8  X   -0.097674   0.063937  -0.134560   0.154577  -0.207870
   89  C  8  Y   -0.113983  -0.271538   0.357505  -0.294496   0.329920
   90  C  8  Z    0.018530  -0.070328   0.164958  -0.151893   0.284787
   91  C  8  S   -0.006045   3.408867  -1.274383  -1.258160  -0.338543
   92  C  8  X    0.737822   1.760164  -0.496135  -1.102069   0.421671
   93  C  8  Y    0.087066   1.238484  -0.537095   0.089751  -0.807996
   94  C  8  Z    0.762070   0.059992  -0.546074  -0.066416  -0.190928
   95  C  8 XX   -0.048038  -0.048475   0.000617   0.032626   0.027965
   96  C  8 YY   -0.019445  -0.051846  -0.018459  -0.033907   0.012302
   97  C  8 ZZ   -0.047579   0.002998  -0.051987  -0.020138   0.001327
   98  C  8 XY   -0.005969  -0.050300   0.028219   0.015143  -0.002959
   99  C  8 XZ   -0.026319   0.003298   0.005771  -0.028890   0.005279
  100  C  8 YZ   -0.001488   0.010273   0.000274   0.012880   0.004285
  101  H  9  S    0.026326  -0.014792   0.027859   0.007227   0.004663
  102  H  9  S    0.593670  -0.340509   0.151978   0.064511   0.178745
  103  H  9  S    0.336565   0.871202  -0.300715  -0.434290  -0.153623
  104  H  9  X    0.021618  -0.018111   0.000216   0.018344  -0.000605
  105  H  9  Y    0.002586  -0.010829   0.010591   0.005171   0.007669
  106  H  9  Z    0.013298  -0.011938  -0.001714  -0.006532   0.015715
  107  H 10  S    0.024046  -0.015000   0.040969   0.026002  -0.021397
  108  H 10  S   -0.013827  -0.378951   0.636286   0.432763  -0.224891
  109  H 10  S   -0.352174   0.285809  -0.187075  -0.191145   0.261491
  110  H 10  X    0.015308   0.000673   0.000641  -0.008928  -0.006088
  111  H 10  Y   -0.000376   0.000143   0.014150   0.011562  -0.001612
  112  H 10  Z    0.009174   0.019843  -0.018768  -0.015085   0.000479

                     36         37         38         39         40
                    0.5496     0.5719     0.5997     0.6301     0.6337
                     A          A          A          A          A   
    1  C  1  S    0.006430   0.007999  -0.005921   0.043205   0.034121
    2  C  1  S    0.009923   0.006978  -0.011970   0.050491   0.043816
    3  C  1  X    0.041960  -0.030058   0.019157  -0.115282  -0.055076
    4  C  1  Y   -0.119471  -0.017143   0.025558   0.010493  -0.012921
    5  C  1  Z   -0.091161  -0.052697   0.039242  -0.079675  -0.080607
    6  C  1  S   -0.028239  -0.163920  -0.002603  -0.734566  -0.490484
    7  C  1  X    0.164992   0.042535   0.060823  -0.451988  -0.255994
    8  C  1  Y   -0.461666  -0.043883   0.061488   0.026357  -0.048064
    9  C  1  Z   -0.314989  -0.316881   0.126825  -0.263063  -0.247501
   10  C  1  S   -0.100492  -0.690131   0.057979   1.435961   1.748859
   11  C  1  X   -0.219370  -2.748268  -0.417270   0.871541   2.711938
   12  C  1  Y    1.325007  -1.492910  -0.136959   0.056604   0.885719
   13  C  1  Z    0.664756   2.275199  -0.661110   0.447114  -0.137949
   14  C  1 XX    0.010427  -0.039833   0.007522  -0.155868  -0.049938
   15  C  1 YY   -0.013639  -0.074103  -0.014541  -0.121685  -0.080141
   16  C  1 ZZ   -0.008598  -0.001635  -0.025297  -0.121024  -0.101495
   17  C  1 XY    0.019442  -0.013924   0.015089  -0.023134  -0.021829
   18  C  1 XZ   -0.011212  -0.000266  -0.005035   0.043137   0.028169
   19  C  1 YZ    0.007627   0.061674   0.036690   0.014689  -0.023493
   20  H  2  S    0.017377   0.018781  -0.023006   0.031758   0.037165
   21  H  2  S    0.075376   0.536361  -0.027244   0.158339  -0.378601
   22  H  2  S   -0.072337  -0.485226   0.334565  -1.281275  -1.159939
   23  H  2  X    0.001787  -0.034002  -0.029673   0.028898   0.051456
   24  H  2  Y    0.001763   0.015242   0.000679   0.012461  -0.034448
   25  H  2  Z    0.017308   0.004476  -0.006348   0.010320   0.039839
   26  C  3  S    0.006421  -0.008065  -0.006004   0.043044  -0.034339
   27  C  3  S    0.009929  -0.007080  -0.012118   0.050285  -0.044063
   28  C  3  X    0.017435   0.046754   0.029106  -0.137898   0.082385
   29  C  3  Y    0.114072  -0.024681  -0.030023   0.011922  -0.024961
   30  C  3  Z    0.104509  -0.035555  -0.027662   0.020871  -0.049111
   31  C  3  S   -0.027937   0.164483  -0.002263  -0.732381   0.494479
   32  C  3  X    0.085832   0.092922   0.097230  -0.516815   0.329095
   33  C  3  Y    0.438815  -0.050776  -0.076217   0.059254  -0.099377
   34  C  3  Z    0.371048  -0.307309  -0.088278   0.038601  -0.113291
   35  C  3  S   -0.092871   0.687793   0.052901   1.431952  -1.759618
   36  C  3  X   -0.121699   1.193317  -0.640594   0.941677  -2.199598
   37  C  3  Y   -1.301743  -1.836450   0.242615  -0.212700   1.319768
   38  C  3  Z   -0.728848   3.190005   0.400693  -0.030022  -1.267124
   39  C  3 XX   -0.007098   0.037971  -0.011181  -0.115465   0.033751
   40  C  3 YY   -0.006792   0.073070  -0.007539  -0.127414   0.087507
   41  C  3 ZZ    0.002397   0.004773  -0.013817  -0.154638   0.112457
   42  C  3 XY   -0.022476   0.021326  -0.031353   0.014476  -0.020584
   43  C  3 XZ    0.014176   0.007733   0.020920  -0.037287  -0.004912
   44  C  3 YZ   -0.005049  -0.060561   0.023764   0.031443   0.011039
   45  H  4  S    0.017373  -0.018971  -0.022911   0.031573  -0.037298
   46  H  4  S    0.073622  -0.537512  -0.023577   0.160743   0.379662
   47  H  4  S   -0.070654   0.487605   0.332287  -1.274358   1.166886
   48  H  4  X    0.008981   0.030509  -0.029296   0.027592  -0.068821
   49  H  4  Y   -0.002552   0.009534   0.004427  -0.017597  -0.023665
   50  H  4  Z   -0.014852   0.019400  -0.007351   0.002875   0.012194
   51  C  5  S   -0.005863  -0.022782  -0.009849   0.015029  -0.029684
   52  C  5  S   -0.007566  -0.031150  -0.011863   0.017946  -0.036067
   53  C  5  X   -0.024768   0.101987  -0.142970   0.002140  -0.047446
   54  C  5  Y   -0.093727  -0.008965  -0.026400   0.003940   0.076506
   55  C  5  Z   -0.020433  -0.035793   0.127001   0.014124  -0.016322
   56  C  5  S    0.090444   0.285604   0.174428  -0.213160   0.462405
   57  C  5  X   -0.111154   0.392283  -0.514605  -0.027836  -0.142829
   58  C  5  Y   -0.307687  -0.012026  -0.069585   0.015484   0.310890
   59  C  5  Z   -0.054005  -0.154508   0.428243   0.089511  -0.103703
   60  C  5  S    0.063701   2.121199  -0.846290   0.539582  -3.050994
   61  C  5  X    0.424659   0.630852   1.271568   0.356805  -0.417488
   62  C  5  Y    0.686913  -0.657970   0.247803  -0.098614  -0.278619
   63  C  5  Z    0.252826   0.165327  -1.221819  -0.299363   0.307746
   64  C  5 XX    0.000809   0.069265  -0.008981  -0.054670   0.083401
   65  C  5 YY   -0.014130   0.033023   0.037134  -0.043371   0.064880
   66  C  5 ZZ    0.054962   0.026058   0.058231  -0.015312   0.088329
   67  C  5 XY   -0.003291   0.016397   0.013718  -0.012032  -0.049347
   68  C  5 XZ   -0.000562   0.000459   0.003835   0.008741   0.004859
   69  C  5 YZ    0.010567   0.003444  -0.006386  -0.006746   0.031135
   70  H  6  S    0.012055  -0.025893   0.047613  -0.004980  -0.011626
   71  H  6  S    0.046724  -0.514034   0.185377  -0.121381   0.309527
   72  H  6  S   -0.212805   0.634992  -1.064241  -0.188910   0.524280
   73  H  6  X    0.000996  -0.000867   0.000098   0.024776  -0.033116
   74  H  6  Y   -0.012120   0.008216   0.021147  -0.018606  -0.021840
   75  H  6  Z   -0.012948  -0.011172  -0.030935  -0.006187   0.014568
   76  H  7  S    0.000484   0.032260  -0.036052   0.033334  -0.029462
   77  H  7  S    0.022121   0.464589  -0.066937   0.321020  -0.347661
   78  H  7  S    0.213300  -0.388744   1.263518   0.047365   0.633335
   79  H  7  X    0.003951  -0.006257   0.042231   0.000832   0.016806
   80  H  7  Y    0.007814  -0.005716  -0.011671   0.022855   0.024843
   81  H  7  Z    0.003204  -0.014008  -0.005090  -0.024359   0.003575
   82  C  8  S   -0.005766   0.022808  -0.009884   0.015177   0.029706
   83  C  8  S   -0.007451   0.031175  -0.011946   0.018126   0.036091
   84  C  8  X   -0.015444  -0.076273  -0.066418   0.007679   0.062082
   85  C  8  Y    0.097396   0.006751   0.045437  -0.004468   0.066775
   86  C  8  Z    0.011058  -0.077816  -0.175139  -0.011851   0.009114
   87  C  8  S    0.088960  -0.285965   0.174236  -0.215490  -0.463085
   88  C  8  X   -0.071751  -0.282516  -0.256193   0.012742   0.224228
   89  C  8  Y    0.324154   0.047072   0.139106  -0.012631   0.278285
   90  C  8  Z    0.011430  -0.312615  -0.604760  -0.093463  -0.018281
   91  C  8  S    0.055998  -2.119928  -0.828028   0.556426   3.053301
   92  C  8  X    0.368927  -0.738924   0.557526   0.203493   0.187601
   93  C  8  Y   -0.758842  -0.535114  -0.408775   0.048440  -0.332947
   94  C  8  Z   -0.073289  -0.141571   1.642152   0.428317   0.446379
   95  C  8 XX    0.009471  -0.056041   0.004737  -0.037605  -0.095914
   96  C  8 YY   -0.014178  -0.038900   0.039308  -0.047689  -0.053489
   97  C  8 ZZ    0.045554  -0.033599   0.042053  -0.029222  -0.087542
   98  C  8 XY   -0.005523   0.021390  -0.002106   0.013274  -0.024517
   99  C  8 XZ   -0.022457  -0.017668  -0.034428  -0.022604  -0.004054
  100  C  8 YZ    0.012376   0.007041  -0.006235   0.002011  -0.048591
  101  H  9  S    0.000358  -0.032353  -0.035836   0.033502   0.029359
  102  H  9  S    0.019143  -0.464699  -0.065571   0.321907   0.347003
  103  H  9  S    0.215309   0.393040   1.260159   0.043999  -0.636098
  104  H  9  X    0.003576   0.010805   0.037020  -0.013840  -0.012163
  105  H  9  Y   -0.008516  -0.007223   0.004750  -0.021554   0.027598
  106  H  9  Z   -0.001561  -0.010062   0.023326   0.021378  -0.003272
  107  H 10  S    0.012110   0.026066   0.047608  -0.004961   0.011618
  108  H 10  S    0.049426   0.513216   0.182582  -0.122471  -0.310655
  109  H 10  S   -0.214176  -0.639900  -1.062232  -0.190478  -0.522424
  110  H 10  X   -0.002568   0.006963  -0.016912   0.022459   0.019151
  111  H 10  Y    0.012356   0.007354  -0.019800   0.014287  -0.026689
  112  H 10  Z    0.012459  -0.009034   0.027301   0.017140   0.026657

                     41         42         43         44         45
                    0.6609     0.6707     0.6829     0.7434     0.7788
                     A          A          A          A          A   
    1  C  1  S   -0.012746   0.003919   0.015761  -0.022096   0.049547
    2  C  1  S   -0.021496   0.008084   0.025018  -0.028951   0.055758
    3  C  1  X   -0.078473   0.054760  -0.003471   0.025641  -0.065557
    4  C  1  Y    0.049982   0.033957  -0.051550   0.054828  -0.039234
    5  C  1  Z   -0.160901  -0.002573   0.057643  -0.060414   0.068279
    6  C  1  S    0.099216   0.045453  -0.220602   0.356032  -1.106186
    7  C  1  X   -0.230407   0.171191  -0.101607   0.048435  -0.094206
    8  C  1  Y    0.109512   0.102507  -0.090622   0.166678  -0.115025
    9  C  1  Z   -0.448901  -0.020568   0.112049  -0.142633   0.213723
   10  C  1  S   -0.910865  -0.643302   1.982463   0.525456   7.932442
   11  C  1  X    0.430251  -0.181321   1.872597  -2.163035  -1.884462
   12  C  1  Y   -0.796561   0.002068   1.052426   0.790455   1.778329
   13  C  1  Z    1.906483  -0.285234  -1.322442  -3.060577  -4.466596
   14  C  1 XX    0.012151   0.047435  -0.014656   0.081807  -0.190534
   15  C  1 YY   -0.010518  -0.000727  -0.001408   0.060086  -0.230797
   16  C  1 ZZ    0.001450  -0.005151  -0.041849   0.005759  -0.127176
   17  C  1 XY   -0.026690   0.030877  -0.029206  -0.010975  -0.029983
   18  C  1 XZ    0.018815  -0.032768   0.044319  -0.045126  -0.090132
   19  C  1 YZ    0.043874  -0.011474  -0.074009  -0.024820  -0.017482
   20  H  2  S    0.029122  -0.007749  -0.004801   0.011408   0.044011
   21  H  2  S    0.051559   0.149177  -0.547619   1.446661   0.878683
   22  H  2  S   -1.108653   0.323501  -0.191157   0.987910   0.598997
   23  H  2  X    0.040511  -0.014338   0.017552  -0.030642  -0.009833
   24  H  2  Y    0.008894  -0.000818  -0.056365  -0.007308  -0.000196
   25  H  2  Z    0.019756  -0.012674   0.023591  -0.073081   0.018550
   26  C  3  S    0.012678   0.004099  -0.015756   0.022158  -0.047734
   27  C  3  S    0.021349   0.008348  -0.025021   0.029031  -0.053258
   28  C  3  X    0.147407   0.042985  -0.030547   0.012819   0.023548
   29  C  3  Y    0.030448  -0.042252  -0.048967   0.056015  -0.051551
   30  C  3  Z   -0.109172   0.023798   0.051447  -0.063344   0.091510
   31  C  3  S   -0.099903   0.043174   0.220219  -0.357101   1.078141
   32  C  3  X    0.416690   0.129212   0.026471   0.047453  -0.024680
   33  C  3  Y    0.053790  -0.128587  -0.101324   0.167101  -0.136358
   34  C  3  Z   -0.301250   0.086419   0.141637  -0.142987   0.242358
   35  C  3  S    0.917248  -0.624686  -1.981358  -0.523360  -7.692727
   36  C  3  X   -1.343798  -0.307779  -0.909493   3.376074   3.916928
   37  C  3  Y   -0.639505   0.033881   1.297536   0.297335   1.348025
   38  C  3  Z    1.498704   0.193906  -1.963667  -1.783995  -3.237357
   39  C  3 XX   -0.023570   0.007378  -0.027014  -0.042852   0.226338
   40  C  3 YY    0.014232   0.008081   0.014463  -0.055422   0.235865
   41  C  3 ZZ    0.005520   0.025312   0.070183  -0.049930   0.074699
   42  C  3 XY    0.002343  -0.025788  -0.054078  -0.022014  -0.037288
   43  C  3 XZ   -0.002349   0.038521   0.021305  -0.059325  -0.024345
   44  C  3 YZ   -0.050841  -0.032275   0.048067   0.027424   0.012297
   45  H  4  S   -0.029058  -0.007966   0.004797  -0.011473  -0.044246
   46  H  4  S   -0.052092   0.152020   0.548096  -1.447035  -0.913188
   47  H  4  S    1.107353   0.335874   0.191408  -0.988002  -0.618958
   48  H  4  X   -0.042893  -0.018589  -0.035236   0.057646   0.002872
   49  H  4  Y    0.016320   0.003878  -0.051691  -0.015377  -0.002588
   50  H  4  Z    0.000423   0.005240   0.011423  -0.052760   0.020390
   51  C  5  S    0.030406   0.049438   0.041392   0.000991   0.000283
   52  C  5  S    0.033590   0.056306   0.051353   0.002963   0.002051
   53  C  5  X   -0.014728   0.072971   0.123976  -0.013326  -0.001848
   54  C  5  Y   -0.079511  -0.085800   0.003604   0.009259  -0.034184
   55  C  5  Z    0.115691   0.099373  -0.074052  -0.031328   0.021316
   56  C  5  S   -0.549401  -0.897785  -0.661224   0.056185  -0.060037
   57  C  5  X   -0.044578   0.226629   0.392616   0.009585   0.018671
   58  C  5  Y   -0.207573  -0.250235   0.047308   0.047087  -0.209851
   59  C  5  Z    0.303425   0.296848  -0.284680  -0.090168   0.234645
   60  C  5  S    1.548024   2.697046   0.346723   0.383845   2.805046
   61  C  5  X    0.419927  -0.164426  -1.662477  -2.253224  -1.214656
   62  C  5  Y    0.380837   0.442037   0.163205  -0.969911  -0.511813
   63  C  5  Z   -0.723702  -0.674853   0.904456   2.465008   1.195210
   64  C  5 XX   -0.081294  -0.166242  -0.102668   0.065454   0.037532
   65  C  5 YY   -0.116878  -0.169903  -0.128285  -0.039064  -0.066143
   66  C  5 ZZ   -0.111599  -0.153712  -0.107328   0.011210   0.030877
   67  C  5 XY    0.020261   0.029228  -0.026905  -0.040156   0.017048
   68  C  5 XZ   -0.025949  -0.043262  -0.031712   0.021853   0.001181
   69  C  5 YZ    0.028783   0.017450   0.043293   0.052508  -0.044679
   70  H  6  S    0.050783   0.027786   0.002006   0.019925  -0.019622
   71  H  6  S    0.214060  -0.054676   0.162389   1.165203   0.214123
   72  H  6  S   -1.046913  -1.097550   0.396408   0.968742  -0.044243
   73  H  6  X    0.001903   0.034136   0.011638  -0.046677   0.013620
   74  H  6  Y    0.026209   0.008298  -0.020437  -0.041952  -0.027541
   75  H  6  Z   -0.040409  -0.036661   0.018444   0.033661   0.002378
   76  H  7  S    0.002135   0.025165   0.051701  -0.004542  -0.023657
   77  H  7  S   -0.092109   0.057047  -0.096434  -1.138934  -0.825152
   78  H  7  S   -0.018777  -0.675041  -1.539874  -0.598236  -0.589884
   79  H  7  X    0.000115  -0.012814  -0.061438  -0.041251  -0.037822
   80  H  7  Y   -0.028466  -0.004904   0.027065   0.012756  -0.007616
   81  H  7  Z    0.031675   0.031468   0.020779   0.030552  -0.014714
   82  C  8  S   -0.030900   0.049000  -0.041410  -0.000939  -0.002144
   83  C  8  S   -0.034132   0.055801  -0.051372  -0.002910  -0.004622
   84  C  8  X   -0.052104   0.121536  -0.077139   0.027252  -0.008172
   85  C  8  Y   -0.076925   0.067545   0.021450   0.005857  -0.030804
   86  C  8  Z    0.107722  -0.053271  -0.120286  -0.022278   0.017410
   87  C  8  S    0.558918  -0.890321   0.661582  -0.057440   0.088329
   88  C  8  X   -0.131778   0.369980  -0.216387   0.039884  -0.139820
   89  C  8  Y   -0.201656   0.194375   0.101447   0.045478  -0.188261
   90  C  8  Z    0.284634  -0.155820  -0.424820  -0.084984   0.191846
   91  C  8  S   -1.579992   2.683647  -0.349408  -0.382847  -3.001338
   92  C  8  X    0.014376  -0.512267   1.106836   0.758185   0.356190
   93  C  8  Y    0.418910  -0.372345  -0.083871  -1.237753  -0.673244
   94  C  8  Z   -0.817996   0.504318   1.542914   3.157302   1.509316
   95  C  8 XX    0.116187  -0.200769   0.123988  -0.070625  -0.032915
   96  C  8 YY    0.110222  -0.159520   0.132841   0.043779   0.065988
   97  C  8 ZZ    0.088534  -0.125395   0.081697  -0.011530  -0.023684
   98  C  8 XY    0.032946  -0.028079  -0.003014   0.009148   0.012483
   99  C  8 XZ   -0.031173   0.019553  -0.029951  -0.021618   0.008102
  100  C  8 YZ   -0.010824  -0.002298  -0.044255  -0.060045   0.052180
  101  H  9  S   -0.002467   0.025106  -0.051736   0.004522   0.022636
  102  H  9  S    0.092683   0.055256   0.096724   1.137856   0.800670
  103  H  9  S    0.029718  -0.674795   1.540286   0.595662   0.564266
  104  H  9  X   -0.018451   0.002776   0.049987   0.025302   0.039163
  105  H  9  Y   -0.026870   0.005495   0.017147   0.007399  -0.012345
  106  H  9  Z    0.027766  -0.033421   0.046438   0.045941   0.001567
  107  H 10  S   -0.050970   0.027211  -0.001972  -0.019827   0.019676
  108  H 10  S   -0.212512  -0.056213  -0.163049  -1.162178  -0.171455
  109  H 10  S    1.054290  -1.081789  -0.395736  -0.968444   0.062015
  110  H 10  X    0.020095   0.012983  -0.021773   0.019887  -0.015665
  111  H 10  Y    0.024699  -0.012135  -0.017557  -0.048202  -0.023558
  112  H 10  Z   -0.036798   0.047187   0.010708   0.048625  -0.007001

                     46         47         48         49         50
                    0.7829     0.8340     0.8769     1.0651     1.0703
                     A          A          A          A          A   
    1  C  1  S    0.038018  -0.037815  -0.033253  -0.005249   0.008934
    2  C  1  S    0.052382  -0.054532  -0.040925  -0.007484   0.013182
    3  C  1  X    0.081715  -0.175108  -0.069120  -0.013920   0.018831
    4  C  1  Y    0.088969  -0.073829  -0.024621  -0.020383  -0.018895
    5  C  1  Z   -0.039191   0.050409  -0.018989   0.008590  -0.004886
    6  C  1  S   -0.588810   0.595649   0.655038   0.105943  -0.190813
    7  C  1  X    0.263805  -0.468797  -0.245006   0.013538   0.060638
    8  C  1  Y    0.298219  -0.231458   0.088566  -0.057768  -0.079807
    9  C  1  Z   -0.194920   0.176630  -0.374152   0.023263   0.047102
   10  C  1  S    4.981581  -3.656778  -0.872289  -1.067935   0.339681
   11  C  1  X   -1.097393   3.662331   2.027857  -0.568076  -0.431897
   12  C  1  Y   -1.774598   1.843529   0.041809  -0.207588   0.217217
   13  C  1  Z    2.028736  -1.586122   2.657145   0.376081  -0.399251
   14  C  1 XX   -0.013959  -0.009583   0.138086   0.049251   0.040819
   15  C  1 YY   -0.115409   0.098757   0.073752   0.091902  -0.000966
   16  C  1 ZZ   -0.114516   0.136569   0.129863  -0.099161  -0.108707
   17  C  1 XY    0.078930  -0.023442  -0.056363  -0.131163  -0.049713
   18  C  1 XZ   -0.026549  -0.006563   0.017450   0.008235   0.012369
   19  C  1 YZ    0.006795   0.031804  -0.064335  -0.123312  -0.066800
   20  H  2  S   -0.004666  -0.009741  -0.051128   0.015861   0.003131
   21  H  2  S   -0.706456   0.060815  -1.031807   0.179208   0.139658
   22  H  2  S   -0.399758  -0.183271  -0.900866   0.116487   0.147267
   23  H  2  X    0.040896  -0.049267   0.010565   0.001563   0.020619
   24  H  2  Y    0.017447  -0.013111  -0.033354  -0.112733  -0.010569
   25  H  2  Z    0.030769   0.033474   0.024155  -0.012244  -0.026025
   26  C  3  S    0.040448   0.037551  -0.033274   0.005154   0.008883
   27  C  3  S    0.055148   0.054185  -0.040991   0.007348   0.013093
   28  C  3  X    0.040083   0.120440  -0.065530   0.004924   0.017489
   29  C  3  Y   -0.098026  -0.099418   0.036941  -0.022038   0.015707
   30  C  3  Z    0.063605   0.118262  -0.012665   0.013029   0.013428
   31  C  3  S   -0.642663  -0.591070   0.654672  -0.104111  -0.189961
   32  C  3  X    0.102352   0.298222  -0.394182  -0.033384   0.087088
   33  C  3  Y   -0.325780  -0.297895  -0.030639  -0.054156   0.066902
   34  C  3  Z    0.268803   0.353024   0.225028   0.014161  -0.012888
   35  C  3  S    5.368833   3.629744  -0.866489   1.072569   0.340001
   36  C  3  X    0.003423  -2.238052   2.935758   0.318296  -0.595712
   37  C  3  Y    1.801566   2.356373  -0.493530  -0.283973  -0.132575
   38  C  3  Z   -2.093274  -2.941137  -1.493903   0.567285   0.173931
   39  C  3 XX   -0.085326  -0.017788   0.168581  -0.076366   0.041093
   40  C  3 YY   -0.101547  -0.090517   0.055386  -0.045615  -0.019184
   41  C  3 ZZ   -0.083484  -0.115333   0.117358   0.080741  -0.090651
   42  C  3 XY   -0.082457  -0.024241   0.061244  -0.172329   0.064838
   43  C  3 XZ    0.054850   0.054051  -0.009881  -0.059088   0.057140
   44  C  3 YZ   -0.040102  -0.047746  -0.034247   0.056802  -0.044509
   45  H  4  S   -0.002522   0.009705  -0.050989  -0.016326   0.003186
   46  H  4  S   -0.661988  -0.060355  -1.028156  -0.184512   0.142547
   47  H  4  S   -0.366673   0.182912  -0.898060  -0.121321   0.149062
   48  H  4  X    0.046517   0.026719   0.025309  -0.014762   0.009114
   49  H  4  Y   -0.025363  -0.019649   0.030271  -0.110439   0.008536
   50  H  4  Z   -0.011203   0.051088  -0.015916  -0.015817   0.033809
   51  C  5  S   -0.041254  -0.046349   0.020698  -0.007375  -0.002921
   52  C  5  S   -0.056475  -0.064425   0.024081  -0.013218  -0.003861
   53  C  5  X    0.078654   0.100875  -0.061884   0.007833   0.012838
   54  C  5  Y   -0.063705  -0.092521   0.020784  -0.040571  -0.005449
   55  C  5  Z    0.065604   0.066720   0.017093   0.034319   0.010666
   56  C  5  S    0.643271   0.715616  -0.410382   0.096528   0.061749
   57  C  5  X    0.208834   0.269191  -0.195550  -0.004697   0.017582
   58  C  5  Y   -0.163318  -0.250212   0.077064  -0.111778  -0.018353
   59  C  5  Z    0.160775   0.161200  -0.009424   0.104965   0.041770
   60  C  5  S   -4.458194  -5.777242   2.528537   0.209779  -0.451447
   61  C  5  X   -2.698106  -2.204478  -1.381942   0.265813   0.325643
   62  C  5  Y    0.773460   1.626312  -1.026216   0.294217   0.303083
   63  C  5  Z    0.179899  -0.810609   2.528589  -0.535148  -0.590508
   64  C  5 XX    0.100092   0.095809  -0.014445  -0.080111   0.150917
   65  C  5 YY    0.092822   0.122291  -0.016953  -0.127855   0.126952
   66  C  5 ZZ    0.076532   0.079680  -0.193422   0.208181  -0.255340
   67  C  5 XY    0.047782   0.073631  -0.033469  -0.238259   0.219134
   68  C  5 XZ   -0.037248  -0.074625   0.020833  -0.053425   0.040020
   69  C  5 YZ    0.049355   0.053286  -0.016968   0.160293  -0.167601
   70  H  6  S    0.001820  -0.004076   0.008781  -0.038169  -0.015294
   71  H  6  S    0.826129   0.393477   0.940658  -0.116945  -0.171798
   72  H  6  S    0.368797   0.048340   0.575270  -0.270144  -0.210342
   73  H  6  X    0.009948   0.041925  -0.025046  -0.059396   0.111992
   74  H  6  Y   -0.034258  -0.017718   0.049173  -0.211832   0.225167
   75  H  6  Z    0.051752   0.050387   0.048795  -0.135363   0.164022
   76  H  7  S   -0.021097  -0.011991  -0.013713   0.031014   0.020581
   77  H  7  S   -0.444625   0.008058  -1.079253   0.179385   0.228792
   78  H  7  S   -0.479256  -0.444741  -0.630663  -0.090581   0.107725
   79  H  7  X   -0.002156   0.015574  -0.057862   0.069801  -0.071521
   80  H  7  Y   -0.037702  -0.035729  -0.003995   0.193675  -0.167234
   81  H  7  Z    0.031496   0.037357  -0.012087   0.066312  -0.166386
   82  C  8  S   -0.040990   0.046586   0.020524   0.007400  -0.002940
   83  C  8  S   -0.056028   0.064743   0.023850   0.013231  -0.003870
   84  C  8  X    0.108645  -0.134456  -0.050394  -0.028697   0.016882
   85  C  8  Y    0.048312  -0.071953  -0.010440  -0.037395   0.002852
   86  C  8  Z   -0.023195   0.012603  -0.043183   0.025721  -0.003654
   87  C  8  S    0.636939  -0.719647  -0.407558  -0.097365   0.062336
   88  C  8  X    0.287547  -0.352206  -0.188554  -0.060466   0.036845
   89  C  8  Y    0.127904  -0.195651  -0.041840  -0.107481   0.013400
   90  C  8  Z   -0.056281   0.018122  -0.079473   0.092193  -0.028743
   91  C  8  S   -4.290799   5.803926   2.520327  -0.205567  -0.459589
   92  C  8  X   -2.447988   2.587067   0.036894   0.042766  -0.024800
   93  C  8  Y   -0.280996   1.206364   1.140496   0.318954  -0.329174
   94  C  8  Z   -1.436279   0.290654  -2.835999  -0.600741   0.652988
   95  C  8 XX    0.053739  -0.018388  -0.023625   0.020752   0.065651
   96  C  8 YY    0.105669  -0.145656  -0.027737   0.184556   0.178739
   97  C  8 ZZ    0.108760  -0.135504  -0.172111  -0.206229  -0.221457
   98  C  8 XY   -0.058214   0.071617   0.036589  -0.123557  -0.116411
   99  C  8 XZ    0.034024  -0.052066   0.069112   0.051194   0.112279
  100  C  8 YZ    0.015061  -0.006940  -0.004892  -0.244682  -0.254528
  101  H  9  S   -0.022148   0.012082  -0.013740  -0.031295   0.020315
  102  H  9  S   -0.482761  -0.009056  -1.079047  -0.184232   0.226144
  103  H  9  S   -0.506534   0.446160  -0.634794   0.086711   0.105612
  104  H  9  X    0.016196  -0.036281  -0.055149  -0.057359  -0.107503
  105  H  9  Y    0.036472  -0.031180   0.013399   0.204578   0.184722
  106  H  9  Z   -0.027875   0.025745  -0.014445   0.036162   0.125260
  107  H 10  S    0.000818   0.004078   0.008538   0.038264  -0.015011
  108  H 10  S    0.832166  -0.394754   0.938628   0.122234  -0.169451
  109  H 10  S    0.365338  -0.048548   0.573190   0.273491  -0.207522
  110  H 10  X    0.037237  -0.061992  -0.009461   0.075224   0.132269
  111  H 10  Y    0.031370  -0.008748  -0.045282  -0.224050  -0.247554
  112  H 10  Z   -0.040338   0.026414  -0.056117  -0.104411  -0.107844

                     51         52         53         54         55
                    1.1260     1.1265     1.2164     1.3529     1.4030
                     A          A          A          A          A   
    1  C  1  S   -0.007153   0.009531  -0.004813  -0.003133   0.002425
    2  C  1  S   -0.011329   0.012386  -0.005097  -0.003438   0.007427
    3  C  1  X   -0.022473  -0.003616   0.016348  -0.037342  -0.020250
    4  C  1  Y    0.024460   0.024944   0.020599  -0.012212  -0.015246
    5  C  1  Z    0.004893   0.004524   0.034349  -0.000708   0.042524
    6  C  1  S    0.177238  -0.274394   0.162061   0.057927  -0.061327
    7  C  1  X   -0.063022   0.003787  -0.066192   0.100792  -0.009338
    8  C  1  Y    0.089171   0.060887  -0.011595   0.096093  -0.018169
    9  C  1  Z   -0.019156   0.042125   0.005902  -0.104588   0.088784
   10  C  1  S   -0.662569   2.473927  -1.370305  -0.542499   1.773154
   11  C  1  X    0.426336  -0.997005   2.644629  -0.469439   0.641272
   12  C  1  Y    0.052313   0.147912   0.219541  -0.262692   0.821991
   13  C  1  Z    0.090494  -1.095289   0.606367  -0.384904  -1.409126
   14  C  1 XX   -0.232980  -0.156569   0.071578   0.060032   0.025940
   15  C  1 YY    0.169366   0.029093  -0.353685   0.174973  -0.134384
   16  C  1 ZZ    0.111484   0.026159   0.355956  -0.193703   0.151789
   17  C  1 XY    0.201783   0.239879  -0.001060   0.004418   0.009330
   18  C  1 XZ    0.056402   0.093717  -0.072385  -0.260456   0.202850
   19  C  1 YZ    0.126146   0.095739   0.204210   0.300876  -0.035545
   20  H  2  S    0.001287   0.006366  -0.022286  -0.018618   0.081395
   21  H  2  S    0.017300   0.186480  -0.765864   0.599991  -0.412443
   22  H  2  S   -0.084664   0.254904  -0.476476   0.119118   0.226953
   23  H  2  X   -0.105449  -0.074537  -0.012733   0.064269  -0.059130
   24  H  2  Y    0.243392   0.221758   0.170362   0.034117  -0.064900
   25  H  2  Z    0.127818   0.099326   0.003502  -0.007419   0.052033
   26  C  3  S   -0.008346  -0.008547   0.004780  -0.003091  -0.002471
   27  C  3  S   -0.012863  -0.010843   0.005035  -0.003370  -0.007465
   28  C  3  X   -0.020958   0.008159  -0.025962  -0.031238  -0.003049
   29  C  3  Y   -0.017202   0.026597   0.024287   0.018340  -0.016526
   30  C  3  Z   -0.014159   0.008513   0.024613  -0.015224   0.046302
   31  C  3  S    0.211741   0.249516  -0.161588   0.056994   0.062097
   32  C  3  X   -0.079835  -0.001446   0.053558   0.027996  -0.032596
   33  C  3  Y   -0.067657   0.071337  -0.022601  -0.107630  -0.017096
   34  C  3  Z   -0.008513   0.040600   0.034068   0.133986   0.084334
   35  C  3  S   -0.977336  -2.364223   1.375167  -0.531364  -1.769419
   36  C  3  X    0.587733   1.321662  -2.564955  -0.544324   0.180930
   37  C  3  Y   -0.137760  -0.044338   0.683831   0.352793   0.867086
   38  C  3  Z    0.036327  -0.559685  -0.598372   0.154841  -1.518337
   39  C  3 XX   -0.168187   0.151733  -0.039904  -0.196707  -0.181549
   40  C  3 YY    0.208198  -0.128646   0.328723   0.189609   0.127354
   41  C  3 ZZ    0.020777   0.071433  -0.362666   0.048158   0.011558
   42  C  3 XY   -0.129384   0.240134   0.163379  -0.076510   0.046602
   43  C  3 XZ   -0.169715   0.175266   0.059551   0.312736   0.187577
   44  C  3 YZ    0.064251  -0.020294  -0.164879   0.225314   0.012096
   45  H  4  S    0.000471  -0.006577   0.022125  -0.018302  -0.080791
   46  H  4  S   -0.007960  -0.188926   0.764365   0.599325   0.410931
   47  H  4  S   -0.117289  -0.243064   0.475190   0.120953  -0.226264
   48  H  4  X   -0.069723   0.069824   0.037832   0.047620   0.019059
   49  H  4  Y   -0.197725   0.238555   0.165209  -0.044009  -0.072883
   50  H  4  Z   -0.151351   0.151705   0.014826   0.032627   0.070586
   51  C  5  S    0.004443   0.004271   0.004705   0.002547  -0.002625
   52  C  5  S    0.005378   0.006818   0.007529   0.001782  -0.008732
   53  C  5  X   -0.015001   0.002207   0.002714   0.027531  -0.018049
   54  C  5  Y   -0.019136   0.022947  -0.012205  -0.008305  -0.040877
   55  C  5  Z   -0.014318   0.005529  -0.030491  -0.001112   0.044995
   56  C  5  S   -0.103611  -0.086091  -0.052808  -0.038348   0.017935
   57  C  5  X   -0.004586   0.057939  -0.035313   0.019453  -0.039923
   58  C  5  Y   -0.070044   0.036921   0.018940   0.017561   0.019302
   59  C  5  Z   -0.036200   0.047417  -0.138178  -0.030137   0.006244
   60  C  5  S    0.996117   1.372235  -2.329325  -0.592299  -0.709285
   61  C  5  X   -0.049650  -0.302887  -0.096161   0.598402  -0.966224
   62  C  5  Y   -0.247055  -0.532930   0.648167  -0.299238  -0.481674
   63  C  5  Z    0.594724   0.706429  -0.372477  -0.065376   1.160210
   64  C  5 XX    0.100782  -0.147502  -0.016448  -0.275797   0.185010
   65  C  5 YY   -0.200201   0.189048  -0.149597   0.273225   0.048288
   66  C  5 ZZ    0.061327  -0.055479   0.142876  -0.055410  -0.294769
   67  C  5 XY    0.117138  -0.164165   0.040200  -0.009441  -0.092538
   68  C  5 XZ    0.166586  -0.152622   0.148549   0.302024   0.159591
   69  C  5 YZ    0.024519   0.028149   0.083585   0.130306   0.274135
   70  H  6  S    0.002157   0.009047   0.014737  -0.026095  -0.082165
   71  H  6  S    0.134459   0.128892   0.062710   0.273095   1.108568
   72  H  6  S    0.134976   0.192995  -0.023755  -0.029230   0.264501
   73  H  6  X   -0.017268  -0.002628  -0.132955  -0.147152   0.209697
   74  H  6  Y   -0.033854  -0.007310  -0.144280   0.120174   0.024603
   75  H  6  Z   -0.025481  -0.004835  -0.129504   0.003426  -0.002016
   76  H  7  S   -0.002170  -0.010318   0.002832  -0.058388   0.040433
   77  H  7  S   -0.167199  -0.284858   0.287984   0.727512  -0.543573
   78  H  7  S   -0.132436  -0.184461  -0.006606   0.073433  -0.116063
   79  H  7  X   -0.060701   0.088064   0.008312  -0.027879  -0.026209
   80  H  7  Y   -0.177823   0.199580   0.030944   0.052354   0.233973
   81  H  7  Z   -0.086897   0.168036   0.037809  -0.050977  -0.317454
   82  C  8  S    0.003850  -0.004812  -0.004698   0.002551   0.002661
   83  C  8  S    0.004455  -0.007466  -0.007524   0.001776   0.008770
   84  C  8  X   -0.016270   0.001686   0.008699   0.025220  -0.010355
   85  C  8  Y    0.024782   0.020048  -0.012646   0.003632  -0.041540
   86  C  8  Z    0.007803   0.003841  -0.029083   0.013047   0.046805
   87  C  8  S   -0.091357   0.098723   0.052622  -0.038504  -0.018646
   88  C  8  X   -0.016934  -0.064116   0.094429   0.001054   0.036490
   89  C  8  Y    0.076737   0.037797   0.007462  -0.019887   0.013087
   90  C  8  Z    0.036243   0.014471  -0.108233   0.035014   0.023420
   91  C  8  S    0.801954  -1.491295   2.327922  -0.586337   0.701240
   92  C  8  X    0.234703  -0.161181   0.352421   0.553383   0.269262
   93  C  8  Y    0.154869  -0.571161   0.608399   0.200519  -0.589596
   94  C  8  Z   -0.448336   0.805880  -0.270849   0.323687   1.442422
   95  C  8 XX    0.186080   0.159764  -0.087908  -0.031504  -0.186799
   96  C  8 YY   -0.170447  -0.111113   0.126476   0.266791  -0.044403
   97  C  8 ZZ   -0.051465  -0.030070  -0.015551  -0.293395   0.291996
   98  C  8 XY   -0.209907  -0.178098   0.112953   0.021239   0.071976
   99  C  8 XZ   -0.104720  -0.062741   0.156102  -0.259743  -0.167239
  100  C  8 YZ   -0.032853  -0.087308  -0.078452   0.194087  -0.277401
  101  H  9  S   -0.000949   0.010341  -0.002917  -0.058142  -0.041431
  102  H  9  S   -0.128878   0.303030  -0.288874   0.724550   0.547178
  103  H  9  S   -0.107815   0.198831   0.005435   0.073333   0.113939
  104  H  9  X   -0.076876  -0.107561  -0.018497  -0.055898   0.199760
  105  H  9  Y    0.216886   0.189651   0.034088  -0.045812   0.212389
  106  H  9  Z    0.074629   0.111350   0.031559   0.032640  -0.265030
  107  H 10  S    0.001150  -0.009066  -0.014716  -0.026298   0.082496
  108  H 10  S    0.117071  -0.143225  -0.062328   0.275923  -1.105419
  109  H 10  S    0.109785  -0.206823   0.024235  -0.027694  -0.262033
  110  H 10  X   -0.020675   0.004679   0.149835  -0.147921  -0.180391
  111  H 10  Y    0.035551  -0.011762  -0.169676  -0.093817   0.060389
  112  H 10  Z    0.015900  -0.005390  -0.064321  -0.070810  -0.092444

                     56         57         58         59         60
                    1.4090     1.4704     1.4839     1.5354     1.5431
                     A          A          A          A          A   
    1  C  1  S    0.008194   0.010364   0.000467  -0.016198   0.007809
    2  C  1  S    0.008833   0.016880  -0.002971  -0.023698   0.004861
    3  C  1  X   -0.013814   0.043187  -0.028727   0.067571  -0.041081
    4  C  1  Y    0.008154  -0.011860  -0.059694   0.057526   0.060313
    5  C  1  Z   -0.033048   0.029640  -0.025635  -0.077369   0.019859
    6  C  1  S   -0.149664  -0.051055  -0.086474   0.368124  -0.242253
    7  C  1  X   -0.099404   0.078753  -0.026107  -0.147891   0.031109
    8  C  1  Y   -0.108218   0.019757  -0.064741   0.017150   0.016878
    9  C  1  Z    0.120210   0.016534   0.057149  -0.139174   0.061549
   10  C  1  S   -0.495435  -1.669184  -0.289094  -1.122494  -0.576630
   11  C  1  X   -0.193551   0.610222  -0.081586   0.952740  -0.055868
   12  C  1  Y    0.202413  -0.258462  -0.256668   0.370255   0.650981
   13  C  1  Z   -0.906836   0.701307  -0.883746  -0.285829  -0.333322
   14  C  1 XX   -0.302369   0.092723  -0.019034  -0.154198   0.087411
   15  C  1 YY    0.115779  -0.071877  -0.199752   0.165398  -0.112217
   16  C  1 ZZ    0.065939  -0.074384   0.137010   0.128229  -0.181920
   17  C  1 XY    0.019513   0.062755   0.137753  -0.195634   0.122995
   18  C  1 XZ   -0.392529   0.023404  -0.116577  -0.332067  -0.092080
   19  C  1 YZ   -0.057256   0.112930   0.119280   0.067983  -0.263468
   20  H  2  S   -0.126779   0.031312  -0.020033  -0.156104  -0.062202
   21  H  2  S    0.920165  -0.223019   0.280744   0.534268   0.247828
   22  H  2  S    0.045829  -0.221412   0.104963  -0.233153  -0.009964
   23  H  2  X   -0.033389  -0.043257  -0.179281  -0.146655   0.032884
   24  H  2  Y   -0.127507   0.032885   0.137160   0.012845  -0.202091
   25  H  2  Z    0.107251  -0.017015   0.167547   0.185387  -0.087573
   26  C  3  S    0.008199  -0.010380   0.000264   0.016177   0.007881
   27  C  3  S    0.008831  -0.016834  -0.003291   0.023686   0.004956
   28  C  3  X   -0.027981  -0.052729  -0.027423  -0.016645  -0.037805
   29  C  3  Y   -0.004435  -0.004188   0.064315   0.065765  -0.052898
   30  C  3  Z    0.023517   0.007259   0.013202  -0.096735  -0.038451
   31  C  3  S   -0.149676   0.052541  -0.084702  -0.368007  -0.243690
   32  C  3  X   -0.017542  -0.073325   0.010735   0.194943   0.052202
   33  C  3  Y    0.118479   0.032154   0.066506  -0.013318  -0.024392
   34  C  3  Z   -0.146836  -0.017480  -0.060297  -0.060090  -0.042406
   35  C  3  S   -0.505364   1.669864  -0.266324   1.125867  -0.577838
   36  C  3  X   -0.600067  -0.882662  -0.426588  -0.660302  -0.305658
   37  C  3  Y   -0.124270  -0.130969   0.300028   0.519210  -0.610688
   38  C  3  Z    0.710760   0.344477   0.772015  -0.655627   0.238467
   39  C  3 XX   -0.480870  -0.039987  -0.123289   0.272003  -0.028070
   40  C  3 YY    0.102046   0.043753  -0.148150  -0.102417  -0.089660
   41  C  3 ZZ    0.257933   0.051270   0.190945  -0.308585  -0.089853
   42  C  3 XY    0.122312   0.133899  -0.188927  -0.228887  -0.016641
   43  C  3 XZ    0.066534  -0.067474  -0.000411  -0.106264   0.127687
   44  C  3 YZ   -0.078553  -0.063539   0.029996  -0.122837  -0.318117
   45  H  4  S   -0.127119  -0.031052  -0.020848   0.156578  -0.061881
   46  H  4  S    0.922002   0.219839   0.285003  -0.534356   0.246559
   47  H  4  S    0.044573   0.220073   0.107969   0.234732  -0.009815
   48  H  4  X    0.038669   0.053280  -0.107956   0.051087   0.025047
   49  H  4  Y    0.127059   0.026067  -0.111195  -0.007115   0.196388
   50  H  4  Z   -0.105492   0.008762  -0.233931   0.229926   0.102265
   51  C  5  S   -0.000915   0.010626   0.006258   0.007285  -0.001560
   52  C  5  S    0.001676   0.023868   0.009163   0.008462  -0.009550
   53  C  5  X   -0.029758  -0.058353   0.002008  -0.002582   0.065166
   54  C  5  Y    0.010608   0.052725  -0.016305  -0.032948  -0.008596
   55  C  5  Z    0.005554  -0.044468  -0.043167  -0.003902   0.042436
   56  C  5  S    0.053472  -0.083921  -0.130172  -0.167704  -0.099235
   57  C  5  X   -0.085068  -0.034177  -0.077159  -0.014795  -0.172525
   58  C  5  Y   -0.046116   0.033652   0.052866   0.115809   0.077205
   59  C  5  Z    0.110750  -0.034958  -0.026087  -0.220701   0.020317
   60  C  5  S    0.010766  -0.305149   0.385520  -0.902319   0.628027
   61  C  5  X    0.124912  -0.668574   0.636126  -0.423402   1.090078
   62  C  5  Y    0.050596   0.584355  -0.020986   0.037034   0.060644
   63  C  5  Z   -0.261100  -0.282563  -0.902717   0.188927  -0.134614
   64  C  5 XX    0.284907   0.372631  -0.161721  -0.118234   0.080427
   65  C  5 YY   -0.003496  -0.300549   0.065359  -0.045552  -0.245615
   66  C  5 ZZ   -0.222135   0.009977   0.043020   0.066545   0.020777
   67  C  5 XY   -0.124364  -0.001057  -0.062727  -0.071174  -0.043767
   68  C  5 XZ   -0.083773  -0.357180  -0.214442  -0.018926   0.177813
   69  C  5 YZ    0.197140  -0.076681  -0.221434  -0.270105  -0.147827
   70  H  6  S   -0.107241   0.069793   0.055748   0.127667  -0.054450
   71  H  6  S    0.358175  -0.295107  -0.694510  -0.219442  -0.170999
   72  H  6  S   -0.218885  -0.010410  -0.199056   0.252891  -0.233699
   73  H  6  X    0.008480   0.307310  -0.167646   0.217568  -0.460314
   74  H  6  Y    0.054372  -0.193528   0.250927  -0.019676  -0.009362
   75  H  6  Z    0.002533   0.002638   0.168933   0.025547  -0.109483
   76  H  7  S    0.106219   0.167188   0.034437  -0.049122   0.037121
   77  H  7  S   -0.445542  -0.865680   0.226243   0.057593   0.190002
   78  H  7  S    0.241888   0.023337   0.189869  -0.225155   0.312468
   79  H  7  X    0.049866   0.072815   0.020793  -0.005679  -0.095115
   80  H  7  Y   -0.042897  -0.071888  -0.122917   0.260457  -0.173744
   81  H  7  Z    0.073873   0.022304   0.296949  -0.257881   0.057292
   82  C  8  S   -0.000922  -0.010702   0.006123  -0.007224  -0.001577
   83  C  8  S    0.001692  -0.023971   0.008813  -0.008336  -0.009545
   84  C  8  X   -0.025720   0.079985  -0.012995  -0.001870   0.077604
   85  C  8  Y   -0.005795   0.040103   0.018268  -0.033104  -0.004277
   86  C  8  Z   -0.018209  -0.013321   0.040165  -0.003684  -0.009585
   87  C  8  S    0.053853   0.085677  -0.129820   0.167150  -0.098244
   88  C  8  X   -0.019313   0.051752  -0.087772   0.127922  -0.156747
   89  C  8  Y    0.055147   0.025967  -0.037661   0.102065  -0.047720
   90  C  8  Z   -0.134136  -0.014841  -0.012376  -0.186089  -0.096922
   91  C  8  S    0.019571   0.300510   0.391151   0.898647   0.636003
   92  C  8  X   -0.008119   0.812682   0.188223   0.295658   0.901677
   93  C  8  Y   -0.062951   0.453796  -0.042089  -0.026202  -0.237038
   94  C  8  Z    0.296110   0.041786   1.089492   0.356235   0.597151
   95  C  8 XX    0.131764  -0.054154  -0.216683   0.040717   0.208231
   96  C  8 YY   -0.019258   0.290213   0.028141   0.086340  -0.256103
   97  C  8 ZZ   -0.052558  -0.317277   0.133171  -0.029584  -0.095595
   98  C  8 XY   -0.014103   0.047157   0.209847  -0.184495   0.018694
   99  C  8 XZ    0.316968  -0.365966   0.010166   0.100589  -0.098249
  100  C  8 YZ    0.181965   0.162534  -0.178154   0.200954  -0.105407
  101  H  9  S    0.106235  -0.167592   0.031336   0.048850   0.037759
  102  H  9  S   -0.443243   0.862247   0.240825  -0.057894   0.190101
  103  H  9  S    0.243501  -0.025387   0.188745   0.224532   0.315616
  104  H  9  X    0.084326  -0.089050   0.166635   0.160452  -0.029389
  105  H  9  Y    0.032018  -0.059615   0.103990   0.244416   0.185640
  106  H  9  Z   -0.044241  -0.009804  -0.253955  -0.218327  -0.087438
  107  H 10  S   -0.106966  -0.070503   0.054903  -0.127105  -0.054314
  108  H 10  S    0.351582   0.305157  -0.689180   0.216822  -0.172704
  109  H 10  S   -0.221030   0.013755  -0.197339  -0.252342  -0.234235
  110  H 10  X   -0.001353  -0.303919  -0.121760  -0.205059  -0.455222
  111  H 10  Y   -0.055441  -0.135375  -0.227692   0.017617   0.091066
  112  H 10  Z   -0.000311  -0.134423  -0.237052  -0.070908  -0.101448

                     61         62         63         64         65
                    1.5661     1.6028     1.6297     1.6706     1.7345
                     A          A          A          A          A   
    1  C  1  S    0.003531   0.022378   0.003345   0.003095  -0.001905
    2  C  1  S    0.000907   0.038635   0.009208   0.002395  -0.007256
    3  C  1  X   -0.052004   0.105690  -0.008646  -0.020056  -0.001603
    4  C  1  Y   -0.057547   0.017694   0.079019   0.018090   0.028292
    5  C  1  Z    0.006491  -0.044346   0.041764   0.019364   0.000038
    6  C  1  S   -0.203131  -0.346837   0.049202  -0.146003  -0.025854
    7  C  1  X    0.193610   0.030042  -0.027978   0.103146   0.080558
    8  C  1  Y    0.081460  -0.060274  -0.032609   0.107991   0.103862
    9  C  1  Z    0.022766   0.115775   0.118415  -0.145290  -0.077344
   10  C  1  S    0.476645  -0.215035   0.223476  -0.904295   0.786319
   11  C  1  X   -0.438561   0.439798   0.713457  -1.629016  -0.248499
   12  C  1  Y   -0.632840   0.145180   0.460591  -0.749470  -0.525660
   13  C  1  Z   -0.083007  -0.291166  -0.032515   1.172038   0.429047
   14  C  1 XX    0.208443  -0.128762   0.091758   0.109847  -0.119346
   15  C  1 YY   -0.312974  -0.179747  -0.235373  -0.176295   0.244524
   16  C  1 ZZ   -0.046405   0.217455   0.217345  -0.045621  -0.206213
   17  C  1 XY    0.248523   0.022848  -0.241340   0.056990   0.079529
   18  C  1 XZ   -0.114284   0.212686   0.058217  -0.226839   0.178928
   19  C  1 YZ   -0.018004  -0.235527   0.118063  -0.015877  -0.119425
   20  H  2  S   -0.010300   0.118575   0.122253  -0.091524  -0.015191
   21  H  2  S    0.059426  -0.413244  -0.503011   0.447808  -0.114474
   22  H  2  S    0.067108   0.046910   0.044014  -0.081562  -0.055206
   23  H  2  X    0.021421  -0.248342  -0.033414   0.276191   0.190737
   24  H  2  Y    0.230910   0.019013  -0.271236   0.008139   0.275912
   25  H  2  Z    0.070349   0.159120   0.037263  -0.362613  -0.180568
   26  C  3  S    0.003490   0.022357  -0.003438  -0.003195  -0.001904
   27  C  3  S    0.000857   0.038585  -0.009388  -0.002597  -0.007276
   28  C  3  X   -0.033492   0.071305   0.002319   0.011989  -0.006119
   29  C  3  Y    0.064823  -0.032906   0.078533   0.015529  -0.026748
   30  C  3  Z   -0.026005   0.085204   0.044075   0.026382  -0.002390
   31  C  3  S   -0.201774  -0.346886  -0.048145   0.146999  -0.026347
   32  C  3  X    0.167036   0.086830  -0.032395  -0.010436   0.020263
   33  C  3  Y   -0.113564   0.050206  -0.031853   0.117604  -0.113040
   34  C  3  Z    0.060818  -0.089042   0.117376  -0.170946   0.101258
   35  C  3  S    0.469568  -0.207679  -0.217337   0.905146   0.783734
   36  C  3  X   -0.317597   0.236805  -0.543075   0.806179   0.047223
   37  C  3  Y    0.700458  -0.203977   0.574660  -0.962825   0.555272
   38  C  3  Z   -0.093149   0.449675  -0.323963   1.732687  -0.490894
   39  C  3 XX    0.007426   0.099926  -0.192484   0.090913  -0.012623
   40  C  3 YY   -0.229870  -0.182335   0.285056   0.156331   0.251045
   41  C  3 ZZ    0.071997  -0.008792  -0.166219  -0.135343  -0.320112
   42  C  3 XY   -0.283236   0.040701  -0.083774   0.067793   0.034890
   43  C  3 XZ    0.152558  -0.320387   0.054655  -0.195929  -0.089472
   44  C  3 YZ   -0.168207  -0.179237  -0.204719   0.086934  -0.103901
   45  H  4  S   -0.010806   0.118277  -0.122710   0.090579  -0.016009
   46  H  4  S    0.061778  -0.412516   0.504572  -0.445498  -0.110770
   47  H  4  S    0.066485   0.046885  -0.043946   0.081263  -0.056163
   48  H  4  X    0.010844  -0.154047  -0.031606  -0.084874   0.044478
   49  H  4  Y   -0.234011   0.015619  -0.271603   0.038717  -0.299205
   50  H  4  Z   -0.062822  -0.253158   0.037821  -0.445104   0.237333
   51  C  5  S    0.005122  -0.015940   0.005441  -0.004537   0.000257
   52  C  5  S    0.002968  -0.026626   0.005938  -0.004259  -0.000201
   53  C  5  X    0.005465   0.046539  -0.012859  -0.053139  -0.019967
   54  C  5  Y   -0.000662  -0.061480  -0.072317  -0.058614  -0.086900
   55  C  5  Z    0.027499   0.017849  -0.051093  -0.056851  -0.068911
   56  C  5  S   -0.227784   0.233444  -0.151650   0.171470  -0.017937
   57  C  5  X   -0.057144   0.055540  -0.209416   0.138470  -0.074763
   58  C  5  Y    0.144341  -0.088245   0.028759  -0.113203  -0.093983
   59  C  5  Z   -0.135603   0.071359  -0.052840  -0.020022   0.022969
   60  C  5  S   -0.266647  -0.126876  -0.293200   0.962079  -0.581276
   61  C  5  X   -0.207741   0.358447   0.035776   0.274996  -0.428658
   62  C  5  Y   -0.231747  -0.422556  -0.239275  -0.197474  -0.137081
   63  C  5  Z    0.236818   0.154000  -0.273409  -0.399262  -0.040668
   64  C  5 XX    0.053492  -0.061384   0.128808  -0.189439   0.270003
   65  C  5 YY   -0.104958   0.234172  -0.052955   0.195991  -0.125471
   66  C  5 ZZ   -0.138022  -0.097852  -0.179151   0.101517  -0.157812
   67  C  5 XY   -0.281517  -0.006827  -0.155468   0.221864  -0.014273
   68  C  5 XZ    0.036939   0.177616  -0.116813  -0.021746   0.106609
   69  C  5 YZ   -0.202699   0.189588  -0.125032   0.073582  -0.030444
   70  H  6  S   -0.018507  -0.150194  -0.011139   0.041982  -0.080648
   71  H  6  S    0.154064   0.515644  -0.013032  -0.282801   0.337716
   72  H  6  S    0.067294  -0.024038  -0.102925   0.003583  -0.074149
   73  H  6  X    0.137750  -0.135029  -0.131438   0.318458  -0.060990
   74  H  6  Y   -0.048267   0.183335   0.313971   0.067788   0.210965
   75  H  6  Z   -0.034700  -0.038703   0.193031   0.093751   0.146170
   76  H  7  S   -0.050960  -0.104108   0.118849  -0.085990   0.071069
   77  H  7  S   -0.155012   0.403203  -0.339894   0.435310  -0.303741
   78  H  7  S   -0.063140   0.072726   0.298706  -0.152803   0.037400
   79  H  7  X    0.054653  -0.056219   0.100435   0.108539   0.172281
   80  H  7  Y    0.167048   0.223042   0.176621   0.322106   0.347650
   81  H  7  Z   -0.308860  -0.077788   0.318073   0.110676   0.354126
   82  C  8  S    0.005153  -0.015961  -0.005365   0.004631   0.000211
   83  C  8  S    0.003007  -0.026639  -0.005795   0.004413  -0.000270
   84  C  8  X    0.016739   0.059584   0.021133   0.061733  -0.032714
   85  C  8  Y   -0.000872   0.051565  -0.075894  -0.068709   0.091787
   86  C  8  Z   -0.022200   0.006262  -0.043309  -0.030233   0.056789
   87  C  8  S   -0.228530   0.233691   0.150854  -0.172746  -0.017057
   88  C  8  X   -0.134226   0.095079   0.212320  -0.134514  -0.039571
   89  C  8  Y   -0.127764   0.074057  -0.009512  -0.089836   0.104135
   90  C  8  Z    0.092695  -0.036228   0.044845  -0.081862  -0.048813
   91  C  8  S   -0.266014  -0.122687   0.288773  -0.961210  -0.564519
   92  C  8  X   -0.043242   0.458421   0.042847  -0.103939  -0.366718
   93  C  8  Y    0.255554   0.349361  -0.243092  -0.163892   0.211043
   94  C  8  Z   -0.296073   0.031903  -0.270875  -0.485426  -0.141982
   95  C  8 XX    0.134928   0.036480  -0.044556   0.205228   0.256423
   96  C  8 YY   -0.194574   0.237837   0.101374  -0.254599  -0.118409
   97  C  8 ZZ   -0.130185  -0.198801   0.046350  -0.059109  -0.150554
   98  C  8 XY    0.293164  -0.036083  -0.166926   0.148683  -0.054689
   99  C  8 XZ    0.065998  -0.063715  -0.207896   0.130287   0.122545
  100  C  8 YZ   -0.072315   0.206606   0.080447   0.000450  -0.041274
  101  H  9  S   -0.050675  -0.104234  -0.118334   0.087192   0.071000
  102  H  9  S   -0.156506   0.403504   0.338191  -0.438584  -0.302935
  103  H  9  S   -0.063633   0.073076  -0.299251   0.153835   0.038666
  104  H  9  X   -0.114153  -0.122001  -0.197229  -0.089060   0.246853
  105  H  9  Y   -0.164080  -0.205204   0.205067   0.338525  -0.386156
  106  H  9  Z    0.296486   0.038152   0.250061   0.064644  -0.256658
  107  H 10  S   -0.017680  -0.150256   0.012098  -0.041020  -0.080762
  108  H 10  S    0.152237   0.514541   0.010255   0.279545   0.335648
  109  H 10  S    0.068673  -0.024284   0.103263  -0.003535  -0.074311
  110  H 10  X    0.117015  -0.168659   0.086119  -0.310501  -0.026008
  111  H 10  Y    0.024510  -0.155477   0.295927   0.123460  -0.203759
  112  H 10  Z    0.093117  -0.029431   0.243469  -0.051567  -0.165108

                     66         67         68         69         70
                    1.7782     1.8013     1.8212     1.8406     1.9058
                     A          A          A          A          A   
    1  C  1  S    0.004292  -0.000139  -0.000727   0.002403  -0.007231
    2  C  1  S    0.009440  -0.005135  -0.006930   0.003278  -0.013371
    3  C  1  X   -0.027259  -0.030603   0.068658  -0.005988  -0.163301
    4  C  1  Y   -0.152114   0.066057   0.048944  -0.004865   0.000781
    5  C  1  Z    0.119212   0.069093  -0.152151  -0.071692  -0.084460
    6  C  1  S    0.088590  -0.004199  -0.140851  -0.039054  -0.008872
    7  C  1  X   -0.002735  -0.008984   0.144591   0.111082  -0.043406
    8  C  1  Y   -0.066385   0.045384   0.046700   0.077751  -0.016547
    9  C  1  Z    0.017104   0.031003  -0.097254  -0.030959  -0.020894
   10  C  1  S   -1.732833  -1.142126   0.692246   1.177374   1.964175
   11  C  1  X   -1.048003   0.465806   1.960917  -0.339344  -1.525055
   12  C  1  Y   -1.264534   0.548289   1.366940  -0.477458  -1.017969
   13  C  1  Z    1.697921  -0.234916  -1.652086   0.667142   1.034908
   14  C  1 XX    0.161954  -0.178053   0.030776  -0.090305   0.129032
   15  C  1 YY    0.170502   0.043546  -0.190210  -0.249216  -0.198002
   16  C  1 ZZ   -0.325778   0.032957   0.058326   0.318344   0.077923
   17  C  1 XY   -0.273577   0.228158  -0.069711   0.039662   0.111201
   18  C  1 XZ   -0.128671  -0.067434   0.082426   0.166465   0.289510
   19  C  1 YZ    0.043553   0.087103  -0.353597   0.176437  -0.209214
   20  H  2  S   -0.061656  -0.057146   0.087211   0.184247   0.239402
   21  H  2  S    0.307845   0.248598  -0.420132  -0.615097  -0.731144
   22  H  2  S   -0.228502  -0.111842   0.086384   0.091775   0.338861
   23  H  2  X    0.021678  -0.055636  -0.325329   0.318648   0.098785
   24  H  2  Y    0.544681  -0.499951   0.102912  -0.024973   0.161113
   25  H  2  Z   -0.004219  -0.022729   0.303293  -0.330938  -0.183191
   26  C  3  S   -0.004290  -0.000217   0.000688   0.002414   0.007299
   27  C  3  S   -0.009449  -0.005351   0.006840   0.003287   0.013511
   28  C  3  X   -0.053041  -0.009455   0.013106  -0.035860   0.181730
   29  C  3  Y   -0.149338  -0.064407   0.053586   0.008557  -0.030349
   30  C  3  Z    0.113805  -0.075560  -0.165778   0.062290  -0.004749
   31  C  3  S   -0.089305  -0.006405   0.141237  -0.039770   0.009218
   32  C  3  X   -0.015824  -0.001553  -0.077999   0.072388   0.044785
   33  C  3  Y   -0.065230  -0.045586   0.066210  -0.093963  -0.025047
   34  C  3  Z    0.014617  -0.031988  -0.149126   0.072919  -0.000040
   35  C  3  S    1.747425  -1.111535  -0.697918   1.185694  -1.981519
   36  C  3  X   -0.023080   0.220808  -0.790207   0.070568   0.735285
   37  C  3  Y   -1.347765  -0.630159   1.606499   0.498049  -1.223366
   38  C  3  Z    1.929767   0.423773  -2.283665  -0.724128   1.558520
   39  C  3 XX   -0.047172  -0.243858  -0.148739   0.061500  -0.302444
   40  C  3 YY   -0.093565   0.103452   0.225287  -0.219417   0.169197
   41  C  3 ZZ    0.133883   0.037814   0.024091   0.136555   0.124761
   42  C  3 XY   -0.235896  -0.185480  -0.159337  -0.164390   0.096415
   43  C  3 XZ   -0.332782  -0.070196   0.103793  -0.268463   0.193316
   44  C  3 YZ   -0.118544  -0.014297   0.282861   0.171237   0.211761
   45  H  4  S    0.061714  -0.054804  -0.087307   0.185048  -0.238888
   46  H  4  S   -0.310041   0.238822   0.421889  -0.618037   0.731147
   47  H  4  S    0.228894  -0.107229  -0.086349   0.092742  -0.339689
   48  H  4  X    0.073532   0.023712   0.173616   0.142306   0.019574
   49  H  4  Y    0.534636   0.506111   0.064335  -0.015164   0.170750
   50  H  4  Z    0.007802   0.012762   0.418370   0.436575  -0.200563
   51  C  5  S   -0.003931  -0.001688   0.001914  -0.000598  -0.002237
   52  C  5  S   -0.006603  -0.007523   0.003620   0.002159  -0.005838
   53  C  5  X    0.052161  -0.029127  -0.116721   0.025312   0.045372
   54  C  5  Y   -0.050235  -0.089075   0.017386   0.024213  -0.126090
   55  C  5  Z   -0.033318   0.022170  -0.050407  -0.053049   0.157945
   56  C  5  S    0.040902  -0.071884   0.043426   0.059993  -0.021529
   57  C  5  X   -0.118341   0.088017   0.022187   0.019934   0.061806
   58  C  5  Y    0.011409  -0.013983  -0.078157  -0.085487   0.018365
   59  C  5  Z   -0.030124  -0.145262   0.016506   0.120057  -0.041800
   60  C  5  S    0.959747   1.247683  -2.354202  -1.017348   2.892296
   61  C  5  X    0.763642   0.398165  -1.014300  -0.622167   1.335632
   62  C  5  Y   -0.399174  -0.359530   0.842583   0.147389  -0.767600
   63  C  5  Z    0.019067   0.187264  -0.574492   0.162467   0.329367
   64  C  5 XX    0.194235  -0.179665  -0.240116   0.059299  -0.172767
   65  C  5 YY   -0.212040  -0.263273  -0.105227  -0.073490  -0.117452
   66  C  5 ZZ    0.050892   0.354993   0.303327   0.096512   0.317241
   67  C  5 XY   -0.116709  -0.013111   0.058484  -0.362341  -0.119058
   68  C  5 XZ   -0.053679   0.143696   0.105143  -0.031112  -0.144082
   69  C  5 YZ    0.165922  -0.132020   0.234740   0.317756  -0.327549
   70  H  6  S   -0.085544   0.130976  -0.017091  -0.168122   0.369479
   71  H  6  S    0.114996  -0.455925   0.116043   0.625605  -1.089155
   72  H  6  S   -0.115668   0.205247  -0.105731  -0.105902   0.353921
   73  H  6  X   -0.079920   0.267197   0.279708  -0.023036  -0.073420
   74  H  6  Y    0.365729   0.298405   0.128708   0.273764   0.141654
   75  H  6  Z    0.094917   0.200709   0.288770   0.166012   0.043426
   76  H  7  S    0.142427  -0.141574  -0.148312   0.067312   0.081273
   77  H  7  S   -0.303872   0.336414   0.419825  -0.304234   0.001582
   78  H  7  S    0.499040  -0.145764  -0.450697  -0.023598   0.231586
   79  H  7  X   -0.077925   0.082558   0.065783  -0.094175  -0.106126
   80  H  7  Y    0.062146   0.196817  -0.152562  -0.322025   0.094303
   81  H  7  Z   -0.025244  -0.082245   0.135342  -0.099294  -0.322204
   82  C  8  S    0.003926  -0.001660  -0.001916  -0.000599   0.002238
   83  C  8  S    0.006588  -0.007493  -0.003649   0.002157   0.005874
   84  C  8  X   -0.040052  -0.002402   0.127580  -0.004615  -0.128731
   85  C  8  Y   -0.042517   0.091618  -0.003875  -0.026052  -0.109452
   86  C  8  Z   -0.054211  -0.030203   0.005877   0.057463   0.117488
   87  C  8  S   -0.040240  -0.072289  -0.044265   0.060480   0.022176
   88  C  8  X    0.119370   0.019613  -0.040041   0.084154  -0.033840
   89  C  8  Y   -0.009236   0.005667  -0.072628   0.075457   0.025459
   90  C  8  Z    0.022600   0.168611   0.004091  -0.095004  -0.060347
   91  C  8  S   -0.974029   1.229829   2.359729  -1.017512  -2.872674
   92  C  8  X   -0.756797   0.480974   1.289898  -0.504874  -1.445182
   93  C  8  Y   -0.266603   0.274672   0.638958  -0.049074  -0.516024
   94  C  8  Z   -0.330489   0.016410  -0.043250  -0.420355  -0.314077
   95  C  8 XX   -0.128195   0.031095   0.108374   0.094435   0.102767
   96  C  8 YY    0.224970  -0.269865   0.072568  -0.152883   0.174293
   97  C  8 ZZ   -0.129933   0.149631  -0.139810   0.141154  -0.302152
   98  C  8 XY    0.039922   0.025640   0.143970   0.149336  -0.253219
   99  C  8 XZ   -0.125330  -0.350168   0.278832   0.081618   0.164176
  100  C  8 YZ   -0.165495  -0.073335  -0.225698   0.425503   0.235458
  101  H  9  S   -0.141172  -0.144413   0.146412   0.067304  -0.079645
  102  H  9  S    0.300026   0.343828  -0.415024  -0.302873  -0.005111
  103  H  9  S   -0.497584  -0.153923   0.448776  -0.024109  -0.230307
  104  H  9  X    0.091069   0.005220  -0.142256  -0.072460   0.247973
  105  H  9  Y    0.047566  -0.201727  -0.135070   0.337464   0.061215
  106  H  9  Z    0.011677   0.102814   0.088415   0.061649  -0.238276
  107  H 10  S    0.083845   0.132456   0.018134  -0.167402  -0.366804
  108  H 10  S   -0.108428  -0.457568  -0.119178   0.620842   1.078325
  109  H 10  S    0.113478   0.206502   0.106899  -0.105935  -0.351297
  110  H 10  X    0.088448   0.277746  -0.347255   0.005535   0.068158
  111  H 10  Y    0.353695  -0.345184   0.181643  -0.273033   0.125105
  112  H 10  Z    0.133824  -0.077140   0.142638  -0.168984   0.078189

                     71         72         73         74         75
                    1.9773     2.0025     2.1024     2.1090     2.1167
                     A          A          A          A          A   
    1  C  1  S   -0.011335   0.007933   0.003721  -0.010226   0.005208
    2  C  1  S   -0.032083   0.018831  -0.009796  -0.015878   0.011617
    3  C  1  X   -0.197866  -0.017644   0.099330   0.052444  -0.122005
    4  C  1  Y   -0.052304   0.157566  -0.020364  -0.000204   0.037684
    5  C  1  Z    0.031474   0.094203  -0.011464   0.055939  -0.137174
    6  C  1  S   -0.079947  -0.023444  -0.212595   0.191227   0.045110
    7  C  1  X   -0.040853   0.070594   0.331043  -0.377242   0.410133
    8  C  1  Y   -0.081570   0.064741   0.118941  -0.174509   0.242773
    9  C  1  Z    0.123018  -0.029290  -0.005958  -0.036893  -0.173442
   10  C  1  S    2.661633  -1.414941  -0.224391   0.245201  -1.081037
   11  C  1  X   -1.143153   0.155684   0.108363  -0.836581   0.681929
   12  C  1  Y   -0.579724  -0.080783   0.098624  -0.347844   0.302888
   13  C  1  Z    0.039475   0.570284  -0.131434   0.222126   0.313523
   14  C  1 XX    0.263652   0.067418  -0.727245  -0.145365  -0.005900
   15  C  1 YY   -0.333762  -0.198481   0.208194   0.177491   0.129314
   16  C  1 ZZ   -0.115526   0.167301   0.104656   0.107821  -0.119522
   17  C  1 XY    0.209018  -0.323501   0.052312   0.464869  -0.057008
   18  C  1 XZ   -0.072612  -0.141379   0.128390   0.005598   0.250462
   19  C  1 YZ   -0.148628   0.096631  -0.004358   0.183620   0.354482
   20  H  2  S    0.017931   0.010644  -0.051175  -0.244346   0.358264
   21  H  2  S   -0.155224   0.018442   0.151896   0.569182  -0.664318
   22  H  2  S    0.202911  -0.108429  -0.092879  -0.107110   0.109681
   23  H  2  X    0.001584   0.076327   0.184808   0.145339  -0.269422
   24  H  2  Y    0.007302   0.035921  -0.046351  -0.232829  -0.312677
   25  H  2  Z    0.021561  -0.100021  -0.181782  -0.200777   0.138853
   26  C  3  S   -0.011069  -0.008199   0.003942   0.010480   0.004553
   27  C  3  S   -0.031497  -0.019569  -0.009418   0.016875   0.010611
   28  C  3  X   -0.151559  -0.002496   0.085125  -0.082242  -0.169379
   29  C  3  Y    0.079779   0.157586   0.004192   0.009774  -0.012123
   30  C  3  Z   -0.113827   0.095823   0.054714   0.031130   0.067001
   31  C  3  S   -0.082249   0.022371  -0.216787  -0.182978   0.057293
   32  C  3  X    0.033830  -0.038586   0.278315   0.329378   0.226317
   33  C  3  Y    0.079060   0.075992  -0.177908  -0.251349  -0.285536
   34  C  3  Z   -0.122960  -0.056915   0.147471   0.141214   0.316680
   35  C  3  S    2.623822   1.468105  -0.225782  -0.317665  -1.066955
   36  C  3  X   -0.882452  -0.416020   0.034669   0.631888   0.652446
   37  C  3  Y    0.746995  -0.017313  -0.122580  -0.500117  -0.392525
   38  C  3  Z   -0.500115   0.432123   0.177265   0.547181  -0.035016
   39  C  3 XX    0.092825  -0.053761  -0.466578   0.243157   0.099278
   40  C  3 YY   -0.274649   0.272349   0.191706  -0.307791   0.154038
   41  C  3 ZZ   -0.003897  -0.258867  -0.142118  -0.065249  -0.240407
   42  C  3 XY   -0.204948  -0.200384   0.114309   0.404661  -0.125147
   43  C  3 XZ    0.171497  -0.082615  -0.450660   0.145466  -0.055109
   44  C  3 YZ   -0.266041  -0.200804   0.066252   0.031252   0.372209
   45  H  4  S    0.017485  -0.010180  -0.046178   0.266783   0.342501
   46  H  4  S   -0.153071  -0.021856   0.139209  -0.612427  -0.628166
   47  H  4  S    0.199781   0.112451  -0.090353   0.114393   0.102703
   48  H  4  X    0.009529  -0.018227   0.091460  -0.089441  -0.120729
   49  H  4  Y   -0.009029   0.045963   0.017999  -0.190653   0.359478
   50  H  4  Z   -0.019723  -0.122601   0.239681  -0.271391  -0.213305
   51  C  5  S   -0.003906   0.000986  -0.023259  -0.011486  -0.011510
   52  C  5  S   -0.019233  -0.001042  -0.061479  -0.032391  -0.037597
   53  C  5  X   -0.129662  -0.029801  -0.131632   0.084327   0.215830
   54  C  5  Y    0.141064   0.028290  -0.080632   0.022120  -0.058984
   55  C  5  Z   -0.122430  -0.050725   0.062917   0.031435  -0.078644
   56  C  5  S   -0.022977  -0.023721   0.137038   0.033875   0.035913
   57  C  5  X   -0.071843  -0.113128   0.461319   0.234943   0.066478
   58  C  5  Y    0.034337   0.098825  -0.338245  -0.186081  -0.197125
   59  C  5  Z    0.017568  -0.078185   0.246348   0.148444   0.228594
   60  C  5  S   -2.399425  -0.584563   0.410583   1.211410   1.337816
   61  C  5  X   -0.736637  -0.076461   0.257655   0.226614  -0.016351
   62  C  5  Y    0.842901   0.207938  -0.084643  -0.354102  -0.308337
   63  C  5  Z   -0.875928  -0.314916  -0.059403   0.354964   0.541157
   64  C  5 XX   -0.155181  -0.385365  -0.336386  -0.040368   0.172337
   65  C  5 YY   -0.052487   0.378239   0.369233  -0.444847   0.029660
   66  C  5 ZZ   -0.108984  -0.075420  -0.321966   0.329628  -0.439443
   67  C  5 XY    0.156350  -0.384258  -0.320693  -0.454889  -0.287085
   68  C  5 XZ    0.303328  -0.379569   0.101628   0.346475   0.217058
   69  C  5 YZ    0.212248   0.213137  -0.403095   0.015755  -0.163480
   70  H  6  S   -0.363327  -0.050857  -0.191692  -0.155200  -0.243856
   71  H  6  S    0.744486   0.071728   0.257290   0.320449   0.660055
   72  H  6  S   -0.472499  -0.114978  -0.081311  -0.077418  -0.187386
   73  H  6  X    0.316629   0.113149  -0.020762   0.184415   0.000737
   74  H  6  Y   -0.168273  -0.008250  -0.300215   0.255281  -0.211396
   75  H  6  Z    0.129573   0.006076   0.040682   0.271246   0.039537
   76  H  7  S   -0.301636  -0.012778  -0.483974  -0.101247   0.216339
   77  H  7  S    0.707996   0.042326   1.042679   0.140881  -0.507756
   78  H  7  S   -0.238171   0.047409  -0.296902  -0.022866   0.054742
   79  H  7  X    0.120472  -0.167837   0.135415   0.108267   0.181351
   80  H  7  Y   -0.182404  -0.455312  -0.165576  -0.203834  -0.069097
   81  H  7  Z    0.363755  -0.205249  -0.039696  -0.044819   0.134407
   82  C  8  S   -0.003835  -0.001075  -0.022968   0.011268  -0.012284
   83  C  8  S   -0.019141   0.000572  -0.060698   0.031438  -0.039766
   84  C  8  X   -0.193869   0.048792  -0.076969  -0.071705   0.171856
   85  C  8  Y   -0.113362   0.018536   0.100054   0.036992   0.022908
   86  C  8  Z    0.049833  -0.030356  -0.110896   0.004827   0.166642
   87  C  8  S   -0.022414   0.022716   0.137009  -0.034801   0.039595
   88  C  8  X   -0.066630   0.149943   0.564504  -0.303103   0.210443
   89  C  8  Y   -0.025767   0.075262   0.242546  -0.132029   0.181769
   90  C  8  Z   -0.046281  -0.018363  -0.006833   0.014696  -0.167955
   91  C  8  S   -2.436719   0.537020   0.383756  -1.124551   1.412642
   92  C  8  X   -1.191368   0.214401   0.207973  -0.396234   0.298030
   93  C  8  Y   -0.683066   0.166442   0.037014  -0.276375   0.302864
   94  C  8  Z    0.439881  -0.234321   0.170367   0.170017  -0.491393
   95  C  8 XX   -0.020747   0.486019  -0.121055  -0.341748   0.312617
   96  C  8 YY    0.014546  -0.256317   0.243180   0.547587  -0.091282
   97  C  8 ZZ   -0.311608  -0.155064  -0.407013  -0.057400  -0.468417
   98  C  8 XY   -0.229275  -0.419659   0.557647  -0.249489   0.289927
   99  C  8 XZ   -0.187557  -0.170702  -0.075087   0.340670   0.130026
  100  C  8 YZ    0.177662  -0.342556  -0.182411  -0.247007  -0.011111
  101  H  9  S   -0.301752   0.005934  -0.480284   0.125664   0.208858
  102  H  9  S    0.708002  -0.027164   1.036631  -0.197034  -0.494908
  103  H  9  S   -0.239150  -0.053090  -0.295476   0.032868   0.052787
  104  H  9  X    0.292978   0.168002   0.127634  -0.100069   0.237339
  105  H  9  Y    0.156174  -0.481893   0.138226  -0.185711   0.044995
  106  H  9  Z   -0.267167  -0.134966   0.099166  -0.098389  -0.032877
  107  H 10  S   -0.365727   0.042510  -0.187528   0.145528  -0.253097
  108  H 10  S    0.747214  -0.054210   0.249206  -0.286393   0.674577
  109  H 10  S   -0.476683   0.104798  -0.078455   0.069891  -0.192115
  110  H 10  X    0.365789  -0.095215   0.043264  -0.236196   0.068358
  111  H 10  Y    0.107106   0.013336   0.302861   0.298052   0.187170
  112  H 10  Z    0.030967  -0.043811  -0.029695   0.171942  -0.035929

                     76         77         78         79         80
                    2.1640     2.1890     2.2411     2.2752     2.3112
                     A          A          A          A          A   
    1  C  1  S    0.004275   0.000618  -0.026350  -0.014010  -0.011174
    2  C  1  S    0.001943   0.002893  -0.053480  -0.037325  -0.025010
    3  C  1  X    0.113396  -0.174814   0.098042  -0.066111   0.233990
    4  C  1  Y   -0.002101  -0.078011   0.116935  -0.055659  -0.089756
    5  C  1  Z    0.033946  -0.107929  -0.045663   0.130680   0.158538
    6  C  1  S   -0.342783   0.061232   0.058005   0.112473   0.050229
    7  C  1  X    0.576548  -0.070644  -0.161001  -0.370050  -0.580548
    8  C  1  Y    0.261481  -0.111513   0.037003  -0.158143   0.056268
    9  C  1  Z    0.000528   0.258540  -0.267625  -0.163446  -0.394691
   10  C  1  S    1.675753   0.942296   2.979215   0.812729  -0.250906
   11  C  1  X    0.101208  -0.413904  -0.831374  -0.329460   0.102863
   12  C  1  Y    0.752852  -0.254191   0.508454  -0.223693  -0.079840
   13  C  1  Z   -1.348560   0.102067  -1.445523   0.030762   0.099520
   14  C  1 XX   -0.313254  -0.012344  -0.202177   0.073693  -0.019752
   15  C  1 YY   -0.044799  -0.153351  -0.178284   0.350123  -0.249159
   16  C  1 ZZ    0.107510   0.314042   0.329317  -0.549703   0.112099
   17  C  1 XY    0.045946   0.456166   0.146720   0.603577   0.187088
   18  C  1 XZ    0.041351  -0.053674  -0.256884   0.142280  -0.055217
   19  C  1 YZ    0.093167   0.102499  -0.685811  -0.234558   0.311754
   20  H  2  S   -0.080986   0.340554  -0.346079  -0.199049  -0.631657
   21  H  2  S    0.025889  -0.608876   0.753844   0.467696   1.206755
   22  H  2  S    0.130753   0.223688   0.045735  -0.102246  -0.362101
   23  H  2  X    0.116109   0.236752   0.067135  -0.214601  -0.167524
   24  H  2  Y   -0.268504  -0.202222   0.176114  -0.066033  -0.174314
   25  H  2  Z    0.243756  -0.177273  -0.089373  -0.048908  -0.306041
   26  C  3  S   -0.004327   0.000506   0.026304  -0.013980  -0.011130
   27  C  3  S   -0.002113   0.002581   0.053354  -0.037122  -0.024964
   28  C  3  X   -0.117505  -0.187629  -0.049386   0.008250   0.290301
   29  C  3  Y    0.019751   0.109384   0.130656   0.059918   0.043346
   30  C  3  Z   -0.019245   0.024916  -0.079635  -0.143813  -0.037259
   31  C  3  S    0.343149   0.058014  -0.057113   0.111202   0.050002
   32  C  3  X   -0.466519   0.072633   0.265268  -0.369760  -0.693533
   33  C  3  Y    0.356081   0.107732   0.000676   0.222076   0.056552
   34  C  3  Z   -0.243266  -0.255681  -0.171124  -0.005793   0.100382
   35  C  3  S   -1.658180   0.980438  -2.971988   0.815433  -0.257238
   36  C  3  X    0.615334  -0.294945   1.445919  -0.244172   0.151517
   37  C  3  Y    0.711989   0.305764   0.307972   0.272417   0.059858
   38  C  3  Z   -1.232404  -0.242579  -0.921407  -0.158969  -0.046393
   39  C  3 XX    0.219710  -0.123309   0.222877  -0.067485  -0.125486
   40  C  3 YY    0.034188  -0.014266   0.187488   0.499817  -0.168876
   41  C  3 ZZ   -0.003177   0.282903  -0.358838  -0.556597   0.136870
   42  C  3 XY    0.033007  -0.455769  -0.189658  -0.358377  -0.329760
   43  C  3 XZ    0.203060  -0.153794   0.190815   0.097055  -0.006163
   44  C  3 YZ   -0.101288  -0.104191   0.679519  -0.457045   0.187209
   45  H  4  S    0.083998   0.338590   0.348638  -0.199833  -0.629944
   46  H  4  S   -0.030910  -0.606380  -0.757721   0.467705   1.203487
   47  H  4  S   -0.128214   0.226193  -0.043940  -0.101122  -0.362042
   48  H  4  X   -0.251598   0.169274   0.009239  -0.197717  -0.252175
   49  H  4  Y   -0.233656   0.168391   0.181913   0.101994   0.211800
   50  H  4  Z    0.162387   0.268735  -0.102234  -0.045623   0.209603
   51  C  5  S    0.027554   0.020920   0.001687   0.016308  -0.001429
   52  C  5  S    0.075101   0.056555  -0.004187   0.038383  -0.000993
   53  C  5  X   -0.009937  -0.075469   0.286976   0.024803   0.108735
   54  C  5  Y   -0.014882   0.006128  -0.069562  -0.086111   0.078898
   55  C  5  Z    0.036834   0.019925  -0.056854  -0.145238  -0.200304
   56  C  5  S   -0.075054  -0.094776  -0.014206  -0.159133  -0.055993
   57  C  5  X   -0.276785  -0.084537  -0.111346  -0.433941  -0.389341
   58  C  5  Y    0.296884   0.254729  -0.111045   0.372988  -0.010870
   59  C  5  Z   -0.255566  -0.341414   0.229022  -0.219820   0.264509
   60  C  5  S   -0.558116  -0.967553   1.104612  -0.648208   0.154938
   61  C  5  X   -0.433593  -0.298032  -0.175369  -0.282169  -0.049480
   62  C  5  Y    0.055299   0.227535  -0.475453   0.162050  -0.106846
   63  C  5  Z    0.126962  -0.205765   0.611953  -0.253421   0.206705
   64  C  5 XX    0.067995   0.113805   0.136656  -0.238746   0.244744
   65  C  5 YY   -0.002569   0.333058   0.093363   0.371298  -0.064914
   66  C  5 ZZ    0.368359  -0.122941  -0.334792  -0.049559  -0.217767
   67  C  5 XY    0.342218   0.459653  -0.163665  -0.115229   0.231341
   68  C  5 XZ   -0.382865  -0.137683   0.144501  -0.399082  -0.145070
   69  C  5 YZ    0.477160  -0.049850   0.012798   0.273089   0.032264
   70  H  6  S    0.415289   0.360653  -0.055031   0.133968  -0.388130
   71  H  6  S   -0.630939  -0.704866   0.530883  -0.235637   0.773191
   72  H  6  S    0.280836   0.215888  -0.103955  -0.001364  -0.196595
   73  H  6  X   -0.165067  -0.054131  -0.074416   0.115939  -0.149660
   74  H  6  Y    0.300573  -0.082158  -0.148796   0.030760  -0.135451
   75  H  6  Z   -0.072149  -0.356441   0.125626  -0.083217   0.013386
   76  H  7  S    0.430155   0.124158   0.478225   0.295964   0.144078
   77  H  7  S   -0.785509  -0.130475  -0.900765  -0.575488  -0.632862
   78  H  7  S    0.157348  -0.005787   0.353040   0.121522   0.191412
   79  H  7  X   -0.188422   0.031885   0.149548  -0.206104  -0.201629
   80  H  7  Y    0.060404   0.188861  -0.082446  -0.204681   0.248234
   81  H  7  Z   -0.150591   0.086112   0.075170  -0.063113   0.010948
   82  C  8  S   -0.027329   0.021245  -0.001496   0.016437  -0.001485
   83  C  8  S   -0.074536   0.057414   0.004658   0.038664  -0.001073
   84  C  8  X   -0.011208  -0.057644  -0.241723  -0.024691  -0.005066
   85  C  8  Y   -0.014387   0.006288  -0.022185   0.086646  -0.088539
   86  C  8  Z    0.036586  -0.050638  -0.178586   0.144897   0.224734
   87  C  8  S    0.074795  -0.096829   0.011931  -0.159597  -0.054524
   88  C  8  X    0.402020  -0.270079  -0.022271  -0.548549  -0.228275
   89  C  8  Y    0.232235  -0.224503  -0.121021  -0.288523   0.063867
   90  C  8  Z   -0.093584   0.259149   0.251495  -0.005811  -0.403174
   91  C  8  S    0.541997  -0.966778  -1.111266  -0.648574   0.156380
   92  C  8  X    0.331261  -0.393385  -0.193204  -0.388499   0.064601
   93  C  8  Y   -0.016882  -0.162367  -0.475396  -0.102663   0.103635
   94  C  8  Z    0.307402   0.038897   0.609037   0.098236  -0.199129
   95  C  8 XX    0.275359  -0.130189  -0.185852  -0.455891  -0.012730
   96  C  8 YY   -0.117947   0.453562  -0.046165   0.334633   0.009460
   97  C  8 ZZ   -0.587963   0.004609   0.338114   0.205272  -0.033409
   98  C  8 XY    0.466197  -0.309820  -0.118697   0.135209  -0.243426
   99  C  8 XZ   -0.122330   0.137902  -0.142442   0.211644   0.273160
  100  C  8 YZ   -0.239603  -0.252604  -0.078604   0.273383  -0.121746
  101  H  9  S   -0.429381   0.131800  -0.477214   0.301884   0.142687
  102  H  9  S    0.786050  -0.145244   0.899825  -0.586542  -0.629345
  103  H  9  S   -0.157851  -0.001950  -0.353430   0.124936   0.190676
  104  H  9  X    0.242294   0.031346  -0.178731  -0.176284  -0.216138
  105  H  9  Y    0.021667  -0.194877  -0.053001   0.239090  -0.210928
  106  H  9  Z   -0.051955  -0.069983  -0.000531  -0.027050  -0.106160
  107  H 10  S   -0.412059   0.365855   0.058280   0.138034  -0.389308
  108  H 10  S    0.620875  -0.707406  -0.535307  -0.240003   0.767342
  109  H 10  S   -0.279301   0.219291   0.105411  -0.000168  -0.197598
  110  H 10  X    0.225195  -0.190485  -0.014557   0.061766  -0.104556
  111  H 10  Y    0.265941   0.101715  -0.153396  -0.046253   0.154850
  112  H 10  Z    0.023954   0.297201   0.141320   0.124101  -0.068387

                     81         82         83         84         85
                    2.3584     2.3630     2.5592     2.5723     2.6003
                     A          A          A          A          A   
    1  C  1  S   -0.033617  -0.005960   0.004839   0.017938  -0.001562
    2  C  1  S   -0.110819  -0.015290   0.036096   0.045821   0.003417
    3  C  1  X   -0.002969  -0.125076  -0.215628  -0.107978  -0.196163
    4  C  1  Y   -0.058721   0.033580   0.077925   0.049549   0.033771
    5  C  1  Z    0.052117  -0.259966  -0.004652  -0.154732  -0.055690
    6  C  1  S    0.123771   0.245394   0.067058  -0.288863   0.113566
    7  C  1  X   -0.309759   0.476627  -0.021624   0.001273   0.032182
    8  C  1  Y   -0.020750   0.008986  -0.210393   0.009459  -0.060890
    9  C  1  Z   -0.123901   0.468256   0.052045  -0.089514  -0.023064
   10  C  1  S    3.195547   0.317170  -1.012309  -0.982278   0.404659
   11  C  1  X   -0.789926   0.546818   0.005350  -0.250898   0.023416
   12  C  1  Y    0.321010   0.177964   0.416054  -0.392170  -0.243305
   13  C  1  Z   -1.001602  -0.231538  -0.548401   0.789694   0.619940
   14  C  1 XX    0.305034  -0.073346   0.293185  -0.122884   0.108406
   15  C  1 YY   -0.524287  -0.013790   0.244206   0.174074   0.101786
   16  C  1 ZZ   -0.499555   0.174317  -0.058188   0.013659  -0.069341
   17  C  1 XY    0.441243   0.067381   0.100956  -0.059210   0.113051
   18  C  1 XZ   -0.356500   0.039576  -0.010281  -0.123404  -0.043762
   19  C  1 YZ   -0.117290   0.042543   0.007047   0.019831   0.001488
   20  H  2  S   -0.230138   0.555525   0.020824   0.121724   0.151264
   21  H  2  S    0.647445  -1.323169   0.113947   0.156935  -0.307630
   22  H  2  S   -0.085852   0.294691   0.221575   0.085046   0.031619
   23  H  2  X   -0.307939   0.346604  -0.072812  -0.244949  -0.099845
   24  H  2  Y   -0.161901  -0.045094  -0.035461  -0.000429  -0.022176
   25  H  2  Z    0.075846   0.233935   0.055336  -0.276754  -0.029185
   26  C  3  S    0.033708   0.005956   0.005310  -0.017820  -0.001502
   27  C  3  S    0.111062   0.015272   0.037257  -0.044908   0.003567
   28  C  3  X   -0.029445   0.229734  -0.210536   0.163042  -0.205650
   29  C  3  Y   -0.056696   0.002357  -0.042885   0.024178   0.000805
   30  C  3  Z    0.046660  -0.178309  -0.090428  -0.093459  -0.035462
   31  C  3  S   -0.124923  -0.245930   0.057132   0.290052   0.115457
   32  C  3  X    0.326254  -0.625011   0.036070   0.037307   0.034988
   33  C  3  Y   -0.078223   0.106680   0.209080   0.012219   0.055689
   34  C  3  Z    0.022219   0.214451  -0.043125  -0.080291   0.035375
   35  C  3  S   -3.194349  -0.312211  -1.027755   0.964417   0.375587
   36  C  3  X    1.188283  -0.353885  -0.305210  -0.194385   0.352598
   37  C  3  Y    0.146558   0.260097  -0.377693  -0.402463   0.217175
   38  C  3  Z   -0.546633  -0.441563   0.457860   0.810607  -0.555311
   39  C  3 XX    0.206265   0.020402   0.185683   0.161767   0.017659
   40  C  3 YY    0.383700  -0.008278   0.277755  -0.141294   0.133837
   41  C  3 ZZ    0.129646  -0.099891   0.015269  -0.073868  -0.008849
   42  C  3 XY    0.428674   0.072160  -0.085032  -0.112450  -0.088009
   43  C  3 XZ   -0.512042   0.136578   0.153552  -0.018388   0.094847
   44  C  3 YZ    0.408672  -0.027078  -0.053830  -0.046212  -0.057968
   45  H  4  S    0.230766  -0.556377   0.022397  -0.121098   0.156590
   46  H  4  S   -0.649787   1.324838   0.123745  -0.150136  -0.323565
   47  H  4  S    0.086153  -0.295418   0.224013  -0.078792   0.030744
   48  H  4  X    0.213860  -0.416510  -0.045653   0.331105  -0.094328
   49  H  4  Y   -0.208799   0.022655   0.046103  -0.050076   0.038883
   50  H  4  Z    0.196691   0.059092  -0.075008  -0.143215  -0.016958
   51  C  5  S   -0.000311  -0.002003   0.009302   0.004863   0.028175
   52  C  5  S    0.014009  -0.003549   0.010644   0.016049   0.068381
   53  C  5  X   -0.065967   0.163784  -0.109136   0.220902  -0.222451
   54  C  5  Y    0.004130   0.175608   0.053446   0.114724  -0.046762
   55  C  5  Z   -0.080632  -0.247119  -0.289049  -0.265770   0.100503
   56  C  5  S   -0.040669  -0.073397  -0.425929  -0.034371  -0.561446
   57  C  5  X    0.605966  -0.562221   0.784959   0.622923  -0.439506
   58  C  5  Y   -0.480179  -0.189929  -0.004733   0.179519  -0.349985
   59  C  5  Z    0.415044   0.525084  -0.180655  -0.650501   0.818518
   60  C  5  S    0.985811  -0.405096   0.301020   0.155620  -0.838527
   61  C  5  X    0.132867  -0.205157   0.908913   1.054072  -0.935637
   62  C  5  Y   -0.536353   0.013654  -0.085816   0.306012  -0.269311
   63  C  5  Z    0.505471   0.168892  -0.425398  -0.994410   0.904844
   64  C  5 XX    0.015296   0.125166  -0.456800  -0.498057   0.346689
   65  C  5 YY    0.139075  -0.184114  -0.083009   0.090787  -0.041278
   66  C  5 ZZ    0.033358  -0.016996   0.134338   0.519196  -0.371262
   67  C  5 XY   -0.087629   0.034892   0.391745   0.314024  -0.035139
   68  C  5 XZ   -0.188452  -0.155505  -0.352598  -0.077226  -0.091852
   69  C  5 YZ   -0.075839   0.147926   0.017278  -0.279112   0.550997
   70  H  6  S   -0.306490  -0.567885  -0.199839   0.110596  -0.306365
   71  H  6  S    0.579519   1.274990  -0.299582  -1.635721   2.211650
   72  H  6  S   -0.008495  -0.316657  -0.202576  -0.209762   0.132523
   73  H  6  X   -0.364405  -0.097760  -0.297659   0.186979  -0.461913
   74  H  6  Y    0.074390  -0.094288   0.278380   0.521261  -0.537009
   75  H  6  Z    0.081044   0.295408  -0.274328  -0.822131   1.042946
   76  H  7  S   -0.333404   0.228864  -0.462643  -0.123819   0.060738
   77  H  7  S    0.615382  -0.839586   1.806877   1.494083  -0.846992
   78  H  7  S   -0.162354   0.274200   0.002969   0.145585  -0.138533
   79  H  7  X    0.205342  -0.362338   0.752203   0.814839  -0.407480
   80  H  7  Y    0.080867   0.167500  -0.028028  -0.133600   0.233737
   81  H  7  Z   -0.350996  -0.081671  -0.488522  -0.252887  -0.124278
   82  C  8  S    0.000250   0.002108   0.009273  -0.004045   0.028555
   83  C  8  S   -0.014137   0.003815   0.010716  -0.014441   0.069433
   84  C  8  X    0.094703  -0.007845  -0.229944  -0.068011  -0.142764
   85  C  8  Y   -0.010583   0.190708  -0.027372   0.140444   0.076960
   86  C  8  Z   -0.044782  -0.286812   0.219093  -0.326725  -0.180092
   87  C  8  S    0.040557   0.070544  -0.423398   0.014138  -0.564457
   88  C  8  X   -0.794423   0.237629   0.619813  -0.219225   0.030272
   89  C  8  Y   -0.352967  -0.258434  -0.129152   0.257563   0.382211
   90  C  8  Z    0.090510   0.704513   0.527200  -0.845035  -0.896920
   91  C  8  S   -0.988078   0.397695   0.317509  -0.169886  -0.854176
   92  C  8  X   -0.427932   0.108100   0.647651  -0.437445  -0.382388
   93  C  8  Y   -0.486327  -0.013693  -0.061815   0.441667   0.375848
   94  C  8  Z    0.374539   0.238080   0.815096  -1.331381  -1.182610
   95  C  8 XX    0.074910   0.042155  -0.683544   0.370317   0.073701
   96  C  8 YY   -0.105385   0.157221   0.018665  -0.142881   0.000263
   97  C  8 ZZ   -0.158097  -0.124161   0.263874  -0.351258  -0.135389
   98  C  8 XY   -0.150677   0.130056  -0.241180   0.034945  -0.254037
   99  C  8 XZ   -0.107775  -0.172048  -0.100918   0.481228   0.446162
  100  C  8 YZ    0.049090  -0.074779  -0.166758   0.325943   0.441131
  101  H  9  S    0.332462  -0.227863  -0.464467   0.111551   0.057535
  102  H  9  S   -0.614230   0.836376   1.839594  -1.448087  -0.813210
  103  H  9  S    0.161429  -0.274096   0.006785  -0.145542  -0.134968
  104  H  9  X   -0.014818   0.383595   0.472869  -0.623871  -0.440111
  105  H  9  Y    0.098977   0.099916  -0.079623  -0.008793  -0.156624
  106  H  9  Z   -0.402497   0.089950   0.779567  -0.562934  -0.061189
  107  H 10  S    0.306451   0.568538  -0.194738  -0.122673  -0.307653
  108  H 10  S   -0.575500  -1.266722  -0.351244   1.659842   2.187475
  109  H 10  S    0.009207   0.317649  -0.207229   0.204167   0.127858
  110  H 10  X    0.300151  -0.056566  -0.438019   0.270184   0.131718
  111  H 10  Y    0.016564  -0.094958  -0.229496   0.515230   0.558492
  112  H 10  Z    0.231352   0.299902   0.132905  -0.814631  -1.106961

                     86         87         88         89         90
                    2.6073     2.6503     2.6554     2.6953     2.7022
                     A          A          A          A          A   
    1  C  1  S    0.042661  -0.009022   0.018061  -0.037060   0.029827
    2  C  1  S    0.114616  -0.028623   0.025956  -0.114981   0.092823
    3  C  1  X   -0.141824  -0.082644  -0.028236   0.093404   0.088578
    4  C  1  Y    0.222372   0.499051  -0.173791   0.012290  -0.216804
    5  C  1  Z   -0.031073   0.309365  -0.111984   0.298146  -0.153162
    6  C  1  S   -0.835832   0.296471  -0.654146   0.488432  -0.117172
    7  C  1  X   -0.473372   0.416992  -0.579632   0.474890  -0.126014
    8  C  1  Y   -0.101933  -0.549871   0.151072  -0.015231   0.213797
    9  C  1  Z   -0.753215  -0.062128  -0.329119   0.163481   0.211295
   10  C  1  S   -0.054425  -1.423966   0.002287   1.818097  -2.621953
   11  C  1  X   -1.210581   0.637222  -0.884730   0.062791   0.622178
   12  C  1  Y    0.545565  -0.249789  -0.137990  -0.223754  -0.279018
   13  C  1  Z   -1.575939   1.345240  -1.124166   0.736240   0.658691
   14  C  1 XX   -0.313231   0.039954  -0.316477  -0.134332   0.124897
   15  C  1 YY    0.460657  -0.057880   0.015907  -0.492284   0.310593
   16  C  1 ZZ    0.011345  -0.039112  -0.201476   0.122693   0.179754
   17  C  1 XY    0.008293  -0.177605  -0.020762  -0.070636  -0.141090
   18  C  1 XZ   -0.484153   0.280489  -0.490026   0.375053   0.013304
   19  C  1 YZ   -0.018508   0.007399  -0.046795  -0.095770   0.206517
   20  H  2  S   -0.322323   0.109650  -0.279706   0.104470   0.096407
   21  H  2  S    2.378085  -0.880761   1.980662  -1.374795  -0.118411
   22  H  2  S    0.244469  -0.276993   0.135236  -0.239350   0.013114
   23  H  2  X   -0.846861   0.317869  -0.685829   0.640467   0.018839
   24  H  2  Y    0.040141   0.108782   0.128314  -0.025807   0.004694
   25  H  2  Z   -0.849208   0.309300  -0.770158   0.545457  -0.086223
   26  C  3  S   -0.042628   0.008696   0.018549  -0.035939  -0.031097
   27  C  3  S   -0.114520   0.028279   0.027440  -0.111515  -0.097098
   28  C  3  X    0.177100   0.021620  -0.045261   0.210856  -0.041337
   29  C  3  Y    0.194171   0.485422   0.192812  -0.030345  -0.204180
   30  C  3  Z    0.042085   0.331615   0.104371  -0.220513  -0.191395
   31  C  3  S    0.835167  -0.282848  -0.662517   0.482954   0.130708
   32  C  3  X    0.729218  -0.419381  -0.691252   0.490839   0.069096
   33  C  3  Y   -0.208594  -0.472907  -0.050937  -0.079124   0.193632
   34  C  3  Z   -0.476374  -0.258823   0.030295   0.050240   0.255090
   35  C  3  S    0.049220   1.424153   0.011721   1.728606   2.693301
   36  C  3  X    1.845348  -1.162131  -1.268986   0.439639  -0.874381
   37  C  3  Y    0.271457  -0.093253   0.327659   0.185143  -0.133384
   38  C  3  Z   -0.866439   0.908100   0.648717  -0.632711   0.289727
   39  C  3 XX    0.553296  -0.241267  -0.606153   0.188194  -0.159901
   40  C  3 YY   -0.434349   0.103678  -0.003189  -0.492841  -0.297268
   41  C  3 ZZ   -0.277189   0.206703   0.113363  -0.177219  -0.183143
   42  C  3 XY   -0.192888  -0.102908   0.148784  -0.011837  -0.063167
   43  C  3 XZ   -0.149957   0.111249   0.248058  -0.349235  -0.022160
   44  C  3 YZ    0.037693  -0.109992  -0.079682  -0.001775  -0.256396
   45  H  4  S    0.321552  -0.102713  -0.280157   0.108348  -0.092907
   46  H  4  S   -2.376627   0.838169   1.999765  -1.375210   0.080651
   47  H  4  S   -0.244243   0.274640   0.142752  -0.237148  -0.021468
   48  H  4  X    1.126127  -0.378571  -0.973900   0.804854   0.043119
   49  H  4  Y   -0.135405   0.171940   0.022569  -0.101859   0.000327
   50  H  4  Z   -0.394299   0.136054   0.393776  -0.207789  -0.089738
   51  C  5  S    0.014109   0.023273   0.029888   0.045422   0.065063
   52  C  5  S    0.039928   0.058190   0.077461   0.128587   0.174640
   53  C  5  X   -0.055943   0.150063   0.201809   0.225653   0.061567
   54  C  5  Y    0.204678   0.377523  -0.029280  -0.195912  -0.269786
   55  C  5  Z    0.050552   0.296277   0.223723  -0.055728  -0.020610
   56  C  5  S   -0.126799  -0.496312  -0.489193  -0.609634  -1.118814
   57  C  5  X   -0.314450   0.102357   0.306631   0.242080   0.288955
   58  C  5  Y   -0.288862  -0.496495  -0.150866  -0.127726  -0.085474
   59  C  5  Z    0.311889  -0.331643  -0.247180   0.298479   0.362658
   60  C  5  S    0.087258  -0.984699  -1.544589  -1.705956  -2.429886
   61  C  5  X   -0.848477   0.467446   0.758410  -0.263241   0.076018
   62  C  5  Y   -0.239654   0.368906   0.308139   0.000999   0.002053
   63  C  5  Z    0.811293  -0.430682  -0.837730   0.076534  -0.129553
   64  C  5 XX    0.316491  -0.128615  -0.296037  -0.120381  -0.127026
   65  C  5 YY   -0.063234  -0.000769   0.241089   0.440225   0.430919
   66  C  5 ZZ   -0.036850   0.074368   0.105507   0.138523   0.001386
   67  C  5 XY    0.044615   0.232435   0.083417   0.053649   0.046186
   68  C  5 XZ   -0.076564   0.123275   0.401242   0.415201   0.362673
   69  C  5 YZ    0.250967   0.099146   0.122415   0.114487   0.353843
   70  H  6  S   -0.183528  -0.019284   0.205553  -0.056871  -0.075296
   71  H  6  S    1.013350   0.123628  -0.193957   0.764382   1.225757
   72  H  6  S    0.093562  -0.053643  -0.060395   0.089875   0.110813
   73  H  6  X   -0.195663  -0.094759  -0.000675  -0.086340  -0.253419
   74  H  6  Y   -0.101719  -0.052886  -0.127312  -0.250162  -0.421255
   75  H  6  Z    0.332220   0.220849   0.243198   0.350606   0.712184
   76  H  7  S    0.142507  -0.203159  -0.075123   0.095551  -0.101961
   77  H  7  S   -0.890489   1.086392   1.390252   0.670003   1.178825
   78  H  7  S   -0.110186  -0.070845   0.265391   0.109899   0.229286
   79  H  7  X   -0.345649   0.483207   0.753625   0.631141   0.740598
   80  H  7  Y    0.166476   0.055893  -0.187312  -0.141111  -0.160774
   81  H  7  Z    0.015152  -0.145202  -0.119573  -0.138632  -0.279574
   82  C  8  S   -0.014193  -0.023887   0.029845   0.047690  -0.063131
   83  C  8  S   -0.040107  -0.059778   0.077467   0.134710  -0.169176
   84  C  8  X    0.062573  -0.205389   0.277395   0.211286  -0.080000
   85  C  8  Y    0.193191   0.409404  -0.004165   0.166052  -0.250939
   86  C  8  Z    0.078941   0.217226  -0.105155   0.158746  -0.052859
   87  C  8  S    0.127067   0.505600  -0.485876  -0.646854   1.090898
   88  C  8  X    0.095637  -0.035344   0.193659   0.381481  -0.416325
   89  C  8  Y   -0.325901  -0.485461   0.096484   0.073703  -0.013516
   90  C  8  Z    0.410482  -0.374315   0.353225  -0.164654   0.187975
   91  C  8  S   -0.082132   1.017287  -1.540673  -1.789814   2.350988
   92  C  8  X    0.362353  -0.173360   0.254348  -0.199110  -0.021687
   93  C  8  Y   -0.348529   0.435228  -0.389870   0.039577   0.010005
   94  C  8  Z    1.096311  -0.604293   1.062023  -0.178421  -0.155889
   95  C  8 XX   -0.147129   0.077413   0.025848   0.195146  -0.087559
   96  C  8 YY    0.023999  -0.076830   0.264600   0.468134  -0.437327
   97  C  8 ZZ   -0.093661   0.053004  -0.235909  -0.192405   0.237235
   98  C  8 XY    0.201381   0.231506  -0.065789  -0.039644   0.121661
   99  C  8 XZ   -0.234982   0.188750  -0.412695  -0.363431   0.216124
  100  C  8 YZ   -0.164896  -0.022513   0.168715   0.182333  -0.363326
  101  H  9  S   -0.143572   0.205296  -0.072022   0.091888   0.107660
  102  H  9  S    0.898285  -1.123414   1.379216   0.711357  -1.155342
  103  H  9  S    0.110889   0.064063   0.269464   0.118196  -0.224008
  104  H  9  X    0.330875  -0.373450   0.645475   0.542194  -0.541335
  105  H  9  Y    0.106827   0.128676   0.065578   0.040202  -0.043398
  106  H  9  Z    0.172004  -0.349426   0.440238   0.424436  -0.563920
  107  H 10  S    0.185453   0.014460   0.204360  -0.060835   0.075965
  108  H 10  S   -1.023394  -0.111706  -0.190140   0.805084  -1.188594
  109  H 10  S   -0.094016   0.055217  -0.058919   0.093227  -0.106285
  110  H 10  X    0.009826  -0.022825   0.125980   0.122798  -0.147785
  111  H 10  Y   -0.122754  -0.059769   0.116201   0.260522  -0.416179
  112  H 10  Z    0.384875   0.238009  -0.211915  -0.367277   0.715017

                     91         92         93         94         95
                    2.7576     2.8303     2.8723     2.8867     2.9753
                     A          A          A          A          A   
    1  C  1  S   -0.024878   0.006202   0.001027   0.018850   0.048947
    2  C  1  S   -0.069675   0.020748   0.003787   0.087895   0.175586
    3  C  1  X    0.110888   0.238092   0.292860   0.216561  -0.211601
    4  C  1  Y   -0.344290   0.203918  -0.442724  -0.524265   0.346898
    5  C  1  Z   -0.104681   0.037292  -0.256567  -0.043801   0.502733
    6  C  1  S    0.451779  -0.136656  -0.061146  -0.063710  -0.505582
    7  C  1  X    0.021034   0.181187  -0.172088  -0.212416   0.321360
    8  C  1  Y    0.363344  -0.047752   0.758274   0.679955  -0.492927
    9  C  1  Z    0.274239  -0.116849   0.220669   0.129159  -0.658136
   10  C  1  S    0.160837  -0.124572  -0.225269  -0.457822  -0.744303
   11  C  1  X    0.376811  -0.491285  -0.036203   0.354752   0.025036
   12  C  1  Y   -0.131734  -0.554189  -0.473311  -0.200180   0.367304
   13  C  1  Z    0.298565   0.971947   0.248577  -0.006865   0.289735
   14  C  1 XX   -0.044583  -0.575044  -0.252843   0.713700   0.526876
   15  C  1 YY    0.072752   0.168870  -0.131112   0.094204   0.324915
   16  C  1 ZZ   -0.213918   0.460405   0.344420   0.137437   0.456280
   17  C  1 XY    0.213528  -0.283741  -0.254153   0.038226   0.052084
   18  C  1 XZ    0.270286   0.379787  -0.049165   0.375050   0.336313
   19  C  1 YZ   -0.045777  -0.213954  -0.154139   0.200262   0.233818
   20  H  2  S    0.102911  -0.093963  -0.030995  -0.131967  -0.203757
   21  H  2  S   -0.673001  -0.197942   0.025772  -0.363557   0.016569
   22  H  2  S   -0.129964  -0.152427  -0.020775  -0.025981   0.058971
   23  H  2  X    0.217675   0.354521   0.132771   0.126633   0.028467
   24  H  2  Y   -0.112991   0.189840   0.061130  -0.201590  -0.046261
   25  H  2  Z    0.282910  -0.092077  -0.164426   0.346883   0.112085
   26  C  3  S   -0.024839  -0.006301  -0.001428   0.018645   0.048880
   27  C  3  S   -0.069545  -0.021252  -0.005567   0.087191   0.175359
   28  C  3  X    0.110202  -0.194006  -0.225404   0.255501  -0.027373
   29  C  3  Y    0.325671   0.238995  -0.404221   0.476833  -0.325944
   30  C  3  Z    0.156293  -0.063041  -0.377425   0.146884  -0.558408
   31  C  3  S    0.451157   0.136679   0.063069  -0.060370  -0.504920
   32  C  3  X    0.076012  -0.117277   0.186747  -0.243559   0.080418
   33  C  3  Y   -0.373219  -0.017135   0.736036  -0.627261   0.458212
   34  C  3  Z   -0.252032  -0.184335   0.305865  -0.230286   0.751436
   35  C  3  S    0.162472   0.124993   0.236039  -0.448868  -0.739448
   36  C  3  X    0.482417  -0.081378  -0.159717   0.340139   0.083052
   37  C  3  Y    0.055430  -0.592116  -0.464111   0.126901  -0.377334
   38  C  3  Z   -0.098128   1.066880   0.217788   0.178335  -0.263154
   39  C  3 XX    0.057086   0.001488   0.071153   0.802019   0.688120
   40  C  3 YY    0.130437  -0.058985   0.213680   0.142081   0.364645
   41  C  3 ZZ   -0.372569  -0.002473  -0.263237  -0.002029   0.253774
   42  C  3 XY   -0.164506  -0.408745  -0.291762  -0.270901  -0.216344
   43  C  3 XZ   -0.115184   0.691244   0.231428   0.058570  -0.146859
   44  C  3 YZ   -0.096409  -0.055340   0.004181   0.160703   0.218394
   45  H  4  S    0.102662   0.094373   0.033389  -0.130898  -0.203669
   46  H  4  S   -0.670559   0.201137  -0.021103  -0.362135   0.018277
   47  H  4  S   -0.129332   0.152304   0.020540  -0.025191   0.059460
   48  H  4  X    0.333545  -0.244251  -0.040204   0.294308   0.080824
   49  H  4  Y    0.064348   0.241658   0.073353   0.166613   0.036768
   50  H  4  Z   -0.154934  -0.228287  -0.199290  -0.253725  -0.086826
   51  C  5  S   -0.000788  -0.028673  -0.016981   0.004858   0.014997
   52  C  5  S   -0.013732  -0.126849  -0.072994   0.011489   0.060140
   53  C  5  X    0.192423  -0.362202   0.023838  -0.329017  -0.005590
   54  C  5  Y    0.645345  -0.175640   0.520190  -0.323548   0.174098
   55  C  5  Z    0.350236  -0.305356   0.341451   0.098500   0.387540
   56  C  5  S   -0.091876  -0.016841   0.026087  -0.156488  -0.171828
   57  C  5  X   -0.184783   0.344084  -0.086682   0.452571   0.023616
   58  C  5  Y   -0.793555   0.424041  -0.566970   0.538605  -0.193552
   59  C  5  Z   -0.435239   0.189872  -0.615512  -0.283950  -0.635618
   60  C  5  S    0.222076   1.329152   0.550709   0.359280   0.210628
   61  C  5  X    0.003046   0.478013   0.254071  -0.021964   0.106852
   62  C  5  Y    0.068769  -0.350193   0.238415  -0.293210   0.051427
   63  C  5  Z    0.420521  -0.093770   0.122735   0.115284   0.331787
   64  C  5 XX   -0.121832  -0.305481  -0.213544   0.353289   0.431276
   65  C  5 YY   -0.074600  -0.660941  -0.189893  -0.199543   0.218473
   66  C  5 ZZ   -0.061282  -0.410137  -0.364160  -0.221571  -0.161061
   67  C  5 XY    0.040068   0.320663   0.040260  -0.056411  -0.154372
   68  C  5 XZ   -0.121939  -0.314294  -0.268644  -0.001336  -0.068585
   69  C  5 YZ    0.078768   0.190555   0.129093   0.285238   0.110859
   70  H  6  S   -0.097956  -0.079120   0.033674   0.204805   0.133971
   71  H  6  S    0.293593   0.121718  -0.082292  -0.274807  -0.260344
   72  H  6  S    0.010541  -0.168266  -0.040723   0.213121   0.179731
   73  H  6  X   -0.091819  -0.304273  -0.118658  -0.154489  -0.055165
   74  H  6  Y    0.097277   0.031055   0.089710   0.048227   0.054093
   75  H  6  Z    0.107740   0.024034   0.030801  -0.018454  -0.065340
   76  H  7  S   -0.064926  -0.275959  -0.166731  -0.265573  -0.185026
   77  H  7  S    0.150656   0.617989   0.379115   0.362611   0.071416
   78  H  7  S   -0.057174  -0.140538  -0.195564  -0.168582  -0.038700
   79  H  7  X    0.114778   0.120790   0.097028   0.064837  -0.023413
   80  H  7  Y    0.079659   0.090345   0.050423  -0.126212  -0.062314
   81  H  7  Z   -0.057582  -0.225483  -0.036843   0.110161   0.168946
   82  C  8  S   -0.000738   0.028340   0.016885   0.005253   0.014915
   83  C  8  S   -0.013594   0.125742   0.072718   0.013365   0.059932
   84  C  8  X    0.214619   0.423641  -0.078886  -0.193393   0.134020
   85  C  8  Y   -0.681348  -0.247718   0.523276   0.376738  -0.185556
   86  C  8  Z   -0.256910  -0.121922   0.320733  -0.214553  -0.357806
   87  C  8  S   -0.092201   0.020679  -0.023441  -0.155756  -0.170624
   88  C  8  X   -0.219730  -0.315933   0.246224   0.188939  -0.222057
   89  C  8  Y    0.829724   0.486132  -0.586441  -0.602243   0.211774
   90  C  8  Z    0.341417   0.034574  -0.545223   0.422885   0.589199
   91  C  8  S    0.222021  -1.323749  -0.556995   0.345294   0.214228
   92  C  8  X    0.174277  -0.441018  -0.240338   0.072563   0.230182
   93  C  8  Y   -0.083211  -0.270539   0.277046   0.291142  -0.080096
   94  C  8  Z   -0.382269  -0.303000   0.011209  -0.104324  -0.256064
   95  C  8 XX   -0.209959   0.647023   0.443369   0.219153   0.294128
   96  C  8 YY   -0.059875   0.548019   0.176187  -0.175828   0.185924
   97  C  8 ZZ    0.012862   0.174722   0.148254  -0.089298   0.008145
   98  C  8 XY   -0.045926   0.383545   0.054883  -0.162801   0.062535
   99  C  8 XZ    0.053895  -0.228330  -0.249697   0.295169   0.338295
  100  C  8 YZ    0.041992   0.025666  -0.060605   0.228690   0.121390
  101  H  9  S   -0.064513   0.276991   0.171042  -0.261571  -0.184706
  102  H  9  S    0.149126  -0.619679  -0.384524   0.351157   0.069766
  103  H  9  S   -0.056705   0.140941   0.198141  -0.165334  -0.038982
  104  H  9  X    0.062938   0.004877  -0.062954   0.124517   0.062375
  105  H  9  Y   -0.095370   0.099742   0.062703   0.111053   0.058971
  106  H  9  Z    0.098418  -0.251474  -0.072200  -0.069814  -0.160053
  107  H 10  S   -0.098145   0.077761  -0.037289   0.205058   0.134226
  108  H 10  S    0.295740  -0.121420   0.087236  -0.275655  -0.259743
  109  H 10  S    0.011353   0.165141   0.036533   0.214851   0.180014
  110  H 10  X   -0.050445   0.264010   0.109331  -0.148936  -0.085845
  111  H 10  Y   -0.083917  -0.019918   0.069776  -0.020613  -0.041528
  112  H 10  Z   -0.141533   0.155953   0.083351  -0.049084   0.032861

                     96         97         98         99        100
                    3.0579     3.1200     3.1395     3.2816     3.4930
                     A          A          A          A          A   
    1  C  1  S   -0.092905  -0.026435  -0.069354   0.022119  -0.044967
    2  C  1  S   -0.313672  -0.111983  -0.257423   0.105978  -0.154189
    3  C  1  X    0.132229  -0.216255  -0.034923  -0.256313  -0.508194
    4  C  1  Y    0.416340  -0.209276  -0.030093   0.190499  -0.229517
    5  C  1  Z   -0.207801   0.424781  -0.032998  -0.256785  -0.030100
    6  C  1  S    0.887849   0.394011   0.796634  -0.082352   0.611544
    7  C  1  X   -0.221933  -0.111905  -0.220681   0.488696   0.784560
    8  C  1  Y   -0.440764   0.122813  -0.051063  -0.248071   0.333896
    9  C  1  Z   -0.055438  -0.592060  -0.016760   0.367346   0.089014
   10  C  1  S    0.841941   0.135116   0.942198  -1.055364   0.298546
   11  C  1  X   -0.498135   0.011597  -0.587345   0.252239  -0.370871
   12  C  1  Y    0.236541  -0.118232  -0.171393  -0.210127  -0.204734
   13  C  1  Z   -0.858753   0.247247   0.114411   0.641119  -0.179492
   14  C  1 XX   -0.587932  -0.298366  -1.027249   0.231293  -0.476797
   15  C  1 YY   -0.871439  -0.289431  -0.484040   0.436550  -0.357494
   16  C  1 ZZ   -0.814590  -0.257133  -0.480650   0.525023  -0.299526
   17  C  1 XY    0.058544  -0.026949  -0.071489   0.355227  -0.206483
   18  C  1 XZ    0.076200  -0.131394  -0.138796  -0.766335   0.108213
   19  C  1 YZ    0.145663   0.037159  -0.144552  -0.341285   0.050473
   20  H  2  S   -0.183847   0.120186   0.119410   0.361125  -0.155885
   21  H  2  S    0.778250   0.223373   0.340534  -0.708939   0.078495
   22  H  2  S   -0.047868  -0.150550  -0.123757   0.148674   0.071819
   23  H  2  X   -0.207444  -0.142798  -0.009134   0.125403   0.066386
   24  H  2  Y   -0.047830   0.046474   0.123020   0.037094   0.024292
   25  H  2  Z   -0.048807  -0.173235  -0.341898   0.030926   0.065505
   26  C  3  S   -0.092944  -0.026722   0.069218  -0.022220  -0.044669
   27  C  3  S   -0.313800  -0.113017   0.256876  -0.106313  -0.153151
   28  C  3  X   -0.042832   0.027749   0.040964   0.369943  -0.421815
   29  C  3  Y   -0.424333   0.225899  -0.035227   0.135578   0.310253
   30  C  3  Z    0.228292  -0.467726  -0.018080  -0.113258  -0.182933
   31  C  3  S    0.888506   0.397246  -0.794106   0.084129   0.608088
   32  C  3  X   -0.146989  -0.376708   0.190689  -0.634004   0.673106
   33  C  3  Y    0.473792  -0.079539  -0.088464  -0.148864  -0.460704
   34  C  3  Z   -0.029620   0.479274   0.081178   0.109526   0.245213
   35  C  3  S    0.840112   0.137986  -0.944349   1.057358   0.289065
   36  C  3  X   -0.852728   0.135433   0.444186  -0.536407  -0.364707
   37  C  3  Y   -0.114425   0.108485  -0.263158  -0.139019   0.269292
   38  C  3  Z    0.543310  -0.218079   0.351126   0.457829   0.008708
   39  C  3 XX   -0.621576  -0.380723   0.963714   0.265342  -0.318815
   40  C  3 YY   -0.836555  -0.298245   0.529541  -0.501749  -0.412536
   41  C  3 ZZ   -0.816607  -0.173740   0.495125  -0.958232  -0.394406
   42  C  3 XY   -0.168480   0.023978  -0.229241   0.040767   0.160031
   43  C  3 XZ    0.067395   0.067562   0.170952  -0.251471  -0.115110
   44  C  3 YZ    0.093246   0.027822   0.071245   0.534547   0.157677
   45  H  4  S   -0.183686   0.121393  -0.119050  -0.361028  -0.154883
   46  H  4  S    0.777708   0.223659  -0.339495   0.708474   0.077168
   47  H  4  S   -0.048432  -0.150743   0.122238  -0.149072   0.071032
   48  H  4  X   -0.196726  -0.209832   0.176206  -0.118070   0.082740
   49  H  4  Y    0.083534  -0.016217   0.106691   0.058437  -0.037805
   50  H  4  Z   -0.044301   0.093913  -0.298822  -0.024847  -0.030743
   51  C  5  S   -0.001323  -0.094379   0.081682  -0.016250   0.018891
   52  C  5  S   -0.013175  -0.353267   0.309192  -0.050197   0.118734
   53  C  5  X   -0.246851   0.041889  -0.244537  -0.220444   0.340911
   54  C  5  Y    0.016904  -0.099056   0.026589  -0.175766  -0.355004
   55  C  5  Z    0.166501   0.063198   0.000973   0.309974   0.276856
   56  C  5  S    0.045310   1.032149  -0.894065   0.263007   0.298148
   57  C  5  X    0.545965   0.112240   0.124699   0.694167  -0.553803
   58  C  5  Y   -0.022928  -0.060960   0.279526   0.146985   0.565207
   59  C  5  Z   -0.343853   0.110597  -0.319299  -0.497356  -0.414668
   60  C  5  S   -0.692409   1.023437  -0.004010  -0.163212  -0.621007
   61  C  5  X    0.438505  -0.062024   0.162450   0.179796   0.109070
   62  C  5  Y    0.335126  -0.058291  -0.113701   0.041086  -0.053060
   63  C  5  Z   -0.759542   0.064369  -0.044074  -0.159335  -0.068622
   64  C  5 XX    0.076188  -0.915989   1.068461   0.429706   0.891554
   65  C  5 YY    0.004453  -0.896504   0.659520  -0.218889   0.331312
   66  C  5 ZZ   -0.242980  -1.023804   0.787695  -0.435818   0.723895
   67  C  5 XY   -0.032940   0.088960  -0.082809  -0.296960  -0.039111
   68  C  5 XZ    0.036710   0.033463  -0.138286   0.061698  -0.418372
   69  C  5 YZ    0.157503   0.228370  -0.050799   0.259844  -0.251647
   70  H  6  S    0.251903   0.169326  -0.024035   0.237715  -0.248233
   71  H  6  S   -0.568093   0.280966  -0.642727  -0.401576  -0.700102
   72  H  6  S   -0.049729  -0.227981   0.230374   0.142905   0.160773
   73  H  6  X   -0.102775  -0.182130   0.082240  -0.153896   0.141256
   74  H  6  Y    0.058050  -0.085201   0.187036   0.102016   0.312700
   75  H  6  Z   -0.045753   0.221219  -0.305166  -0.044883  -0.518998
   76  H  7  S   -0.160621   0.095230  -0.154153  -0.255885  -0.275121
   77  H  7  S    0.814610   0.204961  -0.213928   0.501368  -0.696450
   78  H  7  S    0.004901  -0.258155   0.152533  -0.127561   0.204171
   79  H  7  X    0.207336   0.184841  -0.237642   0.093933  -0.635475
   80  H  7  Y   -0.093447   0.007970  -0.014082  -0.148603   0.145083
   81  H  7  Z    0.026253  -0.103118   0.167964   0.139142   0.148700
   82  C  8  S   -0.001371  -0.094052  -0.082088   0.016183   0.019080
   83  C  8  S   -0.013329  -0.352064  -0.310755   0.049942   0.119716
   84  C  8  X   -0.149175   0.079259   0.220224   0.031974   0.485629
   85  C  8  Y    0.018114   0.088673  -0.013881  -0.197604   0.284177
   86  C  8  Z   -0.257365  -0.035442   0.108175   0.367338  -0.089826
   87  C  8  S    0.045553   1.028670   0.898980  -0.261803   0.298206
   88  C  8  X    0.338308   0.158537   0.076461  -0.374842  -0.771874
   89  C  8  Y   -0.055345   0.034128   0.282400   0.241211  -0.450377
   90  C  8  Z    0.547004  -0.045536  -0.330092  -0.742602   0.114493
   91  C  8  S   -0.690759   1.025791   0.011195   0.162290  -0.630180
   92  C  8  X    0.003499  -0.014860  -0.141959  -0.083115   0.075559
   93  C  8  Y   -0.373967   0.066747  -0.084971   0.064530   0.035710
   94  C  8  Z    0.861640  -0.081223  -0.115439  -0.220059   0.111590
   95  C  8 XX    0.026642  -0.961990  -0.944933  -0.333657   0.612475
   96  C  8 YY    0.007001  -0.854204  -0.646474   0.267549   0.317678
   97  C  8 ZZ   -0.197133  -1.010688  -0.936979   0.289330   1.030126
   98  C  8 XY   -0.049455  -0.169557  -0.035196  -0.028613   0.081073
   99  C  8 XZ    0.145566   0.051671  -0.208265  -0.413886   0.297082
  100  C  8 YZ    0.143164   0.166357   0.058391  -0.301135  -0.296338
  101  H  9  S   -0.160883   0.093735   0.153958   0.255779  -0.276286
  102  H  9  S    0.815219   0.206170   0.215814  -0.501248  -0.700352
  103  H  9  S    0.005321  -0.257607  -0.153660   0.127635   0.206167
  104  H  9  X    0.210937   0.117291   0.135642  -0.168362  -0.524979
  105  H  9  Y    0.056307  -0.034829  -0.047772  -0.125488  -0.041854
  106  H  9  Z    0.069895   0.172175   0.254876   0.078714  -0.417573
  107  H 10  S    0.252292   0.169040   0.023822  -0.237986  -0.248963
  108  H 10  S   -0.567885   0.276943   0.643092   0.401432  -0.704509
  109  H 10  S   -0.049489  -0.226130  -0.230640  -0.143031   0.162188
  110  H 10  X   -0.120336  -0.051743   0.090000   0.171862  -0.153785
  111  H 10  Y   -0.038058   0.104642   0.186122   0.072802  -0.313293
  112  H 10  Z   -0.005818  -0.273919  -0.304348   0.030345   0.520379

                    101        102        103        104        105
                    3.5298     3.5982     3.6709     3.7863     3.8032
                     A          A          A          A          A   
    1  C  1  S   -0.027956   0.019351  -0.053081  -0.004327  -0.024331
    2  C  1  S   -0.079742   0.120506  -0.229432  -0.035765  -0.111251
    3  C  1  X   -0.594420  -0.292754   0.237212   0.036132   0.004550
    4  C  1  Y   -0.226784   0.165446  -0.020865  -0.074379   0.086232
    5  C  1  Z    0.045457  -0.537301   0.283515   0.170853  -0.138663
    6  C  1  S    0.448871   0.125537   0.295975  -0.088139   0.137325
    7  C  1  X    0.889690   0.631586  -0.537098  -0.043601   0.040520
    8  C  1  Y    0.284609  -0.457766   0.281771   0.179818  -0.160078
    9  C  1  Z    0.020093   1.365741  -1.091609  -0.365080   0.302960
   10  C  1  S    0.639368  -0.216061   0.650511   0.205063   0.500148
   11  C  1  X   -0.951013  -0.258995   0.293783  -0.004807  -0.394086
   12  C  1  Y   -0.119007   0.018536   0.134871  -0.090016  -0.018690
   13  C  1  Z   -0.181797  -0.346622  -0.117203   0.159245  -0.087247
   14  C  1 XX   -0.173015   0.831978  -1.298043  -0.351766  -0.491001
   15  C  1 YY   -0.142814   0.233975  -0.413319  -0.079880  -0.302054
   16  C  1 ZZ   -0.015370   0.770493  -0.996825  -0.200796  -0.546755
   17  C  1 XY   -0.033741   0.161152  -0.056473  -0.084736  -0.084055
   18  C  1 XZ    0.065575   0.547245  -0.637318  -0.197383  -0.086038
   19  C  1 YZ   -0.040502  -0.102971   0.173325   0.005331   0.161157
   20  H  2  S   -0.167110  -0.547410   0.530264   0.133433   0.011470
   21  H  2  S   -0.044377  -0.874259   1.048354   0.300752   0.347687
   22  H  2  S    0.175334   0.351609  -0.339494  -0.089259   0.015896
   23  H  2  X    0.161547   0.742703  -0.757224  -0.216944  -0.133250
   24  H  2  Y   -0.035165  -0.020299  -0.000385   0.021429   0.003137
   25  H  2  Z    0.168406   0.606406  -0.699766  -0.201389  -0.155479
   26  C  3  S    0.028259   0.019510   0.053076  -0.002962   0.024591
   27  C  3  S    0.080697   0.121125   0.229348  -0.029469   0.113377
   28  C  3  X    0.472113  -0.520773  -0.334955   0.121575   0.065092
   29  C  3  Y   -0.323213  -0.093519   0.029842   0.066050   0.075806
   30  C  3  Z    0.291122   0.350272   0.150524  -0.142675  -0.114715
   31  C  3  S   -0.453551   0.123937  -0.296529  -0.095553  -0.132195
   32  C  3  X   -0.754806   1.231353   0.993142  -0.235739  -0.185337
   33  C  3  Y    0.432943   0.292979   0.145452  -0.165804  -0.126860
   34  C  3  Z   -0.357900  -0.938059  -0.735721   0.318156   0.228595
   35  C  3  S   -0.640900  -0.216929  -0.649708   0.175301  -0.512116
   36  C  3  X    0.903889  -0.383368  -0.184392   0.101268   0.378124
   37  C  3  Y   -0.285185   0.038856   0.177046   0.078655  -0.093041
   38  C  3  Z    0.244461   0.197908  -0.229243  -0.136943   0.101291
   39  C  3 XX    0.085835   1.143808   1.647120  -0.394175   0.576613
   40  C  3 YY    0.157360   0.297875   0.450706  -0.095814   0.329937
   41  C  3 ZZ    0.093723   0.400803   0.608334  -0.066320   0.470929
   42  C  3 XY   -0.041912  -0.264875  -0.205289   0.136696  -0.058309
   43  C  3 XZ    0.113420  -0.339693  -0.285892   0.055961  -0.110943
   44  C  3 YZ    0.004527  -0.114759  -0.143022   0.022957  -0.176346
   45  H  4  S    0.168871  -0.548369  -0.528964   0.132022  -0.018339
   46  H  4  S    0.044817  -0.876615  -1.047401   0.280258  -0.363342
   47  H  4  S   -0.176192   0.352477   0.338323  -0.090120  -0.010643
   48  H  4  X   -0.223726   0.926160   0.972484  -0.271494   0.201076
   49  H  4  Y   -0.000687  -0.127776  -0.153773   0.021648  -0.026489
   50  H  4  Z    0.080530  -0.222677  -0.299911   0.081051  -0.086452
   51  C  5  S   -0.012690  -0.039481  -0.045031   0.009548  -0.012428
   52  C  5  S   -0.088246  -0.160741  -0.188694   0.042620  -0.051201
   53  C  5  X   -0.416517   0.038597  -0.032459  -0.569692   0.575109
   54  C  5  Y    0.361410  -0.140753  -0.157761  -0.086872   0.084321
   55  C  5  Z   -0.306800   0.234300   0.193563   0.440200  -0.445590
   56  C  5  S   -0.277796   0.341197   0.281656  -0.017619   0.100857
   57  C  5  X    0.761396   0.072630   0.196211   1.731280  -1.784171
   58  C  5  Y   -0.642552   0.293050   0.332495   0.258097  -0.265604
   59  C  5  Z    0.526214  -0.573900  -0.486852  -1.338083   1.389116
   60  C  5  S    1.051847  -0.009230   0.142949  -0.146480   0.436215
   61  C  5  X   -0.085146   0.048583  -0.198227  -0.360238   0.432295
   62  C  5  Y   -0.042517   0.027460  -0.099182  -0.030909   0.021420
   63  C  5  Z    0.022378  -0.058662   0.227803   0.249226  -0.305254
   64  C  5 XX   -0.692452  -0.983470  -0.998668  -0.571298   0.609747
   65  C  5 YY   -0.244582  -0.329884  -0.520535   0.320438  -0.359282
   66  C  5 ZZ   -0.598196  -0.385342  -0.608672   0.791347  -0.840814
   67  C  5 XY   -0.053496   0.272286   0.235026   0.259574  -0.278076
   68  C  5 XZ    0.439368   0.059420   0.158213   0.063906  -0.045449
   69  C  5 YZ    0.218538   0.093251   0.235357  -0.584422   0.674662
   70  H  6  S    0.281614  -0.102746  -0.038814  -0.559612   0.644660
   71  H  6  S    0.542579   0.087989   0.369488  -0.811260   0.729486
   72  H  6  S   -0.141752  -0.055142  -0.005191   0.302955  -0.353452
   73  H  6  X   -0.142076   0.062873  -0.011888   0.268388  -0.287645
   74  H  6  Y   -0.264508  -0.043781  -0.099684   0.403384  -0.400368
   75  H  6  Z    0.474284   0.030105   0.162150  -0.727808   0.754109
   76  H  7  S    0.258449   0.275470   0.245958   0.570377  -0.545912
   77  H  7  S    0.640240   0.439528   0.472907   0.598741  -0.679078
   78  H  7  S   -0.288845  -0.084142  -0.206437  -0.243696   0.303822
   79  H  7  X    0.577644   0.409690   0.484508   0.691800  -0.724520
   80  H  7  Y   -0.125681  -0.068006  -0.117555  -0.103883   0.099896
   81  H  7  Z   -0.141115  -0.139760  -0.122967  -0.240871   0.272104
   82  C  8  S    0.012622  -0.039430   0.045101   0.010279   0.011872
   83  C  8  S    0.087625  -0.160490   0.188937   0.045436   0.048508
   84  C  8  X    0.559075   0.159694  -0.082127  -0.315629  -0.283062
   85  C  8  Y    0.272711   0.123398  -0.153761   0.173379   0.152600
   86  C  8  Z   -0.082234  -0.188351   0.181857  -0.677480  -0.609546
   87  C  8  S    0.274068   0.341427  -0.283095  -0.026890  -0.103150
   88  C  8  X   -1.004295  -0.233922   0.093418   0.959601   0.874012
   89  C  8  Y   -0.481097  -0.279169   0.342822  -0.520786  -0.477386
   90  C  8  Z    0.119655   0.535855  -0.510296   2.058633   1.896213
   91  C  8  S   -1.047655  -0.009003  -0.142482  -0.170172  -0.425666
   92  C  8  X    0.057822   0.013888   0.059160  -0.219555  -0.233256
   93  C  8  Y   -0.055643  -0.032752  -0.121755   0.085542   0.076281
   94  C  8  Z    0.053789   0.073714   0.285210  -0.405317  -0.436998
   95  C  8 XX    0.380606  -0.893865   0.898170  -0.257448  -0.253838
   96  C  8 YY    0.251746  -0.263099   0.449986   0.352093   0.346855
   97  C  8 ZZ    0.890314  -0.538075   0.781309   0.474314   0.459248
   98  C  8 XY    0.010156  -0.162187   0.231092   0.175045   0.190645
   99  C  8 XZ    0.267914  -0.317564   0.262796  -0.799023  -0.749985
  100  C  8 YZ   -0.296824   0.028035  -0.167296  -0.558542  -0.575704
  101  H  9  S   -0.255683   0.274993  -0.245936   0.601723   0.511580
  102  H  9  S   -0.634832   0.438899  -0.474035   0.638227   0.644543
  103  H  9  S    0.287164  -0.083352   0.205900  -0.261096  -0.288641
  104  H  9  X   -0.466842   0.312840  -0.395521   0.557367   0.509779
  105  H  9  Y   -0.031817   0.003302  -0.038938  -0.004840  -0.011985
  106  H  9  Z   -0.378999   0.305531  -0.325658   0.552888   0.531575
  107  H 10  S   -0.278805  -0.103205   0.039546  -0.593688  -0.608329
  108  H 10  S   -0.537689   0.086568  -0.368386  -0.850005  -0.679275
  109  H 10  S    0.140910  -0.055088   0.005871   0.321992   0.333855
  110  H 10  X   -0.123740   0.075294  -0.076479  -0.154631  -0.131945
  111  H 10  Y   -0.263592   0.030699  -0.093361  -0.436416  -0.387498
  112  H 10  Z    0.475145   0.002746   0.146809   0.799360   0.741473

                    106        107        108        109        110
                    4.1504     4.2277     4.4457    26.4859    26.4891
                     A          A          A          A          A   
    1  C  1  S    0.028722  -0.001346  -0.008182  -0.888987  -0.907566
    2  C  1  S    0.166495  -0.063459  -0.029254   1.080838   1.102182
    3  C  1  X    0.337875  -0.593873   0.567065   0.001354   0.006949
    4  C  1  Y   -0.177321  -0.273510   0.474498  -0.000914  -0.000384
    5  C  1  Z    0.635651   0.001136  -0.518984   0.007014   0.003067
    6  C  1  S   -0.053019  -0.608898   0.560780  -0.482755  -0.529408
    7  C  1  X   -1.614414   2.911088  -2.663312   0.071199   0.046176
    8  C  1  Y    0.152751   1.289765  -2.010705   0.056999   0.021089
    9  C  1  Z   -1.714333  -0.062229   1.856895  -0.062379   0.005614
   10  C  1  S   -0.486526   0.184345   0.347581  -0.399787  -0.188156
   11  C  1  X    0.434827  -0.353387   0.457987   0.063471   0.021038
   12  C  1  Y   -0.130167  -0.113648   0.435720  -0.060878   0.009916
   13  C  1  Z    0.534047  -0.145873  -0.565440   0.117423   0.050552
   14  C  1 XX    0.839981  -1.258422   1.237013   0.278237   0.249613
   15  C  1 YY    0.811393  -0.560949  -0.047662   0.270433   0.261719
   16  C  1 ZZ    0.857568   0.108126  -1.038056   0.302030   0.254966
   17  C  1 XY    0.689498  -0.928186   0.577532   0.013308  -0.008474
   18  C  1 XZ   -0.862973   0.623935  -0.091122  -0.017765   0.014047
   19  C  1 YZ   -0.675292   0.118618   0.512602  -0.021328   0.002303
   20  H  2  S    0.515989  -0.374130   0.051345   0.000342  -0.005263
   21  H  2  S    0.216710  -0.251983   0.076299  -0.069515  -0.053369
   22  H  2  S   -0.242280   0.186727  -0.003912   0.037672   0.054703
   23  H  2  X   -0.342870   0.245611  -0.059893   0.002954   0.005451
   24  H  2  Y    0.022278  -0.027103   0.022005  -0.007238  -0.004411
   25  H  2  Z   -0.328027   0.292179  -0.036773   0.023329   0.008231
   26  C  3  S   -0.028731  -0.001363   0.008185   0.864848  -0.929797
   27  C  3  S   -0.166393  -0.063632   0.029193  -1.051526   1.129215
   28  C  3  X   -0.603542  -0.480402  -0.197939  -0.004185   0.007650
   29  C  3  Y   -0.094583   0.367752   0.542591  -0.000435  -0.000887
   30  C  3  Z    0.418877  -0.246673  -0.695381   0.005695   0.000118
   31  C  3  S    0.054868  -0.607666  -0.561071   0.468700  -0.541497
   32  C  3  X    2.192842   2.336794   1.217886  -0.025458   0.040451
   33  C  3  Y   -0.181061  -1.751383  -2.356279   0.064937  -0.030394
   34  C  3  Z   -0.838252   1.264828   2.752068  -0.084510   0.016407
   35  C  3  S    0.487097   0.184133  -0.348258   0.394945  -0.197751
   36  C  3  X   -0.638125  -0.357805  -0.087409  -0.116383   0.041816
   37  C  3  Y   -0.034785   0.176100   0.483834  -0.045125  -0.014389
   38  C  3  Z    0.286239  -0.016719  -0.690830   0.074679  -0.038122
   39  C  3 XX   -0.174961  -0.340215  -0.498982  -0.263000   0.268930
   40  C  3 YY   -0.952980  -0.830499  -0.184981  -0.265978   0.266102
   41  C  3 ZZ   -1.377179  -0.542598   0.531074  -0.301286   0.252580
   42  C  3 XY    0.209120   0.771699   0.894565   0.002463   0.006816
   43  C  3 XZ   -0.350456  -0.875347  -1.080467   0.004029  -0.009768
   44  C  3 YZ    1.004684   0.667436  -0.051508   0.026499   0.007547
   45  H  4  S   -0.515167  -0.375475  -0.051779  -0.000441  -0.005261
   46  H  4  S   -0.215854  -0.253675  -0.076917   0.068125  -0.055072
   47  H  4  S    0.241800   0.187480   0.004287  -0.036166   0.055649
   48  H  4  X    0.448898   0.350731   0.073294  -0.013755   0.009475
   49  H  4  Y   -0.048452  -0.026152   0.010283  -0.005670   0.003278
   50  H  4  Z   -0.144337  -0.155382  -0.006525   0.019341  -0.005377
   51  C  5  S    0.016494   0.007774  -0.007064   1.193637  -1.192686
   52  C  5  S    0.084296   0.071415   0.016596  -1.448949   1.448021
   53  C  5  X   -0.115644  -0.415538  -0.390041   0.004904  -0.005827
   54  C  5  Y    0.285321   0.414755   0.315950  -0.005194   0.008798
   55  C  5  Z   -0.347803  -0.397890  -0.207795   0.007240  -0.006292
   56  C  5  S    0.111400   0.426183   0.570952   0.631704  -0.649569
   57  C  5  X    0.706692   1.988275   1.976449   0.020356  -0.010254
   58  C  5  Y   -1.155708  -1.948933  -1.732755  -0.012384  -0.001232
   59  C  5  Z    1.285396   1.796611   1.337996  -0.000879  -0.002557
   60  C  5  S   -0.244135  -0.165741  -0.306141   0.272742  -0.290124
   61  C  5  X    0.066682  -0.124631  -0.354706  -0.000184  -0.027520
   62  C  5  Y    0.199797   0.230434   0.231923   0.015309  -0.030421
   63  C  5  Z   -0.297578  -0.288827  -0.103582   0.005134   0.087120
   64  C  5 XX    0.712356   0.576265   0.137273  -0.372492   0.373782
   65  C  5 YY    0.443852   0.698921   0.633357  -0.360149   0.356276
   66  C  5 ZZ    0.208351   0.327100   0.217648  -0.367192   0.365435
   67  C  5 XY   -0.560838  -0.837031  -0.676343   0.012741  -0.023645
   68  C  5 XZ    0.436738   0.985217   0.937341   0.000245   0.006222
   69  C  5 YZ   -0.232737  -0.484285  -0.463183   0.016568  -0.028038
   70  H  6  S    0.242258   0.311012   0.218486   0.008727  -0.019675
   71  H  6  S    0.167114   0.221034   0.212966   0.062408  -0.006134
   72  H  6  S   -0.129769  -0.156417  -0.086885  -0.072817   0.105240
   73  H  6  X   -0.087808  -0.090254  -0.042853  -0.016478   0.015513
   74  H  6  Y   -0.113413  -0.142169  -0.117149  -0.009566   0.002484
   75  H  6  Z    0.212837   0.262537   0.187271   0.020397  -0.014617
   76  H  7  S   -0.044261   0.237148   0.335061   0.011229  -0.011398
   77  H  7  S   -0.124824   0.211273   0.364757   0.055521  -0.074839
   78  H  7  S    0.067089  -0.059500  -0.201663  -0.080740   0.072616
   79  H  7  X   -0.144935   0.212856   0.387703   0.026082  -0.021812
   80  H  7  Y    0.028757  -0.047151  -0.085305   0.001155  -0.000961
   81  H  7  Z    0.043347  -0.057925  -0.103891  -0.018151   0.013525
   82  C  8  S   -0.016510   0.007734   0.007086  -1.223552  -1.161327
   83  C  8  S   -0.084485   0.071322  -0.016486   1.485270   1.409956
   84  C  8  X    0.302808  -0.610443   0.487628  -0.008559  -0.009124
   85  C  8  Y    0.249026  -0.323264   0.237260  -0.004211  -0.007353
   86  C  8  Z   -0.251789   0.160376  -0.004915   0.004225   0.002656
   87  C  8  S   -0.113271   0.428070  -0.571722  -0.648085  -0.632990
   88  C  8  X   -1.384670   2.868950  -2.617771  -0.020130  -0.009568
   89  C  8  Y   -0.973942   1.517119  -1.322144  -0.008740   0.003278
   90  C  8  Z    0.804690  -0.673526   0.276400  -0.010061  -0.001741
   91  C  8  S    0.243741  -0.166522   0.307033  -0.280030  -0.282804
   92  C  8  X    0.104226  -0.275192   0.397937   0.000841   0.018400
   93  C  8  Y    0.196776  -0.194597   0.164835   0.015907   0.030689
   94  C  8  Z   -0.289095   0.195364   0.070286   0.002999  -0.089422
   95  C  8 XX   -1.076707   1.462590  -1.019382   0.386053   0.375626
   96  C  8 YY   -0.282370   0.436489  -0.405924   0.364488   0.338912
   97  C  8 ZZ   -0.010261  -0.296266   0.438250   0.376802   0.352146
   98  C  8 XY   -0.485692   0.834442  -0.758227   0.016227   0.027532
   99  C  8 XZ    0.012935  -0.462701   0.591607   0.001505  -0.001437
  100  C  8 YZ   -0.055166   0.048317  -0.023560  -0.010546  -0.014986
  101  H  9  S    0.043201   0.238395  -0.334900  -0.011504  -0.011094
  102  H  9  S    0.123875   0.212926  -0.365036  -0.057499  -0.073481
  103  H  9  S   -0.066675  -0.060481   0.201858   0.082546   0.070383
  104  H  9  X    0.113566   0.172762  -0.312826  -0.015357  -0.012922
  105  H  9  Y    0.005656   0.012933  -0.022938   0.004954   0.003988
  106  H  9  Z    0.102163   0.147425  -0.264800  -0.028177  -0.020901
  107  H 10  S   -0.241627   0.308618  -0.216775  -0.009245  -0.019460
  108  H 10  S   -0.166419   0.219435  -0.211848  -0.062527  -0.004553
  109  H 10  S    0.129671  -0.155398   0.086302   0.075287   0.103115
  110  H 10  X   -0.034164   0.058264  -0.063085   0.004290   0.006833
  111  H 10  Y   -0.118047   0.144021  -0.114554  -0.011543  -0.004233
  112  H 10  Z    0.224978  -0.268246   0.181612   0.025780   0.019283

                    111        112
                   26.6632    26.7625
                     A          A   
    1  C  1  S   -1.178772  -1.213654
    2  C  1  S    1.438894   1.488728
    3  C  1  X    0.011546   0.007845
    4  C  1  Y    0.008429  -0.006852
    5  C  1  Z   -0.004075   0.017941
    6  C  1  S   -0.558353  -0.569165
    7  C  1  X   -0.132408  -0.092638
    8  C  1  Y   -0.095763  -0.007530
    9  C  1  Z    0.073796  -0.061750
   10  C  1  S   -0.564851  -0.887830
   11  C  1  X    0.156074   0.181587
   12  C  1  Y    0.074703  -0.029295
   13  C  1  Z    0.052608   0.157475
   14  C  1 XX    0.457120   0.511329
   15  C  1 YY    0.381884   0.428053
   16  C  1 ZZ    0.379235   0.500509
   17  C  1 XY    0.058076   0.067028
   18  C  1 XZ    0.007749  -0.018006
   19  C  1 YZ   -0.008340  -0.083823
   20  H  2  S   -0.010800  -0.006629
   21  H  2  S   -0.106851  -0.123664
   22  H  2  S    0.060119   0.056635
   23  H  2  X    0.040359   0.044549
   24  H  2  Y    0.000253   0.001226
   25  H  2  Z    0.024941   0.042570
   26  C  3  S   -1.180201   1.212880
   27  C  3  S    1.440644  -1.487783
   28  C  3  X    0.007061  -0.015873
   29  C  3  Y   -0.010077  -0.004767
   30  C  3  Z    0.008345   0.012489
   31  C  3  S   -0.559120   0.568881
   32  C  3  X   -0.069212   0.107371
   33  C  3  Y    0.113600  -0.025058
   34  C  3  Z   -0.120158  -0.015818
   35  C  3  S   -0.565426   0.887549
   36  C  3  X    0.148667  -0.233998
   37  C  3  Y   -0.101816   0.007605
   38  C  3  Z    0.017741   0.061742
   39  C  3 XX    0.432168  -0.488053
   40  C  3 YY    0.400577  -0.443614
   41  C  3 ZZ    0.387070  -0.507357
   42  C  3 XY   -0.059202   0.034900
   43  C  3 XZ    0.022649   0.003131
   44  C  3 YZ   -0.037372   0.109126
   45  H  4  S   -0.010782   0.006613
   46  H  4  S   -0.106941   0.123667
   47  H  4  S    0.060252  -0.056593
   48  H  4  X    0.046522  -0.057698
   49  H  4  Y   -0.007949   0.010249
   50  H  4  Z   -0.004942   0.019029
   51  C  5  S    0.920171  -0.878536
   52  C  5  S   -1.122820   1.075859
   53  C  5  X    0.009367  -0.005424
   54  C  5  Y   -0.002275   0.007766
   55  C  5  Z    0.001978  -0.006056
   56  C  5  S    0.396493  -0.395146
   57  C  5  X   -0.107668   0.088177
   58  C  5  Y    0.076129  -0.086766
   59  C  5  Z   -0.065509   0.069746
   60  C  5  S    0.617160  -0.605766
   61  C  5  X    0.023583  -0.028051
   62  C  5  Y   -0.089369   0.092073
   63  C  5  Z    0.144609  -0.096232
   64  C  5 XX   -0.357661   0.360651
   65  C  5 YY   -0.322624   0.314346
   66  C  5 ZZ   -0.332118   0.335771
   67  C  5 XY    0.049053  -0.052979
   68  C  5 XZ   -0.021340   0.009299
   69  C  5 YZ    0.051927  -0.068411
   70  H  6  S    0.008843  -0.016550
   71  H  6  S    0.081937  -0.065416
   72  H  6  S   -0.040917   0.056176
   73  H  6  X   -0.006786   0.008782
   74  H  6  Y   -0.023203   0.022135
   75  H  6  Z    0.035333  -0.038984
   76  H  7  S    0.018090  -0.019477
   77  H  7  S    0.000069  -0.034317
   78  H  7  S   -0.074428   0.080575
   79  H  7  X    0.027830  -0.041614
   80  H  7  Y   -0.005550   0.010354
   81  H  7  Z   -0.008985   0.007704
   82  C  8  S    0.919907   0.879679
   83  C  8  S   -1.122500  -1.077260
   84  C  8  X    0.009502   0.008731
   85  C  8  Y    0.000599   0.006530
   86  C  8  Z    0.002407  -0.002770
   87  C  8  S    0.396507   0.395768
   88  C  8  X   -0.136285  -0.122970
   89  C  8  Y   -0.054519  -0.068288
   90  C  8  Z    0.009205   0.021143
   91  C  8  S    0.616730   0.606060
   92  C  8  X    0.098522   0.082018
   93  C  8  Y    0.078564   0.082408
   94  C  8  Z   -0.116406  -0.070774
   95  C  8 XX   -0.385052  -0.383598
   96  C  8 YY   -0.306328  -0.296531
   97  C  8 ZZ   -0.320593  -0.331870
   98  C  8 XY   -0.054823  -0.064340
   99  C  8 XZ    0.003464  -0.001693
  100  C  8 YZ    0.025078   0.040206
  101  H  9  S    0.018063   0.019473
  102  H  9  S    0.000071   0.034404
  103  H  9  S   -0.074431  -0.080621
  104  H  9  X    0.021600   0.035250
  105  H  9  Y    0.001107   0.003480
  106  H  9  Z    0.020387   0.025416
  107  H 10  S    0.008778   0.016483
  108  H 10  S    0.081792   0.065339
  109  H 10  S   -0.040789  -0.056164
  110  H 10  X    0.013197   0.012878
  111  H 10  Y    0.022578   0.021738
  112  H 10  Z   -0.033877  -0.038108
 ...... END OF RHF CALCULATION ......
 CPU     0: STEP CPU TIME=     9.97 TOTAL CPU TIME=       10.1 (    0.2 MIN)
 TOTAL WALL CLOCK TIME=       10.3 SECONDS, CPU UTILIZATION IS  98.06%

     ---------------------------------------------------------------------
     PROPERTIES FOR THE PBE0     DFT FUNCTIONAL (RHF  TYPE) DENSITY MATRIX
     ---------------------------------------------------------------------

          -----------------
          ENERGY COMPONENTS
          -----------------

         WAVEFUNCTION NORMALIZATION =       1.0000000000

                ONE ELECTRON ENERGY =    -416.7423621134
                TWO ELECTRON ENERGY =     155.5393514301
           NUCLEAR REPULSION ENERGY =     105.3776403532
                                      ------------------
                       TOTAL ENERGY =    -155.8253703302

 ELECTRON-ELECTRON POTENTIAL ENERGY =     155.5393514301
  NUCLEUS-ELECTRON POTENTIAL ENERGY =    -571.8747405826
   NUCLEUS-NUCLEUS POTENTIAL ENERGY =     105.3776403532
                                      ------------------
             TOTAL POTENTIAL ENERGY =    -310.9577487993
               TOTAL KINETIC ENERGY =     155.1323784691
                 VIRIAL RATIO (V/T) =       2.0044671001

          ---------------------------------------
          MULLIKEN AND LOWDIN POPULATION ANALYSES
          ---------------------------------------

     ATOMIC MULLIKEN POPULATION IN EACH MOLECULAR ORBITAL

                      1          2          3          4          5

                  2.000000   2.000000   2.000000   2.000000   2.000000

    1             0.961408   1.035633   0.003025  -0.000010   0.601715
    2             0.000079   0.000163   0.000001  -0.000000   0.045927
    3             1.036053   0.961032  -0.000006   0.002977   0.602058
    4             0.000088   0.000154  -0.000000   0.000001   0.045989
    5             0.001237   0.001443   0.000435   1.996443   0.311938
    6            -0.000019  -0.000003   0.000001   0.000086   0.015093
    7             0.000009   0.000005   0.000001   0.000063   0.025085
    8             0.001155   0.001570   1.996394   0.000440   0.312108
    9             0.000008   0.000005   0.000064  -0.000000   0.025056
   10            -0.000018  -0.000003   0.000087  -0.000001   0.015030

                      6          7          8          9         10

                  2.000000   2.000000   2.000000   2.000000   2.000000

    1             0.356724   0.389354   0.287776   0.390260   0.368805
    2             0.034639   0.069354   0.164310   0.133817   0.024751
    3             0.356481   0.389744   0.287074   0.391377   0.368346
    4             0.034547   0.069669   0.163784   0.134277   0.024581
    5             0.503039   0.352247   0.345533   0.296090   0.419797
    6             0.059789   0.097739   0.059781   0.129071   0.025001
    7             0.046278   0.090929   0.142498   0.051419   0.162074
    8             0.502750   0.352394   0.346413   0.294452   0.419710
    9             0.046240   0.091045   0.143143   0.050761   0.161674
   10             0.059512   0.097526   0.059688   0.128476   0.025260

                     11         12         13         14         15

                  2.000000   2.000000   2.000000   2.000000   2.000000

    1             0.210906   0.248132   0.352044   0.586203   0.350839
    2             0.054590   0.177128   0.139023   0.029469   0.009060
    3             0.210442   0.248447   0.352047   0.586199   0.350960
    4             0.054060   0.178051   0.138541   0.029520   0.009094
    5             0.445461   0.319115   0.223332   0.372725   0.628740
    6             0.261273   0.049230   0.169244   0.006439   0.005335
    7             0.028419   0.206425   0.114548   0.005093   0.005992
    8             0.445169   0.318717   0.225096   0.372796   0.628665
    9             0.028540   0.205771   0.115472   0.005083   0.005983
   10             0.261141   0.048985   0.170654   0.006473   0.005330

               ----- POPULATIONS IN EACH AO -----
                             MULLIKEN      LOWDIN
              1  C  1  S      1.10490     1.04585
              2  C  1  S      0.87920     0.90903
              3  C  1  X      0.23439     0.22393
              4  C  1  Y      0.18826     0.18438
              5  C  1  Z      0.20886     0.20121
              6  C  1  S      0.76352     0.40092
              7  C  1  X      0.52463     0.49232
              8  C  1  Y      0.45780     0.43040
              9  C  1  Z      0.50165     0.46596
             10  C  1  S      0.42629     0.23451
             11  C  1  X      0.22908     0.29881
             12  C  1  Y      0.31889     0.34532
             13  C  1  Z      0.23640     0.30614
             14  C  1 XX      0.01871     0.16920
             15  C  1 YY      0.00017     0.13042
             16  C  1 ZZ      0.01213     0.15477
             17  C  1 XY      0.00866     0.01751
             18  C  1 XZ      0.02117     0.04291
             19  C  1 YZ      0.00810     0.01508
             20  H  2  S      0.27363     0.27012
             21  H  2  S      0.49041     0.42351
             22  H  2  S      0.09278     0.17742
             23  H  2  X      0.00998     0.02158
             24  H  2  Y      0.00567     0.01539
             25  H  2  Z      0.00984     0.02254
             26  C  3  S      1.10490     1.04581
             27  C  3  S      0.87920     0.90895
             28  C  3  X      0.22892     0.21906
             29  C  3  Y      0.19630     0.19095
             30  C  3  Z      0.20626     0.19914
             31  C  3  S      0.76352     0.40004
             32  C  3  X      0.52466     0.48956
             33  C  3  Y      0.46905     0.44045
             34  C  3  Z      0.49029     0.45893
             35  C  3  S      0.42663     0.23446
             36  C  3  X      0.25879     0.31347
             37  C  3  Y      0.29712     0.33599
             38  C  3  Z      0.22864     0.30147
             39  C  3 XX      0.01877     0.16867
             40  C  3 YY      0.00451     0.13880
             41  C  3 ZZ      0.01473     0.15754
             42  C  3 XY      0.00725     0.01479
             43  C  3 XZ      0.01286     0.02576
             44  C  3 YZ      0.01081     0.02034
             45  H  4  S      0.27364     0.27174
             46  H  4  S      0.49042     0.42499
             47  H  4  S      0.09280     0.17751
             48  H  4  X      0.01399     0.02910
             49  H  4  Y      0.00563     0.01519
             50  H  4  Z      0.00588     0.01568
             51  C  5  S      1.10484     1.04573
             52  C  5  S      0.87924     0.90883
             53  C  5  X      0.22565     0.21475
             54  C  5  Y      0.19839     0.19205
             55  C  5  Z      0.21349     0.20472
             56  C  5  S      0.76052     0.39791
             57  C  5  X      0.51349     0.48220
             58  C  5  Y      0.46239     0.44069
             59  C  5  Z      0.49305     0.46398
             60  C  5  S      0.45610     0.25125
             61  C  5  X      0.25483     0.32849
             62  C  5  Y      0.32919     0.36032
             63  C  5  Z      0.28010     0.34195
             64  C  5 XX      0.01669     0.16854
             65  C  5 YY     -0.00052     0.13319
             66  C  5 ZZ      0.00811     0.15180
             67  C  5 XY      0.00624     0.01355
             68  C  5 XZ      0.00830     0.01724
             69  C  5 YZ      0.00746     0.01585
             70  H  6  S      0.27315     0.26797
             71  H  6  S      0.48565     0.42209
             72  H  6  S      0.09312     0.18095
             73  H  6  X      0.00594     0.01525
             74  H  6  Y      0.00796     0.01862
             75  H  6  Z      0.01224     0.02652
             76  H  7  S      0.27270     0.26851
             77  H  7  S      0.48141     0.42144
             78  H  7  S      0.09860     0.18576
             79  H  7  X      0.01389     0.02991
             80  H  7  Y      0.00610     0.01556
             81  H  7  Z      0.00614     0.01549
             82  C  8  S      1.10485     1.04578
             83  C  8  S      0.87924     0.90891
             84  C  8  X      0.23020     0.21893
             85  C  8  Y      0.18990     0.18508
             86  C  8  Z      0.21730     0.20768
             87  C  8  S      0.76054     0.39880
             88  C  8  X      0.51369     0.48538
             89  C  8  Y      0.44942     0.42954
             90  C  8  Z      0.50567     0.47107
             91  C  8  S      0.45630     0.25132
             92  C  8  X      0.22198     0.30508
             93  C  8  Y      0.35386     0.37464
             94  C  8  Z      0.28857     0.35028
             95  C  8 XX      0.01580     0.16940
             96  C  8 YY     -0.00446     0.12496
             97  C  8 ZZ      0.00768     0.15121
             98  C  8 XY      0.00653     0.01401
             99  C  8 XZ      0.01505     0.03218
            100  C  8 YZ      0.00573     0.01209
            101  H  9  S      0.27270     0.26702
            102  H  9  S      0.48141     0.42016
            103  H  9  S      0.09861     0.18570
            104  H  9  X      0.01029     0.02241
            105  H  9  Y      0.00599     0.01574
            106  H  9  Z      0.00985     0.02234
            107  H 10  S      0.27288     0.26781
            108  H 10  S      0.48574     0.42223
            109  H 10  S      0.09343     0.18113
            110  H 10  X      0.00545     0.01369
            111  H 10  Y      0.00814     0.01924
            112  H 10  Z      0.01250     0.02748

          ----- MULLIKEN ATOMIC OVERLAP POPULATIONS -----
          (OFF-DIAGONAL ELEMENTS NEED TO BE MULTIPLIED BY 2)

             1           2           3           4           5

    1    4.9003137
    2    0.4143950   0.5509662
    3    0.3811759  -0.0443241   4.9008118
    4   -0.0443642  -0.0029933   0.4144048   0.5510020
    5   -0.0741530   0.0051454   0.6436627  -0.0376019   4.8584964
    6    0.0081805  -0.0003723  -0.0334848  -0.0112125   0.4083352
    7   -0.0111668   0.0002439  -0.0419396   0.0080934   0.4158464
    8    0.6437957  -0.0376217  -0.0740797   0.0051540  -0.0070257
    9   -0.0419211   0.0080944  -0.0111808   0.0002453   0.0050466
   10   -0.0334418  -0.0112222   0.0081857  -0.0003727  -0.0001770

             6           7           8           9          10

    6    0.5450935
    7   -0.0380903   0.5393979
    8   -0.0001771   0.0050491   4.8587331
    9   -0.0002449   0.0016489   0.4158414   0.5394688
   10    0.0000328  -0.0002454   0.4081613  -0.0381531   0.5453723

          TOTAL MULLIKEN AND LOWDIN ATOMIC POPULATIONS
       ATOM         MULL.POP.    CHARGE          LOW.POP.     CHARGE
    1 C             6.142814   -0.142814         6.068668   -0.068668
    2 H             0.882311    0.117689         0.930562    0.069438
    3 C             6.143232   -0.143232         6.064166   -0.064166
    4 H             0.882355    0.117645         0.934209    0.065791
    5 C             6.217575   -0.217575         6.133036   -0.133036
    6 H             0.878060    0.121940         0.931404    0.068596
    7 H             0.878837    0.121163         0.936676    0.063324
    8 C             6.217830   -0.217830         6.136336   -0.136336
    9 H             0.878846    0.121154         0.933366    0.066634
   10 H             0.878140    0.121860         0.931576    0.068424

          -------------------------------
          BOND ORDER AND VALENCE ANALYSIS     BOND ORDER THRESHOLD=0.050
          -------------------------------

                   BOND                       BOND                       BOND
  ATOM PAIR DIST  ORDER      ATOM PAIR DIST  ORDER      ATOM PAIR DIST  ORDER
    1   2  1.078  0.961        1   3  1.478  1.055        1   8  1.321  1.905
    3   4  1.078  0.961        3   5  1.321  1.905        5   6  1.075  0.964
    5   7  1.076  0.966        5   8  3.090  0.069        8   9  1.076  0.966
    8  10  1.076  0.964

                       TOTAL       BONDED        FREE
      ATOM            VALENCE     VALENCE     VALENCE
    1 C                 3.899       3.899      -0.000
    2 H                 0.970       0.970      -0.000
    3 C                 3.899       3.899      -0.000
    4 H                 0.970       0.970      -0.000
    5 C                 3.897       3.897      -0.000
    6 H                 0.967       0.967      -0.000
    7 H                 0.976       0.976       0.000
    8 C                 3.897       3.897      -0.000
    9 H                 0.976       0.976       0.000
   10 H                 0.967       0.967      -0.000

          ---------------------
          ELECTROSTATIC MOMENTS
          ---------------------

 POINT   1           X           Y           Z (BOHR)    CHARGE
                 0.133784   -0.011914    0.030363       -0.00 (A.U.)
         DX          DY          DZ         /D/  (DEBYE)
     0.114827   -0.008795    0.027042    0.118296
 ...... END OF PROPERTY EVALUATION ......
 CPU     0: STEP CPU TIME=     0.02 TOTAL CPU TIME=       10.1 (    0.2 MIN)
 TOTAL WALL CLOCK TIME=       10.3 SECONDS, CPU UTILIZATION IS  98.06%

 BEGINNING ONE ELECTRON GRADIENT...
 ..... END OF 1-ELECTRON GRADIENT ......
 CPU     0: STEP CPU TIME=     0.00 TOTAL CPU TIME=       10.1 (    0.2 MIN)
 TOTAL WALL CLOCK TIME=       10.3 SECONDS, CPU UTILIZATION IS  98.06%

          ----------------------
          GRADIENT OF THE ENERGY
          ----------------------
 MEMORY FOR GRID POINT CONTRIBUTIONS TO THE DFT GRADIENT=    700735 WORDS.
 CPU     0: STEP CPU TIME=     2.31 TOTAL CPU TIME=       12.4 (    0.2 MIN)
 TOTAL WALL CLOCK TIME=       12.6 SECONDS, CPU UTILIZATION IS  98.34%

 THE MINIMUM MEMORY REQUIRED FOR THIS RUN IS     131649 WORDS.
 USING    1107169 WORDS FOR 2E- DERIVATIVE INTEGRAL CONTRIBUTIONS.
 THE COARSE/FINE SCHWARZ SCREENINGS SKIPPED        78290/       86346 BLOCKS.
 THE NUMBER OF GRADIENT INTEGRAL BLOCKS COMPUTED WAS    322896
 ...... END OF 2-ELECTRON GRADIENT ......
 CPU     0: STEP CPU TIME=     0.37 TOTAL CPU TIME=       12.8 (    0.2 MIN)
 TOTAL WALL CLOCK TIME=       13.0 SECONDS, CPU UTILIZATION IS  98.38%

          NSERCH=  0     ENERGY=    -155.8253703

                                 -----------------------
                                 GRADIENT (HARTREE/BOHR)
                                 -----------------------
        ATOM     ZNUC       DE/DX         DE/DY         DE/DZ
 --------------------------------------------------------------
    1  C            6.0    -0.0070228    -0.0096898     0.0124279
    2  H            1.0    -0.0058383     0.0007542    -0.0049317
    3  C            6.0     0.0007755     0.0102530    -0.0139087
    4  H            1.0    -0.0074319     0.0003938     0.0019556
    5  C            6.0     0.0035713    -0.0030923     0.0032913
    6  H            1.0    -0.0023475    -0.0030814     0.0059735
    7  H            1.0     0.0069693    -0.0008933    -0.0028691
    8  C            6.0     0.0054929     0.0026049    -0.0019230
    9  H            1.0     0.0050126    -0.0001571     0.0057118
   10  H            1.0     0.0008190     0.0029081    -0.0057276

          MAXIMUM GRADIENT = 0.0139087    RMS GRADIENT = 0.0057643

 NSERCH:   0  E=     -155.8253703302  GRAD. MAX=  0.0139087  R.M.S.=  0.0057643

          FORCE CONSTANT MATRIX NOT UPDATED --- TAKING FIRST STEP
          MIN SEARCH, CORRECT HESSIAN, TRYING PURE NR STEP
               NR STEP HAS LENGTH         =   1.276844
          TRIM/QA LAMBDA FOR NON-TS MODES =  -0.00231301
          TRIM/QA STEP HAS LENGTH         =   0.300000
          RADIUS OF STEP TAKEN=   0.30000  CURRENT TRUST RADIUS=   0.30000

 BEGINNING GEOMETRY SEARCH POINT NSERCH=   1 ...

 COORDINATES OF ALL ATOMS ARE (ANGS)
   ATOM   CHARGE       X              Y              Z
 ------------------------------------------------------------
 C           6.0   0.3965562389  -0.3999591213   0.7538924806
 H           1.0   1.2111165897  -0.5546770468   1.4675563350
 C           6.0   0.7457063024   0.3008464175  -0.4885539413
 H           1.0   1.8001830111   0.2824183699  -0.7756840608
 C           6.0  -0.0806609827   1.0745716005  -1.1897571992
 H           1.0   0.2557546298   1.5798053966  -2.0857673874
 H           1.0  -1.0821380336   1.2890800142  -0.8307699898
 C           6.0  -0.7752799569  -0.9825662683   1.0023143529
 H           1.0  -1.5296767345  -1.0617043109   0.2233997026
 H           1.0  -0.9405610643  -1.5278150514   1.9233697073

          INTERNUCLEAR DISTANCES (ANGS.)
          ------------------------------

                1 C          2 H          3 C          4 H          5 C     

   1 C       0.0000000    1.0939663 *  1.4685732 *  2.1852715 *  2.4859105 *
   2 H       1.0939663 *  0.0000000    2.1851532 *  2.4657363 *  3.3740859  
   3 C       1.4685732 *  2.1851532 *  0.0000000    1.0930254 *  1.3316229 *
   4 H       2.1852715 *  2.4657363 *  1.0930254 *  0.0000000    2.0824355 *
   5 C       2.4859105 *  3.3740859    1.3316229 *  2.0824355 *  0.0000000  
   6 H       3.4645289    4.2538032    2.1040151 *  2.4051591 *  1.0822527 *
   7 H       2.7478255 *  3.7337328    2.1058804 *  3.0535515    1.0852843 *
   8 C       1.3320453 *  2.0845408 *  2.4866113 *  3.3755702    3.0853670  
   9 H       2.1046859 *  3.0523680    2.7460500 *  3.7273047    2.9428445 *
  10 H       2.1041907 *  2.4050946 *  3.4648053    4.2512956    4.1476986  

                6 H          7 H          8 C          9 H         10 H     

   1 C       3.4645289    2.7478255 *  1.3320453 *  2.1046859 *  2.1041907 *
   2 H       4.2538032    3.7337328    2.0845408 *  3.0523680    2.4050946 *
   3 C       2.1040151 *  2.1058804 *  2.4866113 *  2.7460500 *  3.4648053  
   4 H       2.4051591 *  3.0535515    3.3755702    3.7273047    4.2512956  
   5 C       1.0822527 *  1.0852843 *  3.0853670    2.9428445 *  4.1476986  
   6 H       0.0000000    1.8572820 *  4.1430701    3.9366980    5.2116846  
   7 H       1.8572820 *  0.0000000    2.9350872 *  2.6149095 *  3.9421095  
   8 C       4.1430701    2.9350872 *  0.0000000    1.0872375 *  1.0830314 *
   9 H       3.9366980    2.6149095 *  1.0872375 *  0.0000000    1.8585517 *
  10 H       5.2116846    3.9421095    1.0830314 *  1.8585517 *  0.0000000  

  * ... LESS THAN  3.000

 ...... END OF ONE-ELECTRON INTEGRALS ......
 CPU     0: STEP CPU TIME=     0.00 TOTAL CPU TIME=       12.8 (    0.2 MIN)
 TOTAL WALL CLOCK TIME=       13.0 SECONDS, CPU UTILIZATION IS  98.31%
  ...... END OF TWO-ELECTRON INTEGRALS .....
 CPU     0: STEP CPU TIME=     0.01 TOTAL CPU TIME=       12.8 (    0.2 MIN)
 TOTAL WALL CLOCK TIME=       13.0 SECONDS, CPU UTILIZATION IS  98.31%

          --------------------------
              R-PBE0 SCF CALCULATION
          --------------------------
         DENSITY MATRIX CONVERGENCE THRESHOLD=  1.00E-04
     COARSE -> FINE DFT GRID SWITCH THRESHOLD=  1.50E-03 (SWITCH IN $DFT)
                   HF -> DFT SWITCH THRESHOLD=  5.00E-03 (SWOFF IN $DFT)

 DIRECT SCF CALCULATION, SCHWRZ=T   FDIFF=T,  DIRTHR=  0.00E+00 NITDIR=10

 DFT CODE IS SWITCHING FROM THE FINE GRID NRAD= 96,  NLEB=  590
                      TO THE COARSE GRID NRAD0= 24, NLEB0=  110

                                                                                   NONZERO     BLOCKS
 ITER EX DEM     TOTAL ENERGY        E CHANGE  DENSITY CHANGE    DIIS ERROR      INTEGRALS    SKIPPED
          * * *   INITIATING DIIS PROCEDURE   * * *
   1  0  0     -155.8207450733  -155.8207450733   0.009758205   0.017904121       17674232      80326
   2  1  0     -155.8235131593    -0.0027680859   0.005127011   0.003153497       17122688     107618
   3  2  0     -155.8235448573    -0.0000316980   0.002868282   0.003075112       16718102     120186
   4  3  0     -155.8236137699    -0.0000689126   0.000676687   0.001474964       16397332     131095
 DFT CODE IS SWITCHING BACK TO THE FINE GRID
          * * *   INITIATING DIIS PROCEDURE   * * *
   5  4  0     -155.8241718573    -0.0005580874   0.001254282   0.001458545       17674117      80335
   6  5  0     -155.8241766143    -0.0000047570   0.000864409   0.000671146       16408237     131773
   7  6  0     -155.8241767513    -0.0000001370   0.000379797   0.000806634       15951127     144722
   8  7  0     -155.8241791122    -0.0000023610   0.000112468   0.000157280       15664070     155804
   9  8  0     -155.8241792304    -0.0000001182   0.000008513   0.000013417       14828399     178624
  10  9  0     -155.8241792316    -0.0000000012   0.000001961   0.000002622       13889540     205943

          -----------------
          DENSITY CONVERGED
          -----------------
     TIME TO FORM FOCK OPERATORS=       7.9 SECONDS (       0.8 SEC/ITER)
     FOCK TIME ON FIRST ITERATION=       0.2, LAST ITERATION=       1.2
     TIME TO SOLVE SCF EQUATIONS=       0.1 SECONDS (       0.0 SEC/ITER)

 FINAL R-PBE0 ENERGY IS     -155.8241792316 AFTER  10 ITERATIONS
 DFT EXCHANGE + CORRELATION ENERGY =       -17.9893062930
 TOTAL ELECTRON NUMBER             =        30.0000110329
 ...... END OF RHF CALCULATION ......
 CPU     0: STEP CPU TIME=     8.19 TOTAL CPU TIME=       21.0 (    0.3 MIN)
 TOTAL WALL CLOCK TIME=       21.3 SECONDS, CPU UTILIZATION IS  98.64%
 ..... END OF 1-ELECTRON GRADIENT ......
 CPU     0: STEP CPU TIME=     0.01 TOTAL CPU TIME=       21.0 (    0.3 MIN)
 TOTAL WALL CLOCK TIME=       21.3 SECONDS, CPU UTILIZATION IS  98.64%
 MEMORY FOR GRID POINT CONTRIBUTIONS TO THE DFT GRADIENT=    700735 WORDS.
 CPU     0: STEP CPU TIME=     2.28 TOTAL CPU TIME=       23.3 (    0.4 MIN)
 TOTAL WALL CLOCK TIME=       23.6 SECONDS, CPU UTILIZATION IS  98.73%
 ...... END OF 2-ELECTRON GRADIENT ......
 CPU     0: STEP CPU TIME=     0.36 TOTAL CPU TIME=       23.6 (    0.4 MIN)
 TOTAL WALL CLOCK TIME=       23.9 SECONDS, CPU UTILIZATION IS  98.75%

          NSERCH=  1     ENERGY=    -155.8241792

                                 -----------------------
                                 GRADIENT (HARTREE/BOHR)
                                 -----------------------
        ATOM     ZNUC       DE/DX         DE/DY         DE/DZ
 --------------------------------------------------------------
    1  C            6.0    -0.0074050     0.0047463     0.0048351
    2  H            1.0     0.0031742    -0.0059139    -0.0000750
    3  C            6.0    -0.0049289    -0.0044619    -0.0086016
    4  H            1.0     0.0031888     0.0052058     0.0015726
    5  C            6.0     0.0004473    -0.0024580    -0.0027646
    6  H            1.0     0.0005371    -0.0008104     0.0015438
    7  H            1.0     0.0020970     0.0024878     0.0028617
    8  C            6.0    -0.0016675     0.0064852     0.0052624
    9  H            1.0     0.0027617    -0.0044354    -0.0033447
   10  H            1.0     0.0017952    -0.0008455    -0.0012898

          MAXIMUM GRADIENT = 0.0086016    RMS GRADIENT = 0.0039001

 NSERCH:   1  E=     -155.8241792316  GRAD. MAX=  0.0086016  R.M.S.=  0.0039001

          HESSIAN UPDATED USING THE BFGS FORMULA
             ACTUAL ENERGY CHANGE WAS   0.0011910985
          PREDICTED ENERGY CHANGE WAS  -0.0009377068 RATIO= -1.270
          MIN SEARCH, CORRECT HESSIAN, TRYING PURE NR STEP
               NR STEP HAS LENGTH         =   4.332086
          TRIM/QA LAMBDA FOR NON-TS MODES =  -0.08243982
          TRIM/QA STEP HAS LENGTH         =   0.150000
          RADIUS OF STEP TAKEN=   0.15000  CURRENT TRUST RADIUS=   0.15000

 BEGINNING GEOMETRY SEARCH POINT NSERCH=   2 ...

 COORDINATES OF ALL ATOMS ARE (ANGS)
   ATOM   CHARGE       X              Y              Z
 ------------------------------------------------------------
 C           6.0   0.4126391422  -0.4225504244   0.7368388294
 H           1.0   1.2086596541  -0.5341382680   1.4828869372
 C           6.0   0.7569651326   0.3243650722  -0.4625262285
 H           1.0   1.8014952134   0.2628756112  -0.7904765569
 C           6.0  -0.0806511035   1.0858221267  -1.1824478407
 H           1.0   0.2572191985   1.5818879851  -2.0927755262
 H           1.0  -1.0976070522   1.2764402978  -0.8350223414
 C           6.0  -0.7667024639  -1.0109968636   0.9869939577
 H           1.0  -1.5463087302  -1.0401471281   0.2247799198
 H           1.0  -0.9447089910  -1.5235584089   1.9317488496

          INTERNUCLEAR DISTANCES (ANGS.)
          ------------------------------

                1 C          2 H          3 C          4 H          5 C     

   1 C       0.0000000    1.0966715 *  1.4542763 *  2.1751833 *  2.4904185 *
   2 H       1.0966715 *  0.0000000    2.1738648 *  2.4809004 *  3.3749968  
   3 C       1.4542763 *  2.1738648 *  0.0000000    1.0965288 *  1.3415308 *
   4 H       2.1751833 *  2.4809004 *  1.0965288 *  0.0000000    2.0912573 *
   5 C       2.4904185 *  3.3749968    1.3415308 *  2.0912573 *  0.0000000  
   6 H       3.4711160    4.2624134    2.1186842 *  2.4125846 *  1.0903826 *
   7 H       2.7637222 *  3.7376148    2.1176965 *  3.0714966    1.0914390 *
   8 C       1.3415265 *  2.0917360 *  2.4911570 *  3.3730983    3.0941548  
   9 H       2.1168625 *  3.0706236    2.7639381 *  3.7331495    2.9407801 *
  10 H       2.1171732 *  2.4119340 *  3.4703125    4.2595182    4.1537554  

                6 H          7 H          8 C          9 H         10 H     

   1 C       3.4711160    2.7637222 *  1.3415265 *  2.1168625 *  2.1171732 *
   2 H       4.2624134    3.7376148    2.0917360 *  3.0706236    2.4119340 *
   3 C       2.1186842 *  2.1176965 *  2.4911570 *  2.7639381 *  3.4703125  
   4 H       2.4125846 *  3.0714966    3.3730983    3.7331495    4.2595182  
   5 C       1.0903826 *  1.0914390 *  3.0941548    2.9407801 *  4.1537554  
   6 H       0.0000000    1.8737117 *  4.1540880    3.9368572    5.2235261  
   7 H       1.8737117 *  0.0000000    2.9430613 *  2.5867144 *  3.9393392  
   8 C       4.1540880    2.9430613 *  0.0000000    1.0906906 *  1.0894804 *
   9 H       3.9368572    2.5867144 *  1.0906906 *  0.0000000    1.8733264 *
  10 H       5.2235261    3.9393392    1.0894804 *  1.8733264 *  0.0000000  

  * ... LESS THAN  3.000

 ...... END OF ONE-ELECTRON INTEGRALS ......
 CPU     0: STEP CPU TIME=     0.00 TOTAL CPU TIME=       23.6 (    0.4 MIN)
 TOTAL WALL CLOCK TIME=       23.9 SECONDS, CPU UTILIZATION IS  98.75%
  ...... END OF TWO-ELECTRON INTEGRALS .....
 CPU     0: STEP CPU TIME=     0.01 TOTAL CPU TIME=       23.7 (    0.4 MIN)
 TOTAL WALL CLOCK TIME=       24.0 SECONDS, CPU UTILIZATION IS  98.71%

          --------------------------
              R-PBE0 SCF CALCULATION
          --------------------------
         DENSITY MATRIX CONVERGENCE THRESHOLD=  2.00E-05
     COARSE -> FINE DFT GRID SWITCH THRESHOLD=  3.00E-04 (SWITCH IN $DFT)
                   HF -> DFT SWITCH THRESHOLD=  5.00E-03 (SWOFF IN $DFT)

 DIRECT SCF CALCULATION, SCHWRZ=T   FDIFF=T,  DIRTHR=  0.00E+00 NITDIR=10

 DFT CODE IS SWITCHING FROM THE FINE GRID NRAD= 96,  NLEB=  590
                      TO THE COARSE GRID NRAD0= 24, NLEB0=  110

                                                                                   NONZERO     BLOCKS
 ITER EX DEM     TOTAL ENERGY        E CHANGE  DENSITY CHANGE    DIIS ERROR      INTEGRALS    SKIPPED
          * * *   INITIATING DIIS PROCEDURE   * * *
   1  0  0     -155.8237881915  -155.8237881915   0.006391147   0.010767246       17654923      80971
   2  1  0     -155.8250606283    -0.0012724368   0.004255536   0.002070844       17020232     111608
   3  2  0     -155.8250459391     0.0000146892   0.002229687   0.003639057       16528427     127020
   4  3  0     -155.8251034541    -0.0000575150   0.000533403   0.001058678       16286244     135969
   5  4  0     -155.8251072363    -0.0000037821   0.000082789   0.000123020       15800492     150776
 DFT CODE IS SWITCHING BACK TO THE FINE GRID
          * * *   INITIATING DIIS PROCEDURE   * * *
   6  5  0     -155.8254460613    -0.0003388250   0.000849559   0.001409506       17654801      80969
   7  6  0     -155.8254522508    -0.0000061895   0.000459275   0.000354301       16375190     133014
   8  7  0     -155.8254525537    -0.0000003029   0.000245264   0.000232195       15621984     154163
   9  8  0     -155.8254528413    -0.0000002876   0.000041401   0.000042376       15138724     168270
  10  9  0     -155.8254528500    -0.0000000087   0.000015206   0.000025903       14412434     193584
  11 10  0     -155.8254528534    -0.0000000034   0.000002014   0.000002599       13702737     209212

          -----------------
          DENSITY CONVERGED
          -----------------
     TIME TO FORM FOCK OPERATORS=       8.2 SECONDS (       0.7 SEC/ITER)
     FOCK TIME ON FIRST ITERATION=       0.2, LAST ITERATION=       1.2
     TIME TO SOLVE SCF EQUATIONS=       0.1 SECONDS (       0.0 SEC/ITER)

 FINAL R-PBE0 ENERGY IS     -155.8254528534 AFTER  11 ITERATIONS
 DFT EXCHANGE + CORRELATION ENERGY =       -17.9760227192
 TOTAL ELECTRON NUMBER             =        30.0000079741
 ...... END OF RHF CALCULATION ......
 CPU     0: STEP CPU TIME=     8.41 TOTAL CPU TIME=       32.1 (    0.5 MIN)
 TOTAL WALL CLOCK TIME=       32.4 SECONDS, CPU UTILIZATION IS  98.83%
 ..... END OF 1-ELECTRON GRADIENT ......
 CPU     0: STEP CPU TIME=     0.01 TOTAL CPU TIME=       32.1 (    0.5 MIN)
 TOTAL WALL CLOCK TIME=       32.4 SECONDS, CPU UTILIZATION IS  98.83%
 MEMORY FOR GRID POINT CONTRIBUTIONS TO THE DFT GRADIENT=    700735 WORDS.
 CPU     0: STEP CPU TIME=     2.32 TOTAL CPU TIME=       34.4 (    0.6 MIN)
 TOTAL WALL CLOCK TIME=       34.8 SECONDS, CPU UTILIZATION IS  98.91%
 ...... END OF 2-ELECTRON GRADIENT ......
 CPU     0: STEP CPU TIME=     0.35 TOTAL CPU TIME=       34.7 (    0.6 MIN)
 TOTAL WALL CLOCK TIME=       35.1 SECONDS, CPU UTILIZATION IS  98.86%

          NSERCH=  2     ENERGY=    -155.8254529

                                 -----------------------
                                 GRADIENT (HARTREE/BOHR)
                                 -----------------------
        ATOM     ZNUC       DE/DX         DE/DY         DE/DZ
 --------------------------------------------------------------
    1  C            6.0     0.0038494     0.0054398    -0.0103819
    2  H            1.0     0.0034713    -0.0024238     0.0027385
    3  C            6.0    -0.0010237    -0.0047682     0.0118125
    4  H            1.0     0.0044287     0.0012720    -0.0014404
    5  C            6.0    -0.0039069     0.0011290    -0.0063982
    6  H            1.0     0.0023062     0.0011720    -0.0036767
    7  H            1.0    -0.0023611     0.0018426     0.0037540
    8  C            6.0    -0.0068388    -0.0011247     0.0039902
    9  H            1.0    -0.0003362    -0.0015550    -0.0042398
   10  H            1.0     0.0004110    -0.0009836     0.0038418

          MAXIMUM GRADIENT = 0.0118125    RMS GRADIENT = 0.0043411

 NSERCH:   2  E=     -155.8254528534  GRAD. MAX=  0.0118125  R.M.S.=  0.0043411

          HESSIAN UPDATED USING THE BFGS FORMULA
             ACTUAL ENERGY CHANGE WAS  -0.0012736218
          PREDICTED ENERGY CHANGE WAS  -0.0023705001 RATIO=  0.537
          MIN SEARCH, CORRECT HESSIAN, TRYING PURE NR STEP
               NR STEP HAS LENGTH         =   8.197144
          TRIM/QA LAMBDA FOR NON-TS MODES =  -0.04218051
          TRIM/QA STEP HAS LENGTH         =   0.150000
          RADIUS OF STEP TAKEN=   0.15000  CURRENT TRUST RADIUS=   0.15000

 BEGINNING GEOMETRY SEARCH POINT NSERCH=   3 ...

 COORDINATES OF ALL ATOMS ARE (ANGS)
   ATOM   CHARGE       X              Y              Z
 ------------------------------------------------------------
 C           6.0   0.4148863322  -0.4195092368   0.7443963181
 H           1.0   1.2043222108  -0.5108976412   1.4825304854
 C           6.0   0.7584256155   0.3119505449  -0.4760606147
 H           1.0   1.7960687978   0.2459353917  -0.7891757224
 C           6.0  -0.0659106781   1.1074240146  -1.1549359889
 H           1.0   0.2451115730   1.5824300662  -2.0807162040
 H           1.0  -1.0986574990   1.2599647414  -0.8606354528
 C           6.0  -0.7469705927  -1.0300501284   0.9702135531
 H           1.0  -1.5561570223  -1.0226803875   0.2493681367
 H           1.0  -0.9501187374  -1.5245673651   1.9150154896

          INTERNUCLEAR DISTANCES (ANGS.)
          ------------------------------

                1 C          2 H          3 C          4 H          5 C     

   1 C       0.0000000    1.0846211 *  1.4637513 *  2.1684844 *  2.4839795 *
   2 H       1.0846211 *  0.0000000    2.1707100 *  2.4664974 *  3.3449493  
   3 C       1.4637513 *  2.1707100 *  0.0000000    1.0858648 *  1.3316081 *
   4 H       2.1684844 *  2.4664974 *  1.0858648 *  0.0000000    2.0839652 *
   5 C       2.4839795 *  3.3449493    1.3316081 *  2.0839652 *  0.0000000  
   6 H       3.4666764    4.2425031    2.1101017 *  2.4206948 *  1.0860178 *
   7 H       2.7726476 *  3.7323043    2.1202326 *  3.0680291    1.0846416 *
   8 C       1.3317902 *  2.0831542 *  2.4817116 *  3.3452412    3.0901293  
   9 H       2.1198774 *  3.0664078    2.7685338 *  3.7316722    2.9546995 *
  10 H       2.1106259 *  2.4199557 *  3.4654245    4.2413295    4.1393000  

                6 H          7 H          8 C          9 H         10 H     

   1 C       3.4666764    2.7726476 *  1.3317902 *  2.1198774 *  2.1106259 *
   2 H       4.2425031    3.7323043    2.0831542 *  3.0664078    2.4199557 *
   3 C       2.1101017 *  2.1202326 *  2.4817116 *  2.7685338 *  3.4654245  
   4 H       2.4206948 *  3.0680291    3.3452412    3.7316722    4.2413295  
   5 C       1.0860178 *  1.0846416 *  3.0901293    2.9546995 *  4.1393000  
   6 H       0.0000000    1.8434468 *  4.1373243    3.9319794    5.2007577  
   7 H       1.8434468 *  0.0000000    2.9529409 *  2.5791244 *  3.9344531  
   8 C       4.1373243    2.9529409 *  0.0000000    1.0837228 *  1.0855723 *
   9 H       3.9319794    2.5791244 *  1.0837228 *  0.0000000    1.8421602 *
  10 H       5.2007577    3.9344531    1.0855723 *  1.8421602 *  0.0000000  

  * ... LESS THAN  3.000

 ...... END OF ONE-ELECTRON INTEGRALS ......
 CPU     0: STEP CPU TIME=     0.01 TOTAL CPU TIME=       34.8 (    0.6 MIN)
 TOTAL WALL CLOCK TIME=       35.1 SECONDS, CPU UTILIZATION IS  98.89%
  ...... END OF TWO-ELECTRON INTEGRALS .....
 CPU     0: STEP CPU TIME=     0.00 TOTAL CPU TIME=       34.8 (    0.6 MIN)
 TOTAL WALL CLOCK TIME=       35.1 SECONDS, CPU UTILIZATION IS  98.86%

          --------------------------
              R-PBE0 SCF CALCULATION
          --------------------------
         DENSITY MATRIX CONVERGENCE THRESHOLD=  2.00E-05
     COARSE -> FINE DFT GRID SWITCH THRESHOLD=  3.00E-04 (SWITCH IN $DFT)
                   HF -> DFT SWITCH THRESHOLD=  5.00E-03 (SWOFF IN $DFT)

 DIRECT SCF CALCULATION, SCHWRZ=T   FDIFF=T,  DIRTHR=  0.00E+00 NITDIR=10

 DFT CODE IS SWITCHING FROM THE FINE GRID NRAD= 96,  NLEB=  590
                      TO THE COARSE GRID NRAD0= 24, NLEB0=  110

                                                                                   NONZERO     BLOCKS
 ITER EX DEM     TOTAL ENERGY        E CHANGE  DENSITY CHANGE    DIIS ERROR      INTEGRALS    SKIPPED
          * * *   INITIATING DIIS PROCEDURE   * * *
   1  0  0     -155.8236318071  -155.8236318071   0.008505729   0.010701397       17678032      80286
   2  1  0     -155.8250980570    -0.0014662499   0.002827674   0.001631027       17064716     109725
   3  2  0     -155.8251104229    -0.0000123659   0.001698878   0.001633021       16537531     126977
   4  3  0     -155.8251312953    -0.0000208723   0.000406889   0.000834017       16177741     138716
   5  4  0     -155.8251330128    -0.0000017175   0.000116490   0.000199809       15686829     155575
 DFT CODE IS SWITCHING BACK TO THE FINE GRID
          * * *   INITIATING DIIS PROCEDURE   * * *
   6  5  0     -155.8257268503    -0.0005938375   0.000875264   0.001467973       17678673      80269
   7  6  0     -155.8257324748    -0.0000056245   0.000405120   0.000346723       16398748     132466
   8  7  0     -155.8257327864    -0.0000003116   0.000190588   0.000225122       15648541     153222
   9  8  0     -155.8257330829    -0.0000002965   0.000015335   0.000026456       15210451     166314
  10  9  0     -155.8257330867    -0.0000000038   0.000009499   0.000008259       14286654     196044
  11 10  0     -155.8257330869    -0.0000000003   0.000003283   0.000005124       13153778     225680

          -----------------
          DENSITY CONVERGED
          -----------------
     TIME TO FORM FOCK OPERATORS=       8.2 SECONDS (       0.7 SEC/ITER)
     FOCK TIME ON FIRST ITERATION=       0.2, LAST ITERATION=       1.2
     TIME TO SOLVE SCF EQUATIONS=       0.1 SECONDS (       0.0 SEC/ITER)

 FINAL R-PBE0 ENERGY IS     -155.8257330869 AFTER  11 ITERATIONS
 DFT EXCHANGE + CORRELATION ENERGY =       -17.9948289845
 TOTAL ELECTRON NUMBER             =        30.0000037282
 ...... END OF RHF CALCULATION ......
 CPU     0: STEP CPU TIME=     8.42 TOTAL CPU TIME=       43.2 (    0.7 MIN)
 TOTAL WALL CLOCK TIME=       43.6 SECONDS, CPU UTILIZATION IS  98.92%
 ..... END OF 1-ELECTRON GRADIENT ......
 CPU     0: STEP CPU TIME=     0.01 TOTAL CPU TIME=       43.2 (    0.7 MIN)
 TOTAL WALL CLOCK TIME=       43.6 SECONDS, CPU UTILIZATION IS  98.92%
 MEMORY FOR GRID POINT CONTRIBUTIONS TO THE DFT GRADIENT=    700735 WORDS.
 CPU     0: STEP CPU TIME=     2.31 TOTAL CPU TIME=       45.5 (    0.8 MIN)
 TOTAL WALL CLOCK TIME=       46.0 SECONDS, CPU UTILIZATION IS  98.93%
 ...... END OF 2-ELECTRON GRADIENT ......
 CPU     0: STEP CPU TIME=     0.36 TOTAL CPU TIME=       45.9 (    0.8 MIN)
 TOTAL WALL CLOCK TIME=       46.3 SECONDS, CPU UTILIZATION IS  98.94%

          NSERCH=  3     ENERGY=    -155.8257331

                                 -----------------------
                                 GRADIENT (HARTREE/BOHR)
                                 -----------------------
        ATOM     ZNUC       DE/DX         DE/DY         DE/DZ
 --------------------------------------------------------------
    1  C            6.0     0.0011060     0.0030426     0.0046171
    2  H            1.0    -0.0017646    -0.0005930    -0.0026010
    3  C            6.0     0.0000991    -0.0041282    -0.0048605
    4  H            1.0    -0.0016977     0.0012332     0.0020276
    5  C            6.0     0.0018545     0.0033462     0.0069183
    6  H            1.0    -0.0012589    -0.0014477    -0.0018455
    7  H            1.0     0.0004280    -0.0001367    -0.0024527
    8  C            6.0     0.0027616    -0.0023468    -0.0051129
    9  H            1.0    -0.0001298    -0.0001494     0.0026749
   10  H            1.0    -0.0013982     0.0011797     0.0006347

          MAXIMUM GRADIENT = 0.0069183    RMS GRADIENT = 0.0026910

 NSERCH:   3  E=     -155.8257330869  GRAD. MAX=  0.0069183  R.M.S.=  0.0026910

          HESSIAN UPDATED USING THE BFGS FORMULA
             ACTUAL ENERGY CHANGE WAS  -0.0002802335
          PREDICTED ENERGY CHANGE WAS  -0.0014706325 RATIO=  0.191
          MIN SEARCH, CORRECT HESSIAN, TRYING PURE NR STEP
               NR STEP HAS LENGTH         =  17.179628
          TRIM/QA LAMBDA FOR NON-TS MODES =  -0.03495455
          TRIM/QA STEP HAS LENGTH         =   0.150000
          RADIUS OF STEP TAKEN=   0.15000  CURRENT TRUST RADIUS=   0.15000

 BEGINNING GEOMETRY SEARCH POINT NSERCH=   4 ...

 COORDINATES OF ALL ATOMS ARE (ANGS)
   ATOM   CHARGE       X              Y              Z
 ------------------------------------------------------------
 C           6.0   0.4191149622  -0.4372215040   0.7412309180
 H           1.0   1.1969708131  -0.4970538899   1.4840456063
 C           6.0   0.7651296288   0.3332062579  -0.4681581794
 H           1.0   1.7866225952   0.2315604893  -0.7955270572
 C           6.0  -0.0754784856   1.0700761069  -1.1770174651
 H           1.0   0.2470048221   1.6010158198  -2.0592207578
 H           1.0  -1.0893088270   1.2604563487  -0.8630209173
 C           6.0  -0.7547786555  -0.9977886006   0.9838266431
 H           1.0  -1.5498354471  -1.0238213515   0.2557041561
 H           1.0  -0.9444414063  -1.5404296768   1.8981370533

          INTERNUCLEAR DISTANCES (ANGS.)
          ------------------------------

                1 C          2 H          3 C          4 H          5 C     

   1 C       0.0000000    1.0772248 *  1.4750956 *  2.1630931 *  2.4892259 *
   2 H       1.0772248 *  0.0000000    2.1649292 *  2.4647555 *  3.3401018  
   3 C       1.4750956 *  2.1649292 *  0.0000000    1.0774740 *  1.3236618 *
   4 H       2.1630931 *  2.4647555 *  1.0774740 *  0.0000000    2.0775139 *
   5 C       2.4892259 *  3.3401018    1.3236618 *  2.0775139 *  0.0000000  
   6 H       3.4679335    4.2259991    2.0993510 *  2.4171786 *  1.0789695 *
   7 H       2.7804813 *  3.7181498    2.1106045 *  3.0551864    1.0782812 *
   8 C       1.3232968 *  2.0761214 *  2.4879567 *  3.3370824    3.0670442  
   9 H       2.1110664 *  3.0547097    2.7793100 *  3.7165875    2.9344209 *
  10 H       2.1011392 *  2.4177988 *  3.4687891    4.2254569    4.1263073  

                6 H          7 H          8 C          9 H         10 H     

   1 C       3.4679335    2.7804813 *  1.3232968 *  2.1110664 *  2.1011392 *
   2 H       4.2259991    3.7181498    2.0761214 *  3.0547097    2.4177988 *
   3 C       2.0993510 *  2.1106045 *  2.4879567 *  2.7793100 *  3.4687891  
   4 H       2.4171786 *  3.0551864    3.3370824    3.7165875    4.2254569  
   5 C       1.0789695 *  1.0782812 *  3.0670442    2.9344209 *  4.1263073  
   6 H       0.0000000    1.8255435 *  4.1252263    3.9341178    5.1912335  
   7 H       1.8255435 *  0.0000000    2.9363969 *  2.5848704 *  3.9357264  
   8 C       4.1252263    2.9363969 *  0.0000000    1.0784041 *  1.0799976 *
   9 H       3.9341178    2.5848704 *  1.0784041 *  0.0000000    1.8250950 *
  10 H       5.1912335    3.9357264    1.0799976 *  1.8250950 *  0.0000000  

  * ... LESS THAN  3.000

 ...... END OF ONE-ELECTRON INTEGRALS ......
 CPU     0: STEP CPU TIME=     0.00 TOTAL CPU TIME=       45.9 (    0.8 MIN)
 TOTAL WALL CLOCK TIME=       46.3 SECONDS, CPU UTILIZATION IS  98.94%
  ...... END OF TWO-ELECTRON INTEGRALS .....
 CPU     0: STEP CPU TIME=     0.01 TOTAL CPU TIME=       45.9 (    0.8 MIN)
 TOTAL WALL CLOCK TIME=       46.4 SECONDS, CPU UTILIZATION IS  98.92%

          --------------------------
              R-PBE0 SCF CALCULATION
          --------------------------
         DENSITY MATRIX CONVERGENCE THRESHOLD=  2.00E-05
     COARSE -> FINE DFT GRID SWITCH THRESHOLD=  3.00E-04 (SWITCH IN $DFT)
                   HF -> DFT SWITCH THRESHOLD=  5.00E-03 (SWOFF IN $DFT)

 DIRECT SCF CALCULATION, SCHWRZ=T   FDIFF=T,  DIRTHR=  0.00E+00 NITDIR=10

 DFT CODE IS SWITCHING FROM THE FINE GRID NRAD= 96,  NLEB=  590
                      TO THE COARSE GRID NRAD0= 24, NLEB0=  110

                                                                                   NONZERO     BLOCKS
 ITER EX DEM     TOTAL ENERGY        E CHANGE  DENSITY CHANGE    DIIS ERROR      INTEGRALS    SKIPPED
          * * *   INITIATING DIIS PROCEDURE   * * *
   1  0  0     -155.8219550861  -155.8219550861   0.009449002   0.014130796       17702833      79697
   2  1  0     -155.8241382571    -0.0021831709   0.003316286   0.002069452       17145429     107937
   3  2  0     -155.8241468503    -0.0000085932   0.001927977   0.002455808       16566052     126370
   4  3  0     -155.8241772200    -0.0000303698   0.000455703   0.000917996       16244272     137329
   5  4  0     -155.8241796855    -0.0000024655   0.000122400   0.000182145       15788255     151629
 DFT CODE IS SWITCHING BACK TO THE FINE GRID
          * * *   INITIATING DIIS PROCEDURE   * * *
   6  5  0     -155.8250451224    -0.0008654368   0.001139071   0.001440430       17702295      79727
   7  6  0     -155.8250508910    -0.0000057687   0.000405657   0.000353456       16440119     130673
   8  7  0     -155.8250511946    -0.0000003035   0.000182985   0.000225438       15674292     152741
   9  8  0     -155.8250514759    -0.0000002814   0.000017559   0.000023955       15206509     166209
  10  9  0     -155.8250514798    -0.0000000038   0.000009535   0.000016144       14320534     195663
  11 10  0     -155.8250514804    -0.0000000006   0.000002594   0.000006817       13462400     217062

          -----------------
          DENSITY CONVERGED
          -----------------
     TIME TO FORM FOCK OPERATORS=       8.2 SECONDS (       0.7 SEC/ITER)
     FOCK TIME ON FIRST ITERATION=       0.2, LAST ITERATION=       1.2
     TIME TO SOLVE SCF EQUATIONS=       0.1 SECONDS (       0.0 SEC/ITER)

 FINAL R-PBE0 ENERGY IS     -155.8250514804 AFTER  11 ITERATIONS
 DFT EXCHANGE + CORRELATION ENERGY =       -18.0104232071
 TOTAL ELECTRON NUMBER             =        30.0000081334
 ...... END OF RHF CALCULATION ......
 CPU     0: STEP CPU TIME=     8.45 TOTAL CPU TIME=       54.3 (    0.9 MIN)
 TOTAL WALL CLOCK TIME=       54.9 SECONDS, CPU UTILIZATION IS  98.98%
 ..... END OF 1-ELECTRON GRADIENT ......
 CPU     0: STEP CPU TIME=     0.01 TOTAL CPU TIME=       54.3 (    0.9 MIN)
 TOTAL WALL CLOCK TIME=       54.9 SECONDS, CPU UTILIZATION IS  99.00%
 MEMORY FOR GRID POINT CONTRIBUTIONS TO THE DFT GRADIENT=    700735 WORDS.
 CPU     0: STEP CPU TIME=     2.30 TOTAL CPU TIME=       56.6 (    0.9 MIN)
 TOTAL WALL CLOCK TIME=       57.2 SECONDS, CPU UTILIZATION IS  99.00%
 ...... END OF 2-ELECTRON GRADIENT ......
 CPU     0: STEP CPU TIME=     0.37 TOTAL CPU TIME=       57.0 (    0.9 MIN)
 TOTAL WALL CLOCK TIME=       57.6 SECONDS, CPU UTILIZATION IS  99.01%

          NSERCH=  4     ENERGY=    -155.8250515

                                 -----------------------
                                 GRADIENT (HARTREE/BOHR)
                                 -----------------------
        ATOM     ZNUC       DE/DX         DE/DY         DE/DZ
 --------------------------------------------------------------
    1  C            6.0    -0.0025929    -0.0146474     0.0094243
    2  H            1.0    -0.0058276     0.0024664    -0.0056154
    3  C            6.0     0.0039982     0.0146632    -0.0089789
    4  H            1.0    -0.0078302    -0.0014221     0.0025979
    5  C            6.0     0.0012390    -0.0096306     0.0020843
    6  H            1.0    -0.0021717    -0.0003532     0.0044881
    7  H            1.0     0.0055570     0.0021704    -0.0025199
    8  C            6.0     0.0046917     0.0092938    -0.0018473
    9  H            1.0     0.0032386    -0.0028401     0.0047383
   10  H            1.0    -0.0003022     0.0002998    -0.0043714

          MAXIMUM GRADIENT = 0.0146632    RMS GRADIENT = 0.0060581

 NSERCH:   4  E=     -155.8250514804  GRAD. MAX=  0.0146632  R.M.S.=  0.0060581

          HESSIAN UPDATED USING THE BFGS FORMULA
             ACTUAL ENERGY CHANGE WAS   0.0006816066
          PREDICTED ENERGY CHANGE WAS  -0.0010977941 RATIO= -0.621
          MIN SEARCH, CORRECT HESSIAN, TRYING PURE NR STEP
               NR STEP HAS LENGTH         =   4.967209
          TRIM/QA LAMBDA FOR NON-TS MODES =  -0.12893621
          TRIM/QA STEP HAS LENGTH         =   0.075000
          RADIUS OF STEP TAKEN=   0.07500  CURRENT TRUST RADIUS=   0.07500

 BEGINNING GEOMETRY SEARCH POINT NSERCH=   5 ...

 COORDINATES OF ALL ATOMS ARE (ANGS)
   ATOM   CHARGE       X              Y              Z
 ------------------------------------------------------------
 C           6.0   0.4157475836  -0.4250591140   0.7385584272
 H           1.0   1.2035854184  -0.5003359093   1.4921636492
 C           6.0   0.7611694300   0.3221362890  -0.4665904133
 H           1.0   1.7967801289   0.2338261421  -0.8011623471
 C           6.0  -0.0764570573   1.0795316272  -1.1804212856
 H           1.0   0.2554809373   1.6045072325  -2.0680756438
 H           1.0  -1.0996458868   1.2539261932  -0.8552890910
 C           6.0  -0.7598274263  -1.0078654779   0.9868483044
 H           1.0  -1.5549074438  -1.0160507345   0.2438989361
 H           1.0  -0.9409256840  -1.5446162483   1.9100694640

          INTERNUCLEAR DISTANCES (ANGS.)
          ------------------------------

                1 C          2 H          3 C          4 H          5 C     

   1 C       0.0000000    1.0928293 *  1.4594523 *  2.1707420 *  2.4876780 *
   2 H       1.0928293 *  0.0000000    2.1700023 *  2.4799633 *  3.3581543  
   3 C       1.4594523 *  2.1700023 *  0.0000000    1.0918913 *  1.3359717 *
   4 H       2.1707420 *  2.4799633 *  1.0918913 *  0.0000000    2.0899935 *
   5 C       2.4876780 *  3.3581543    1.3359717 *  2.0899935 *  0.0000000  
   6 H       3.4672784    4.2431793    2.1130431 *  2.4206278 *  1.0833801 *
   7 H       2.7669042 *  3.7273106    2.1170623 *  3.0712892    1.0876763 *
   8 C       1.3353980 *  2.0899569 *  2.4889396 *  3.3578300    3.0856570  
   9 H       2.1159963 *  3.0713856    2.7676256 *  3.7266815    2.9335932 *
  10 H       2.1133880 *  2.4215893 *  3.4684874    4.2436621    4.1454302  

                6 H          7 H          8 C          9 H         10 H     

   1 C       3.4672784    2.7669042 *  1.3353980 *  2.1159963 *  2.1133880 *
   2 H       4.2431793    3.7273106    2.0899569 *  3.0713856    2.4215893 *
   3 C       2.1130431 *  2.1170623 *  2.4889396 *  2.7676256 *  3.4684874  
   4 H       2.4206278 *  3.0712892    3.3578300    3.7266815    4.2436621  
   5 C       1.0833801 *  1.0876763 *  3.0856570    2.9335932 *  4.1454302  
   6 H       0.0000000    1.8520602 *  4.1458295    3.9357409    5.2128693  
   7 H       1.8520602 *  0.0000000    2.9367752 *  2.5628642 *  3.9375424  
   8 C       4.1458295    2.9367752 *  0.0000000    1.0882063 *  1.0831599 *
   9 H       3.9357409    2.5628642 *  1.0882063 *  0.0000000    1.8526952 *
  10 H       5.2128693    3.9375424    1.0831599 *  1.8526952 *  0.0000000  

  * ... LESS THAN  3.000

 ...... END OF ONE-ELECTRON INTEGRALS ......
 CPU     0: STEP CPU TIME=     0.00 TOTAL CPU TIME=       57.0 (    0.9 MIN)
 TOTAL WALL CLOCK TIME=       57.6 SECONDS, CPU UTILIZATION IS  99.01%
  ...... END OF TWO-ELECTRON INTEGRALS .....
 CPU     0: STEP CPU TIME=     0.01 TOTAL CPU TIME=       57.0 (    0.9 MIN)
 TOTAL WALL CLOCK TIME=       57.6 SECONDS, CPU UTILIZATION IS  98.99%

          --------------------------
              R-PBE0 SCF CALCULATION
          --------------------------
         DENSITY MATRIX CONVERGENCE THRESHOLD=  1.00E-04
     COARSE -> FINE DFT GRID SWITCH THRESHOLD=  1.50E-03 (SWITCH IN $DFT)
                   HF -> DFT SWITCH THRESHOLD=  5.00E-03 (SWOFF IN $DFT)

 DIRECT SCF CALCULATION, SCHWRZ=T   FDIFF=T,  DIRTHR=  0.00E+00 NITDIR=10

 DFT CODE IS SWITCHING FROM THE FINE GRID NRAD= 96,  NLEB=  590
                      TO THE COARSE GRID NRAD0= 24, NLEB0=  110

                                                                                   NONZERO     BLOCKS
 ITER EX DEM     TOTAL ENERGY        E CHANGE  DENSITY CHANGE    DIIS ERROR      INTEGRALS    SKIPPED
          * * *   INITIATING DIIS PROCEDURE   * * *
   1  0  0     -155.8249645282  -155.8249645282   0.004502616   0.006772810       17674846      80394
   2  1  0     -155.8254181531    -0.0004536249   0.003850444   0.002121776       16920419     114071
   3  2  0     -155.8254334972    -0.0000153441   0.001807009   0.001817793       16445244     128535
   4  3  0     -155.8254557464    -0.0000222492   0.000435007   0.000947492       16174410     138370
 DFT CODE IS SWITCHING BACK TO THE FINE GRID
          * * *   INITIATING DIIS PROCEDURE   * * *
   5  4  0     -155.8260007678    -0.0005450214   0.001125195   0.001480363       17673856      80424
   6  5  0     -155.8260066134    -0.0000058456   0.000627886   0.000408370       16410613     131633
   7  6  0     -155.8260066716    -0.0000000582   0.000306051   0.000525865       15825053     148232
   8  7  0     -155.8260078296    -0.0000011580   0.000092052   0.000159499       15532461     158795
   9  8  0     -155.8260079277    -0.0000000981   0.000011064   0.000014405       14770240     181745
  10  9  0     -155.8260079294    -0.0000000017   0.000001934   0.000001981       13868972     206199

          -----------------
          DENSITY CONVERGED
          -----------------
     TIME TO FORM FOCK OPERATORS=       8.0 SECONDS (       0.8 SEC/ITER)
     FOCK TIME ON FIRST ITERATION=       0.2, LAST ITERATION=       1.2
     TIME TO SOLVE SCF EQUATIONS=       0.1 SECONDS (       0.0 SEC/ITER)

 FINAL R-PBE0 ENERGY IS     -155.8260079294 AFTER  10 ITERATIONS
 DFT EXCHANGE + CORRELATION ENERGY =       -17.9878053630
 TOTAL ELECTRON NUMBER             =        30.0000060534
 ...... END OF RHF CALCULATION ......
 CPU     0: STEP CPU TIME=     8.24 TOTAL CPU TIME=       65.2 (    1.1 MIN)
 TOTAL WALL CLOCK TIME=       65.9 SECONDS, CPU UTILIZATION IS  99.04%
 ..... END OF 1-ELECTRON GRADIENT ......
 CPU     0: STEP CPU TIME=     0.01 TOTAL CPU TIME=       65.3 (    1.1 MIN)
 TOTAL WALL CLOCK TIME=       65.9 SECONDS, CPU UTILIZATION IS  99.04%
 MEMORY FOR GRID POINT CONTRIBUTIONS TO THE DFT GRADIENT=    700735 WORDS.
 CPU     0: STEP CPU TIME=     2.31 TOTAL CPU TIME=       67.6 (    1.1 MIN)
 TOTAL WALL CLOCK TIME=       68.2 SECONDS, CPU UTILIZATION IS  99.06%
 ...... END OF 2-ELECTRON GRADIENT ......
 CPU     0: STEP CPU TIME=     0.36 TOTAL CPU TIME=       67.9 (    1.1 MIN)
 TOTAL WALL CLOCK TIME=       68.6 SECONDS, CPU UTILIZATION IS  99.05%

          NSERCH=  5     ENERGY=    -155.8260079

                                 -----------------------
                                 GRADIENT (HARTREE/BOHR)
                                 -----------------------
        ATOM     ZNUC       DE/DX         DE/DY         DE/DZ
 --------------------------------------------------------------
    1  C            6.0     0.0015625     0.0000981    -0.0062936
    2  H            1.0     0.0013501     0.0006586     0.0018725
    3  C            6.0     0.0005741    -0.0000593     0.0067288
    4  H            1.0     0.0013422    -0.0009528    -0.0011426
    5  C            6.0    -0.0014119    -0.0011214    -0.0052579
    6  H            1.0    -0.0000621     0.0007964     0.0013722
    7  H            1.0    -0.0006785     0.0011908     0.0007735
    8  C            6.0    -0.0022415     0.0007796     0.0044918
    9  H            1.0    -0.0007121    -0.0007617    -0.0012295
   10  H            1.0     0.0002771    -0.0006282    -0.0013153

          MAXIMUM GRADIENT = 0.0067288    RMS GRADIENT = 0.0023377

 NSERCH:   5  E=     -155.8260079294  GRAD. MAX=  0.0067288  R.M.S.=  0.0023377

          HESSIAN UPDATED USING THE BFGS FORMULA
             ACTUAL ENERGY CHANGE WAS  -0.0009564490
          PREDICTED ENERGY CHANGE WAS  -0.0014002316 RATIO=  0.683
          MIN SEARCH, CORRECT HESSIAN, TRYING PURE NR STEP
               NR STEP HAS LENGTH         =   3.366079
          TRIM/QA LAMBDA FOR NON-TS MODES =  -0.01958742
          TRIM/QA STEP HAS LENGTH         =   0.075000
          RADIUS OF STEP TAKEN=   0.07500  CURRENT TRUST RADIUS=   0.07500

 BEGINNING GEOMETRY SEARCH POINT NSERCH=   6 ...

 COORDINATES OF ALL ATOMS ARE (ANGS)
   ATOM   CHARGE       X              Y              Z
 ------------------------------------------------------------
 C           6.0   0.4137813837  -0.4150538196   0.7465684348
 H           1.0   1.2061112559  -0.5085616162   1.4868556598
 C           6.0   0.7584011526   0.3163240455  -0.4718813070
 H           1.0   1.7945113584   0.2371432443  -0.7955038976
 C           6.0  -0.0724642954   1.0915251183  -1.1681805888
 H           1.0   0.2506948194   1.5958157436  -2.0715281935
 H           1.0  -1.0992807513   1.2537514856  -0.8579249755
 C           6.0  -0.7502794617  -1.0233992114   0.9738279820
 H           1.0  -1.5539711584  -1.0176385387   0.2458322344
 H           1.0  -0.9465043032  -1.5299064515   1.9119346515

          INTERNUCLEAR DISTANCES (ANGS.)
          ------------------------------

                1 C          2 H          3 C          4 H          5 C     

   1 C       0.0000000    1.0883729 *  1.4622914 *  2.1701989 *  2.4844474 *
   2 H       1.0883729 *  0.0000000    2.1719878 *  2.4721358 *  3.3532448  
   3 C       1.4622914 *  2.1719878 *  0.0000000    1.0883591 *  1.3327066 *
   4 H       2.1701989 *  2.4721358 *  1.0883591 *  0.0000000    2.0867329 *
   5 C       2.4844474 *  3.3532448    1.3327066 *  2.0867329 *  0.0000000  
   6 H       3.4658134    4.2430320    2.1103874 *  2.4202476 *  1.0838716 *
   7 H       2.7656224 *  3.7307608    2.1163133 *  3.0678040    1.0848631 *
   8 C       1.3329549 *  2.0870361 *  2.4821464 *  3.3459622    3.0855371  
   9 H       2.1179932 *  3.0687707    2.7643507 *  3.7244051    2.9398752 *
  10 H       2.1098227 *  2.4202461 *  3.4637910    4.2386147    4.1379898  

                6 H          7 H          8 C          9 H         10 H     

   1 C       3.4658134    2.7656224 *  1.3329549 *  2.1179932 *  2.1098227 *
   2 H       4.2430320    3.7307608    2.0870361 *  3.0687707    2.4202461 *
   3 C       2.1103874 *  2.1163133 *  2.4821464 *  2.7643507 *  3.4637910  
   4 H       2.4202476 *  3.0678040    3.3459622    3.7244051    4.2386147  
   5 C       1.0838716 *  1.0848631 *  3.0855371    2.9398752 *  4.1379898  
   6 H       0.0000000    1.8472344 *  4.1396172    3.9315546    5.2030185  
   7 H       1.8472344 *  0.0000000    2.9432187 *  2.5659766 *  3.9299128  
   8 C       4.1396172    2.9432187 *  0.0000000    1.0844037 *  1.0840193 *
   9 H       3.9315546    2.5659766 *  1.0844037 *  0.0000000    1.8458959 *
  10 H       5.2030185    3.9299128    1.0840193 *  1.8458959 *  0.0000000  

  * ... LESS THAN  3.000

 ...... END OF ONE-ELECTRON INTEGRALS ......
 CPU     0: STEP CPU TIME=     0.00 TOTAL CPU TIME=       67.9 (    1.1 MIN)
 TOTAL WALL CLOCK TIME=       68.6 SECONDS, CPU UTILIZATION IS  99.05%
  ...... END OF TWO-ELECTRON INTEGRALS .....
 CPU     0: STEP CPU TIME=     0.01 TOTAL CPU TIME=       67.9 (    1.1 MIN)
 TOTAL WALL CLOCK TIME=       68.6 SECONDS, CPU UTILIZATION IS  99.05%

          --------------------------
              R-PBE0 SCF CALCULATION
          --------------------------
         DENSITY MATRIX CONVERGENCE THRESHOLD=  2.00E-05
     COARSE -> FINE DFT GRID SWITCH THRESHOLD=  3.00E-04 (SWITCH IN $DFT)
                   HF -> DFT SWITCH THRESHOLD=  5.00E-03 (SWOFF IN $DFT)

 DIRECT SCF CALCULATION, SCHWRZ=T   FDIFF=T,  DIRTHR=  0.00E+00 NITDIR=10

 DFT CODE IS SWITCHING FROM THE FINE GRID NRAD= 96,  NLEB=  590
                      TO THE COARSE GRID NRAD0= 24, NLEB0=  110

                                                                                   NONZERO     BLOCKS
 ITER EX DEM     TOTAL ENERGY        E CHANGE  DENSITY CHANGE    DIIS ERROR      INTEGRALS    SKIPPED
          * * *   INITIATING DIIS PROCEDURE   * * *
   1  0  0     -155.8249776796  -155.8249776796   0.005235846   0.006945215       17684294      80154
   2  1  0     -155.8255229281    -0.0005452485   0.001027112   0.000736365       16947905     114752
   3  2  0     -155.8255291223    -0.0000061942   0.000457070   0.000276425       16217920     139125
   4  3  0     -155.8255296541    -0.0000005318   0.000188865   0.000206701       15604901     157766
 DFT CODE IS SWITCHING BACK TO THE FINE GRID
          * * *   INITIATING DIIS PROCEDURE   * * *
   5  4  0     -155.8261017093    -0.0005720552   0.000830071   0.001424866       17685078      80137
   6  5  0     -155.8261076345    -0.0000059253   0.000513612   0.000280809       16412115     131891
   7  6  0     -155.8261078212    -0.0000001867   0.000277023   0.000209516       15643609     154043
   8  7  0     -155.8261081858    -0.0000003646   0.000060735   0.000097155       15203973     167428
   9  8  0     -155.8261082220    -0.0000000362   0.000014976   0.000028965       14649949     185858
  10  9  0     -155.8261082255    -0.0000000035   0.000003350   0.000003360       13901204     203794

          -----------------
          DENSITY CONVERGED
          -----------------
     TIME TO FORM FOCK OPERATORS=       8.0 SECONDS (       0.8 SEC/ITER)
     FOCK TIME ON FIRST ITERATION=       0.2, LAST ITERATION=       1.2
     TIME TO SOLVE SCF EQUATIONS=       0.1 SECONDS (       0.0 SEC/ITER)

 FINAL R-PBE0 ENERGY IS     -155.8261082255 AFTER  10 ITERATIONS
 DFT EXCHANGE + CORRELATION ENERGY =       -17.9933849837
 TOTAL ELECTRON NUMBER             =        30.0000052914
 ...... END OF RHF CALCULATION ......
 CPU     0: STEP CPU TIME=     8.22 TOTAL CPU TIME=       76.1 (    1.3 MIN)
 TOTAL WALL CLOCK TIME=       76.9 SECONDS, CPU UTILIZATION IS  99.06%
 ..... END OF 1-ELECTRON GRADIENT ......
 CPU     0: STEP CPU TIME=     0.01 TOTAL CPU TIME=       76.2 (    1.3 MIN)
 TOTAL WALL CLOCK TIME=       76.9 SECONDS, CPU UTILIZATION IS  99.06%
 MEMORY FOR GRID POINT CONTRIBUTIONS TO THE DFT GRADIENT=    700735 WORDS.
 CPU     0: STEP CPU TIME=     2.31 TOTAL CPU TIME=       78.5 (    1.3 MIN)
 TOTAL WALL CLOCK TIME=       79.2 SECONDS, CPU UTILIZATION IS  99.08%
 ...... END OF 2-ELECTRON GRADIENT ......
 CPU     0: STEP CPU TIME=     0.36 TOTAL CPU TIME=       78.8 (    1.3 MIN)
 TOTAL WALL CLOCK TIME=       79.6 SECONDS, CPU UTILIZATION IS  99.07%

          NSERCH=  6     ENERGY=    -155.8261082

                                 -----------------------
                                 GRADIENT (HARTREE/BOHR)
                                 -----------------------
        ATOM     ZNUC       DE/DX         DE/DY         DE/DZ
 --------------------------------------------------------------
    1  C            6.0     0.0003776     0.0037759     0.0018202
    2  H            1.0     0.0000656    -0.0007827    -0.0008747
    3  C            6.0    -0.0001295    -0.0022975    -0.0005126
    4  H            1.0    -0.0004635     0.0000546     0.0004935
    5  C            6.0    -0.0000722     0.0006849     0.0010086
    6  H            1.0    -0.0005427    -0.0001577     0.0004539
    7  H            1.0     0.0006290     0.0001965    -0.0010444
    8  C            6.0     0.0007400    -0.0024039    -0.0027867
    9  H            1.0    -0.0000124    -0.0001178     0.0017212
   10  H            1.0    -0.0005920     0.0010477    -0.0002790

          MAXIMUM GRADIENT = 0.0037759    RMS GRADIENT = 0.0012550

 NSERCH:   6  E=     -155.8261082255  GRAD. MAX=  0.0037759  R.M.S.=  0.0012550

          HESSIAN UPDATED USING THE BFGS FORMULA
             ACTUAL ENERGY CHANGE WAS  -0.0001002961
          PREDICTED ENERGY CHANGE WAS  -0.0003558793 RATIO=  0.282
          MIN SEARCH, CORRECT HESSIAN, TRYING PURE NR STEP
               NR STEP HAS LENGTH         =   4.345372
          TRIM/QA LAMBDA FOR NON-TS MODES =  -0.02387427
          TRIM/QA STEP HAS LENGTH         =   0.075000
          RADIUS OF STEP TAKEN=   0.07500  CURRENT TRUST RADIUS=   0.07500

 BEGINNING GEOMETRY SEARCH POINT NSERCH=   7 ...

 COORDINATES OF ALL ATOMS ARE (ANGS)
   ATOM   CHARGE       X              Y              Z
 ------------------------------------------------------------
 C           6.0   0.4173245838  -0.4338849445   0.7363839665
 H           1.0   1.2014105712  -0.5044913685   1.4876278340
 C           6.0   0.7579951760   0.3139952267  -0.4756184236
 H           1.0   1.7972672279   0.2447714572  -0.7945535172
 C           6.0  -0.0682343151   1.1048206892  -1.1586410761
 H           1.0   0.2500003789   1.5864928032  -2.0773638237
 H           1.0  -1.1008855675   1.2475229678  -0.8543349044
 C           6.0  -0.7604014958  -1.0078314953   0.9830744792
 H           1.0  -1.5511304701  -1.0168121435   0.2398050808
 H           1.0  -0.9423460893  -1.5345831923   1.9136203846

          INTERNUCLEAR DISTANCES (ANGS.)
          ------------------------------

                1 C          2 H          3 C          4 H          5 C     

   1 C       0.0000000    1.0881836 *  1.4643534 *  2.1699276 *  2.4888757 *
   2 H       1.0881836 *  0.0000000    2.1727571 *  2.4748316 *  3.3473307  
   3 C       1.4643534 *  2.1727571 *  0.0000000    1.0893108 *  1.3321336 *
   4 H       2.1699276 *  2.4748316 *  1.0893108 *  0.0000000    2.0862264 *
   5 C       2.4888757 *  3.3473307    1.3321336 *  2.0862264 *  0.0000000  
   6 H       3.4680110    4.2410567    2.1078181 *  2.4165788 *  1.0850497 *
   7 H       2.7681187 *  3.7222186    2.1143173 *  3.0673073    1.0859718 *
   8 C       1.3331577 *  2.0872546 *  2.4860690 *  3.3571781    3.0869629  
   9 H       2.1121577 *  3.0652922    2.7595181 *  3.7246823    2.9421010 *
  10 H       2.1085840 *  2.4162474 *  3.4665350    4.2433230    4.1435872  

                6 H          7 H          8 C          9 H         10 H     

   1 C       3.4680110    2.7681187 *  1.3331577 *  2.1121577 *  2.1085840 *
   2 H       4.2410567    3.7222186    2.0872546 *  3.0652922    2.4162474 *
   3 C       2.1078181 *  2.1143173 *  2.4860690 *  2.7595181 *  3.4665350  
   4 H       2.4165788 *  3.0673073    3.3571781    3.7246823    4.2433230  
   5 C       1.0850497 *  1.0859718 *  3.0869629    2.9421010 *  4.1435872  
   6 H       0.0000000    1.8535353 *  4.1373558    3.9230780    5.2048785  
   7 H       1.8535353 *  0.0000000    2.9289292 *  2.5548143 *  3.9276998  
   8 C       4.1373558    2.9289292 *  0.0000000    1.0852568 *  1.0846598 *
   9 H       3.9230780    2.5548143 *  1.0852568 *  0.0000000    1.8548215 *
  10 H       5.2048785    3.9276998    1.0846598 *  1.8548215 *  0.0000000  

  * ... LESS THAN  3.000

 ...... END OF ONE-ELECTRON INTEGRALS ......
 CPU     0: STEP CPU TIME=     0.01 TOTAL CPU TIME=       78.8 (    1.3 MIN)
 TOTAL WALL CLOCK TIME=       79.6 SECONDS, CPU UTILIZATION IS  99.08%
  ...... END OF TWO-ELECTRON INTEGRALS .....
 CPU     0: STEP CPU TIME=     0.01 TOTAL CPU TIME=       78.8 (    1.3 MIN)
 TOTAL WALL CLOCK TIME=       79.6 SECONDS, CPU UTILIZATION IS  99.08%

          --------------------------
              R-PBE0 SCF CALCULATION
          --------------------------
         DENSITY MATRIX CONVERGENCE THRESHOLD=  2.00E-05
     COARSE -> FINE DFT GRID SWITCH THRESHOLD=  3.00E-04 (SWITCH IN $DFT)
                   HF -> DFT SWITCH THRESHOLD=  5.00E-03 (SWOFF IN $DFT)

 DIRECT SCF CALCULATION, SCHWRZ=T   FDIFF=T,  DIRTHR=  0.00E+00 NITDIR=10

 DFT CODE IS SWITCHING FROM THE FINE GRID NRAD= 96,  NLEB=  590
                      TO THE COARSE GRID NRAD0= 24, NLEB0=  110

                                                                                   NONZERO     BLOCKS
 ITER EX DEM     TOTAL ENERGY        E CHANGE  DENSITY CHANGE    DIIS ERROR      INTEGRALS    SKIPPED
          * * *   INITIATING DIIS PROCEDURE   * * *
   1  0  0     -155.8248058132  -155.8248058132   0.005862175   0.006897055       17684682      80126
   2  1  0     -155.8254015614    -0.0005957483   0.001003678   0.000807773       16941164     114997
   3  2  0     -155.8254086346    -0.0000070731   0.000443129   0.000449276       16249742     136957
   4  3  0     -155.8254102587    -0.0000016241   0.000208541   0.000276269       15810488     150556
 DFT CODE IS SWITCHING BACK TO THE FINE GRID
          * * *   INITIATING DIIS PROCEDURE   * * *
   5  4  0     -155.8259720044    -0.0005617457   0.000928755   0.001450014       17685003      80114
   6  5  0     -155.8259779605    -0.0000059561   0.000617320   0.000421667       16414707     131631
   7  6  0     -155.8259782301    -0.0000002696   0.000323957   0.000277896       15692117     152131
   8  7  0     -155.8259787813    -0.0000005512   0.000070200   0.000120579       15320369     164361
   9  8  0     -155.8259788334    -0.0000000521   0.000013954   0.000030400       14754732     182814
  10  9  0     -155.8259788372    -0.0000000038   0.000003682   0.000003793       13940178     202912

          -----------------
          DENSITY CONVERGED
          -----------------
     TIME TO FORM FOCK OPERATORS=       8.0 SECONDS (       0.8 SEC/ITER)
     FOCK TIME ON FIRST ITERATION=       0.2, LAST ITERATION=       1.2
     TIME TO SOLVE SCF EQUATIONS=       0.1 SECONDS (       0.0 SEC/ITER)

 FINAL R-PBE0 ENERGY IS     -155.8259788372 AFTER  10 ITERATIONS
 DFT EXCHANGE + CORRELATION ENERGY =       -17.9916484894
 TOTAL ELECTRON NUMBER             =        30.0000046362
 ...... END OF RHF CALCULATION ......
 CPU     0: STEP CPU TIME=     8.22 TOTAL CPU TIME=       87.1 (    1.5 MIN)
 TOTAL WALL CLOCK TIME=       87.9 SECONDS, CPU UTILIZATION IS  99.09%
 ..... END OF 1-ELECTRON GRADIENT ......
 CPU     0: STEP CPU TIME=     0.01 TOTAL CPU TIME=       87.1 (    1.5 MIN)
 TOTAL WALL CLOCK TIME=       87.9 SECONDS, CPU UTILIZATION IS  99.09%
 MEMORY FOR GRID POINT CONTRIBUTIONS TO THE DFT GRADIENT=    700735 WORDS.
 CPU     0: STEP CPU TIME=     2.30 TOTAL CPU TIME=       89.4 (    1.5 MIN)
 TOTAL WALL CLOCK TIME=       90.2 SECONDS, CPU UTILIZATION IS  99.09%
 ...... END OF 2-ELECTRON GRADIENT ......
 CPU     0: STEP CPU TIME=     0.36 TOTAL CPU TIME=       89.7 (    1.5 MIN)
 TOTAL WALL CLOCK TIME=       90.6 SECONDS, CPU UTILIZATION IS  99.08%

          NSERCH=  7     ENERGY=    -155.8259788

                                 -----------------------
                                 GRADIENT (HARTREE/BOHR)
                                 -----------------------
        ATOM     ZNUC       DE/DX         DE/DY         DE/DZ
 --------------------------------------------------------------
    1  C            6.0     0.0024092    -0.0029765    -0.0007273
    2  H            1.0    -0.0008279     0.0009570    -0.0000156
    3  C            6.0    -0.0023914    -0.0011796    -0.0023543
    4  H            1.0     0.0002557     0.0006159     0.0009720
    5  C            6.0     0.0018492     0.0040263     0.0035407
    6  H            1.0    -0.0003517    -0.0017167    -0.0013010
    7  H            1.0    -0.0002351    -0.0008245    -0.0008469
    8  C            6.0    -0.0023114     0.0024790     0.0010435
    9  H            1.0     0.0008656    -0.0007432    -0.0001767
   10  H            1.0     0.0007378    -0.0006377    -0.0001344

          MAXIMUM GRADIENT = 0.0040263    RMS GRADIENT = 0.0016743

 NSERCH:   7  E=     -155.8259788372  GRAD. MAX=  0.0040263  R.M.S.=  0.0016743

          HESSIAN UPDATED USING THE BFGS FORMULA
             ACTUAL ENERGY CHANGE WAS   0.0001293883
          PREDICTED ENERGY CHANGE WAS  -0.0002210917 RATIO= -0.585
          MIN SEARCH, CORRECT HESSIAN, TRYING PURE NR STEP
               NR STEP HAS LENGTH         =   3.324171
          TRIM/QA LAMBDA FOR NON-TS MODES =  -0.09084346
          TRIM/QA STEP HAS LENGTH         =   0.050000
          RADIUS OF STEP TAKEN=   0.05000  CURRENT TRUST RADIUS=   0.05000

 BEGINNING GEOMETRY SEARCH POINT NSERCH=   8 ...

 COORDINATES OF ALL ATOMS ARE (ANGS)
   ATOM   CHARGE       X              Y              Z
 ------------------------------------------------------------
 C           6.0   0.4138517241  -0.4300258572   0.7382371066
 H           1.0   1.2023646410  -0.5069105045   1.4876598444
 C           6.0   0.7613401590   0.3231228327  -0.4700063243
 H           1.0   1.7972520570   0.2428785522  -0.7977199476
 C           6.0  -0.0739072212   1.0897633917  -1.1707418207
 H           1.0   0.2529469907   1.5924434032  -2.0742067331
 H           1.0  -1.0998108764   1.2490013092  -0.8495933399
 C           6.0  -0.7588101955  -1.0122452492   0.9831063018
 H           1.0  -1.5511354013  -1.0136492999   0.2380710646
 H           1.0  -0.9430918775  -1.5343785782   1.9151938482

          INTERNUCLEAR DISTANCES (ANGS.)
          ------------------------------

                1 C          2 H          3 C          4 H          5 C     

   1 C       0.0000000    1.0905495 *  1.4655488 *  2.1738815 *  2.4883466 *
   2 H       1.0905495 *  0.0000000    2.1716157 *  2.4777077 *  3.3534067  
   3 C       1.4655488 *  2.1716157 *  0.0000000    1.0894718 *  1.3328189 *
   4 H       2.1738815 *  2.4777077 *  1.0894718 *  0.0000000    2.0874856 *
   5 C       2.4883466 *  3.3534067    1.3328189 *  2.0874856 *  0.0000000  
   6 H       3.4678686    4.2421191    2.1078656 *  2.4157032 *  1.0843292 *
   7 H       2.7625192 *  3.7210201    2.1131068 *  3.0672378    1.0867251 *
   8 C       1.3319446 *  2.0871378 *  2.4911044 *  3.3585908    3.0865181  
   9 H       2.1099661 *  3.0659450    2.7633090 *  3.7233619    2.9310923 *
  10 H       2.1085820 *  2.4169112 *  3.4705302    4.2459427    4.1430185  

                6 H          7 H          8 C          9 H         10 H     

   1 C       3.4678686    2.7625192 *  1.3319446 *  2.1099661 *  2.1085820 *
   2 H       4.2421191    3.7210201    2.0871378 *  3.0659450    2.4169112 *
   3 C       2.1078656 *  2.1131068 *  2.4911044 *  2.7633090 *  3.4705302  
   4 H       2.4157032 *  3.0672378    3.3585908    3.7233619    4.2459427  
   5 C       1.0843292 *  1.0867251 *  3.0865181    2.9310923 *  4.1430185  
   6 H       0.0000000    1.8567672 *  4.1418859    3.9233992    5.2079595  
   7 H       1.8567672 *  0.0000000    2.9305811 *  2.5507441 *  3.9262976  
   8 C       4.1418859    2.9305811 *  0.0000000    1.0875931 *  1.0841449 *
   9 H       3.9233992    2.5507441 *  1.0875931 *  0.0000000    1.8583909 *
  10 H       5.2079595    3.9262976    1.0841449 *  1.8583909 *  0.0000000  

  * ... LESS THAN  3.000

 ...... END OF ONE-ELECTRON INTEGRALS ......
 CPU     0: STEP CPU TIME=     0.00 TOTAL CPU TIME=       89.7 (    1.5 MIN)
 TOTAL WALL CLOCK TIME=       90.6 SECONDS, CPU UTILIZATION IS  99.08%
  ...... END OF TWO-ELECTRON INTEGRALS .....
 CPU     0: STEP CPU TIME=     0.01 TOTAL CPU TIME=       89.8 (    1.5 MIN)
 TOTAL WALL CLOCK TIME=       90.6 SECONDS, CPU UTILIZATION IS  99.08%

          --------------------------
              R-PBE0 SCF CALCULATION
          --------------------------
         DENSITY MATRIX CONVERGENCE THRESHOLD=  2.00E-05
     COARSE -> FINE DFT GRID SWITCH THRESHOLD=  3.00E-04 (SWITCH IN $DFT)
                   HF -> DFT SWITCH THRESHOLD=  5.00E-03 (SWOFF IN $DFT)

 DIRECT SCF CALCULATION, SCHWRZ=T   FDIFF=T,  DIRTHR=  0.00E+00 NITDIR=10

 DFT CODE IS SWITCHING FROM THE FINE GRID NRAD= 96,  NLEB=  590
                      TO THE COARSE GRID NRAD0= 24, NLEB0=  110

                                                                                   NONZERO     BLOCKS
 ITER EX DEM     TOTAL ENERGY        E CHANGE  DENSITY CHANGE    DIIS ERROR      INTEGRALS    SKIPPED
          * * *   INITIATING DIIS PROCEDURE   * * *
   1  0  0     -155.8252793067  -155.8252793067   0.004564081   0.004437787       17681690      80180
   2  1  0     -155.8255689016    -0.0002895949   0.000821673   0.000564200       16818563     118662
   3  2  0     -155.8255722142    -0.0000033126   0.000422423   0.000352071       16097552     141131
   4  3  0     -155.8255732122    -0.0000009980   0.000126524   0.000240963       15666289     154190
 DFT CODE IS SWITCHING BACK TO THE FINE GRID
          * * *   INITIATING DIIS PROCEDURE   * * *
   5  4  0     -155.8261543275    -0.0005811153   0.000862024   0.001438692       17680347      80206
   6  5  0     -155.8261604401    -0.0000061125   0.000541764   0.000382013       16416730     131439
   7  6  0     -155.8261607120    -0.0000002719   0.000269110   0.000249714       15684577     152344
   8  7  0     -155.8261612085    -0.0000004965   0.000061474   0.000122807       15303217     164581
   9  8  0     -155.8261612561    -0.0000000476   0.000015923   0.000031898       14740606     183583
  10  9  0     -155.8261612600    -0.0000000040   0.000001410   0.000001779       13935802     202904

          -----------------
          DENSITY CONVERGED
          -----------------
     TIME TO FORM FOCK OPERATORS=       8.0 SECONDS (       0.8 SEC/ITER)
     FOCK TIME ON FIRST ITERATION=       0.2, LAST ITERATION=       1.2
     TIME TO SOLVE SCF EQUATIONS=       0.1 SECONDS (       0.0 SEC/ITER)

 FINAL R-PBE0 ENERGY IS     -155.8261612600 AFTER  10 ITERATIONS
 DFT EXCHANGE + CORRELATION ENERGY =       -17.9902809442
 TOTAL ELECTRON NUMBER             =        30.0000059461
 ...... END OF RHF CALCULATION ......
 CPU     0: STEP CPU TIME=     8.23 TOTAL CPU TIME=       98.0 (    1.6 MIN)
 TOTAL WALL CLOCK TIME=       98.9 SECONDS, CPU UTILIZATION IS  99.10%
 ..... END OF 1-ELECTRON GRADIENT ......
 CPU     0: STEP CPU TIME=     0.01 TOTAL CPU TIME=       98.0 (    1.6 MIN)
 TOTAL WALL CLOCK TIME=       98.9 SECONDS, CPU UTILIZATION IS  99.10%
 MEMORY FOR GRID POINT CONTRIBUTIONS TO THE DFT GRADIENT=    700735 WORDS.
 CPU     0: STEP CPU TIME=     2.30 TOTAL CPU TIME=      100.3 (    1.7 MIN)
 TOTAL WALL CLOCK TIME=      101.2 SECONDS, CPU UTILIZATION IS  99.10%
 ...... END OF 2-ELECTRON GRADIENT ......
 CPU     0: STEP CPU TIME=     0.36 TOTAL CPU TIME=      100.7 (    1.7 MIN)
 TOTAL WALL CLOCK TIME=      101.6 SECONDS, CPU UTILIZATION IS  99.10%

          NSERCH=  8     ENERGY=    -155.8261613

                                 -----------------------
                                 GRADIENT (HARTREE/BOHR)
                                 -----------------------
        ATOM     ZNUC       DE/DX         DE/DY         DE/DZ
 --------------------------------------------------------------
    1  C            6.0    -0.0021444    -0.0032126    -0.0017192
    2  H            1.0     0.0004812     0.0005383     0.0005642
    3  C            6.0     0.0005099     0.0022263     0.0003400
    4  H            1.0     0.0001372    -0.0001570    -0.0001214
    5  C            6.0     0.0000531     0.0002282    -0.0008589
    6  H            1.0     0.0003753    -0.0005803    -0.0000209
    7  H            1.0    -0.0003004     0.0002097     0.0006024
    8  C            6.0     0.0003409     0.0010283     0.0026977
    9  H            1.0    -0.0000195    -0.0002315    -0.0014120
   10  H            1.0     0.0005667    -0.0000494    -0.0000719

          MAXIMUM GRADIENT = 0.0032126    RMS GRADIENT = 0.0011060

 NSERCH:   8  E=     -155.8261612600  GRAD. MAX=  0.0032126  R.M.S.=  0.0011060

          HESSIAN UPDATED USING THE BFGS FORMULA
             ACTUAL ENERGY CHANGE WAS  -0.0001824228
          PREDICTED ENERGY CHANGE WAS  -0.0003146846 RATIO=  0.580
          MIN SEARCH, CORRECT HESSIAN, TRYING PURE NR STEP
               NR STEP HAS LENGTH         =   3.302533
          TRIM/QA LAMBDA FOR NON-TS MODES =  -0.04689256
          TRIM/QA STEP HAS LENGTH         =   0.050000
          RADIUS OF STEP TAKEN=   0.05000  CURRENT TRUST RADIUS=   0.05000

 BEGINNING GEOMETRY SEARCH POINT NSERCH=   9 ...

 COORDINATES OF ALL ATOMS ARE (ANGS)
   ATOM   CHARGE       X              Y              Z
 ------------------------------------------------------------
 C           6.0   0.4150232718  -0.4171893099   0.7449856896
 H           1.0   1.2043378742  -0.5069105228   1.4895183130
 C           6.0   0.7626326754   0.3153667940  -0.4716656616
 H           1.0   1.7982333407   0.2409861197  -0.7983590810
 C           6.0  -0.0727357759   1.0865859776  -1.1692351655
 H           1.0   0.2484698989   1.5964409080  -2.0709946166
 H           1.0  -1.0992340323   1.2498470126  -0.8548166726
 C           6.0  -0.7517738569  -1.0193259019   0.9744690327
 H           1.0  -1.5569852260  -1.0122997986   0.2463063394
 H           1.0  -0.9469681697  -1.5335012785   1.9097918226

          INTERNUCLEAR DISTANCES (ANGS.)
          ------------------------------

                1 C          2 H          3 C          4 H          5 C     

   1 C       0.0000000    1.0887590 *  1.4620914 *  2.1744834 *  2.4826378 *
   2 H       1.0887590 *  0.0000000    2.1719775 *  2.4792023 *  3.3524794  
   3 C       1.4620914 *  2.1719775 *  0.0000000    1.0884529 *  1.3338751 *
   4 H       2.1744834 *  2.4792023 *  1.0884529 *  0.0000000    2.0864117 *
   5 C       2.4826378 *  3.3524794    1.3338751 *  2.0864117 *  0.0000000  
   6 H       3.4658609    4.2444108    2.1126683 *  2.4204598 *  1.0845715 *
   7 H       2.7624903 *  3.7267341    2.1181609 *  3.0685998    1.0859152 *
   8 C       1.3329091 *  2.0866764 *  2.4831708 *  3.3516925    3.0808157  
   9 H       2.1193525 *  3.0701628    2.7674554 *  3.7308904    2.9346338 *
  10 H       2.1113850 *  2.4204620 *  3.4658892    4.2448814    4.1363688  

                6 H          7 H          8 C          9 H         10 H     

   1 C       3.4658609    2.7624903 *  1.3329091 *  2.1193525 *  2.1113850 *
   2 H       4.2444108    3.7267341    2.0866764 *  3.0701628    2.4204620 *
   3 C       2.1126683 *  2.1181609 *  2.4831708 *  2.7674554 *  3.4658892  
   4 H       2.4204598 *  3.0685998    3.3516925    3.7308904    4.2448814  
   5 C       1.0845715 *  1.0859152 *  3.0808157    2.9346338 *  4.1363688  
   6 H       0.0000000    1.8481131 *  4.1373388    3.9287504    5.2031020  
   7 H       1.8481131 *  0.0000000    2.9353297 *  2.5572087 *  3.9259741  
   8 C       4.1373388    2.9353297 *  0.0000000    1.0856499 *  1.0850373 *
   9 H       3.9287504    2.5572087 *  1.0856499 *  0.0000000    1.8468773 *
  10 H       5.2031020    3.9259741    1.0850373 *  1.8468773 *  0.0000000  

  * ... LESS THAN  3.000

 ...... END OF ONE-ELECTRON INTEGRALS ......
 CPU     0: STEP CPU TIME=     0.00 TOTAL CPU TIME=      100.7 (    1.7 MIN)
 TOTAL WALL CLOCK TIME=      101.6 SECONDS, CPU UTILIZATION IS  99.10%
  ...... END OF TWO-ELECTRON INTEGRALS .....
 CPU     0: STEP CPU TIME=     0.01 TOTAL CPU TIME=      100.7 (    1.7 MIN)
 TOTAL WALL CLOCK TIME=      101.6 SECONDS, CPU UTILIZATION IS  99.09%

          --------------------------
              R-PBE0 SCF CALCULATION
          --------------------------
         DENSITY MATRIX CONVERGENCE THRESHOLD=  2.00E-05
     COARSE -> FINE DFT GRID SWITCH THRESHOLD=  3.00E-04 (SWITCH IN $DFT)
                   HF -> DFT SWITCH THRESHOLD=  5.00E-03 (SWOFF IN $DFT)

 DIRECT SCF CALCULATION, SCHWRZ=T   FDIFF=T,  DIRTHR=  0.00E+00 NITDIR=10

 DFT CODE IS SWITCHING FROM THE FINE GRID NRAD= 96,  NLEB=  590
                      TO THE COARSE GRID NRAD0= 24, NLEB0=  110

                                                                                   NONZERO     BLOCKS
 ITER EX DEM     TOTAL ENERGY        E CHANGE  DENSITY CHANGE    DIIS ERROR      INTEGRALS    SKIPPED
          * * *   INITIATING DIIS PROCEDURE   * * *
   1  0  0     -155.8253659199  -155.8253659199   0.003348656   0.004955614       17687903      80103
   2  1  0     -155.8255889351    -0.0002230151   0.001126417   0.000572241       16812512     119477
   3  2  0     -155.8255878733     0.0000010618   0.000653108   0.001157683       16144090     141556
   4  3  0     -155.8255934540    -0.0000055807   0.000131375   0.000254115       15835724     151049
 DFT CODE IS SWITCHING BACK TO THE FINE GRID
          * * *   INITIATING DIIS PROCEDURE   * * *
   5  4  0     -155.8261485576    -0.0005551036   0.000918801   0.001463117       17687860      80107
   6  5  0     -155.8261547129    -0.0000061553   0.000457153   0.000355210       16421583     131505
   7  6  0     -155.8261550960    -0.0000003832   0.000211254   0.000235190       15702857     151776
   8  7  0     -155.8261554565    -0.0000003605   0.000030894   0.000033078       15286972     164536
   9  8  0     -155.8261554628    -0.0000000063   0.000018434   0.000022658       14441575     192150
  10  9  0     -155.8261554657    -0.0000000029   0.000002325   0.000004776       13574868     215595

          -----------------
          DENSITY CONVERGED
          -----------------
     TIME TO FORM FOCK OPERATORS=       8.0 SECONDS (       0.8 SEC/ITER)
     FOCK TIME ON FIRST ITERATION=       0.2, LAST ITERATION=       1.2
     TIME TO SOLVE SCF EQUATIONS=       0.1 SECONDS (       0.0 SEC/ITER)

 FINAL R-PBE0 ENERGY IS     -155.8261554657 AFTER  10 ITERATIONS
 DFT EXCHANGE + CORRELATION ENERGY =       -17.9916872882
 TOTAL ELECTRON NUMBER             =        30.0000055333
 ...... END OF RHF CALCULATION ......
 CPU     0: STEP CPU TIME=     8.22 TOTAL CPU TIME=      108.9 (    1.8 MIN)
 TOTAL WALL CLOCK TIME=      109.9 SECONDS, CPU UTILIZATION IS  99.11%
 ..... END OF 1-ELECTRON GRADIENT ......
 CPU     0: STEP CPU TIME=     0.01 TOTAL CPU TIME=      108.9 (    1.8 MIN)
 TOTAL WALL CLOCK TIME=      109.9 SECONDS, CPU UTILIZATION IS  99.11%
 MEMORY FOR GRID POINT CONTRIBUTIONS TO THE DFT GRADIENT=    700735 WORDS.
 CPU     0: STEP CPU TIME=     2.31 TOTAL CPU TIME=      111.2 (    1.9 MIN)
 TOTAL WALL CLOCK TIME=      112.2 SECONDS, CPU UTILIZATION IS  99.12%
 ...... END OF 2-ELECTRON GRADIENT ......
 CPU     0: STEP CPU TIME=     0.36 TOTAL CPU TIME=      111.6 (    1.9 MIN)
 TOTAL WALL CLOCK TIME=      112.5 SECONDS, CPU UTILIZATION IS  99.12%

          NSERCH=  9     ENERGY=    -155.8261555

                                 -----------------------
                                 GRADIENT (HARTREE/BOHR)
                                 -----------------------
        ATOM     ZNUC       DE/DX         DE/DY         DE/DZ
 --------------------------------------------------------------
    1  C            6.0    -0.0001363     0.0030896     0.0007804
    2  H            1.0     0.0000391    -0.0003211    -0.0004571
    3  C            6.0     0.0014948    -0.0030036     0.0008196
    4  H            1.0    -0.0003994     0.0003432     0.0000186
    5  C            6.0    -0.0005237     0.0002097     0.0002681
    6  H            1.0    -0.0004346     0.0002736     0.0001665
    7  H            1.0     0.0000174     0.0005825    -0.0006833
    8  C            6.0     0.0012940    -0.0012541    -0.0022234
    9  H            1.0    -0.0006864    -0.0001070     0.0012217
   10  H            1.0    -0.0006649     0.0001873     0.0000888

          MAXIMUM GRADIENT = 0.0030896    RMS GRADIENT = 0.0010775

 NSERCH:   9  E=     -155.8261554657  GRAD. MAX=  0.0030896  R.M.S.=  0.0010775

          HESSIAN UPDATED USING THE BFGS FORMULA
             ACTUAL ENERGY CHANGE WAS   0.0000057943
          PREDICTED ENERGY CHANGE WAS  -0.0001729859 RATIO= -0.033
          MIN SEARCH, CORRECT HESSIAN, TRYING PURE NR STEP
               NR STEP HAS LENGTH         =   1.054036
          TRIM/QA LAMBDA FOR NON-TS MODES =  -0.00555913
          TRIM/QA STEP HAS LENGTH         =   0.050000
          RADIUS OF STEP TAKEN=   0.05000  CURRENT TRUST RADIUS=   0.05000

 BEGINNING GEOMETRY SEARCH POINT NSERCH=  10 ...

 COORDINATES OF ALL ATOMS ARE (ANGS)
   ATOM   CHARGE       X              Y              Z
 ------------------------------------------------------------
 C           6.0   0.4165508238  -0.4230344737   0.7434042701
 H           1.0   1.2045591364  -0.5089984716   1.4895393211
 C           6.0   0.7596865597   0.3181157057  -0.4722830897
 H           1.0   1.7951296280   0.2374064466  -0.7997615295
 C           6.0  -0.0738346689   1.0872775636  -1.1717514546
 H           1.0   0.2553708064   1.6062924571  -2.0658606099
 H           1.0  -1.1039613171   1.2367018546  -0.8603683547
 C           6.0  -0.7563542304  -1.0103410759   0.9812006030
 H           1.0  -1.5533392038  -1.0082491701   0.2435735342
 H           1.0  -0.9428075341  -1.5351708363   1.9123073099

          INTERNUCLEAR DISTANCES (ANGS.)
          ------------------------------

                1 C          2 H          3 C          4 H          5 C     

   1 C       0.0000000    1.0886066 *  1.4645619 *  2.1721009 *  2.4878388 *
   2 H       1.0886066 *  0.0000000    2.1750349 *  2.4792725 *  3.3563159  
   3 C       1.4645619 *  2.1750349 *  0.0000000    1.0889897 *  1.3325253 *
   4 H       2.1721009 *  2.4792725 *  1.0889897 *  0.0000000    2.0865486 *
   5 C       2.4878388 *  3.3563159    1.3325253 *  2.0865486 *  0.0000000  
   6 H       3.4693106    4.2445592    2.1102661 *  2.4182045 *  1.0849811 *
   7 H       2.7638322 *  3.7281098    2.1136684 *  3.0670821    1.0864842 *
   8 C       1.3331101 *  2.0868478 *  2.4851141 *  3.3524275    3.0823756  
   9 H       2.1148933 *  3.0671950    2.7607576 *  3.7218879    2.9297288 *
  10 H       2.1097480 *  2.4172187 *  3.4669047    4.2418920    4.1405033  

                6 H          7 H          8 C          9 H         10 H     

   1 C       3.4693106    2.7638322 *  1.3331101 *  2.1148933 *  2.1097480 *
   2 H       4.2445592    3.7281098    2.0868478 *  3.0671950    2.4172187 *
   3 C       2.1102661 *  2.1136684 *  2.4851141 *  2.7607576 *  3.4669047  
   4 H       2.4182045 *  3.0670821    3.3524275    3.7218879    4.2418920  
   5 C       1.0849811 *  1.0864842 *  3.0823756    2.9297288 *  4.1405033  
   6 H       0.0000000    1.8540746 *  4.1418523    3.9294715    5.2086700  
   7 H       1.8540746 *  0.0000000    2.9259885 *  2.5417382 *  3.9238985  
   8 C       4.1418523    2.9259885 *  0.0000000    1.0859480 *  1.0849750 *
   9 H       3.9294715    2.5417382 *  1.0859480 *  0.0000000    1.8533936 *
  10 H       5.2086700    3.9238985    1.0849750 *  1.8533936 *  0.0000000  

  * ... LESS THAN  3.000

 ...... END OF ONE-ELECTRON INTEGRALS ......
 CPU     0: STEP CPU TIME=     0.00 TOTAL CPU TIME=      111.6 (    1.9 MIN)
 TOTAL WALL CLOCK TIME=      112.6 SECONDS, CPU UTILIZATION IS  99.11%
  ...... END OF TWO-ELECTRON INTEGRALS .....
 CPU     0: STEP CPU TIME=     0.02 TOTAL CPU TIME=      111.6 (    1.9 MIN)
 TOTAL WALL CLOCK TIME=      112.6 SECONDS, CPU UTILIZATION IS  99.12%

          --------------------------
              R-PBE0 SCF CALCULATION
          --------------------------
         DENSITY MATRIX CONVERGENCE THRESHOLD=  2.00E-05
     COARSE -> FINE DFT GRID SWITCH THRESHOLD=  3.00E-04 (SWITCH IN $DFT)
                   HF -> DFT SWITCH THRESHOLD=  5.00E-03 (SWOFF IN $DFT)

 DIRECT SCF CALCULATION, SCHWRZ=T   FDIFF=T,  DIRTHR=  0.00E+00 NITDIR=10

 DFT CODE IS SWITCHING FROM THE FINE GRID NRAD= 96,  NLEB=  590
                      TO THE COARSE GRID NRAD0= 24, NLEB0=  110

                                                                                   NONZERO     BLOCKS
 ITER EX DEM     TOTAL ENERGY        E CHANGE  DENSITY CHANGE    DIIS ERROR      INTEGRALS    SKIPPED
          * * *   INITIATING DIIS PROCEDURE   * * *
   1  0  0     -155.8254920975  -155.8254920975   0.002637310   0.002749581       17687136      80111
   2  1  0     -155.8256188453    -0.0001267478   0.000692365   0.000426199       16728700     121357
   3  2  0     -155.8256202344    -0.0000013891   0.000416273   0.000539213       16023171     143744
   4  3  0     -155.8256214549    -0.0000012205   0.000124762   0.000268337       15654135     155172
 DFT CODE IS SWITCHING BACK TO THE FINE GRID
          * * *   INITIATING DIIS PROCEDURE   * * *
   5  4  0     -155.8261932769    -0.0005718220   0.000874757   0.001439883       17687169      80116
   6  5  0     -155.8261995595    -0.0000062826   0.000531108   0.000358672       16425511     131196
   7  6  0     -155.8261999078    -0.0000003483   0.000272379   0.000240115       15691790     152168
   8  7  0     -155.8262003016    -0.0000003938   0.000044162   0.000078724       15254547     165553
   9  8  0     -155.8262003228    -0.0000000212   0.000017691   0.000037102       14617994     187962
  10  9  0     -155.8262003278    -0.0000000050   0.000002235   0.000002025       13938119     203104

          -----------------
          DENSITY CONVERGED
          -----------------
     TIME TO FORM FOCK OPERATORS=       8.0 SECONDS (       0.8 SEC/ITER)
     FOCK TIME ON FIRST ITERATION=       0.2, LAST ITERATION=       1.2
     TIME TO SOLVE SCF EQUATIONS=       0.1 SECONDS (       0.0 SEC/ITER)

 FINAL R-PBE0 ENERGY IS     -155.8262003278 AFTER  10 ITERATIONS
 DFT EXCHANGE + CORRELATION ENERGY =       -17.9910810574
 TOTAL ELECTRON NUMBER             =        30.0000053041
 ...... END OF RHF CALCULATION ......
 CPU     0: STEP CPU TIME=     8.23 TOTAL CPU TIME=      119.8 (    2.0 MIN)
 TOTAL WALL CLOCK TIME=      120.8 SECONDS, CPU UTILIZATION IS  99.14%
 ..... END OF 1-ELECTRON GRADIENT ......
 CPU     0: STEP CPU TIME=     0.00 TOTAL CPU TIME=      119.8 (    2.0 MIN)
 TOTAL WALL CLOCK TIME=      120.9 SECONDS, CPU UTILIZATION IS  99.13%
 MEMORY FOR GRID POINT CONTRIBUTIONS TO THE DFT GRADIENT=    700735 WORDS.
 CPU     0: STEP CPU TIME=     2.31 TOTAL CPU TIME=      122.1 (    2.0 MIN)
 TOTAL WALL CLOCK TIME=      123.2 SECONDS, CPU UTILIZATION IS  99.13%
 ...... END OF 2-ELECTRON GRADIENT ......
 CPU     0: STEP CPU TIME=     0.35 TOTAL CPU TIME=      122.5 (    2.0 MIN)
 TOTAL WALL CLOCK TIME=      123.5 SECONDS, CPU UTILIZATION IS  99.13%

          NSERCH= 10     ENERGY=    -155.8262003

                                 -----------------------
                                 GRADIENT (HARTREE/BOHR)
                                 -----------------------
        ATOM     ZNUC       DE/DX         DE/DY         DE/DZ
 --------------------------------------------------------------
    1  C            6.0     0.0014286     0.0003144     0.0008700
    2  H            1.0    -0.0003525    -0.0000327    -0.0000432
    3  C            6.0    -0.0007506     0.0001265    -0.0003513
    4  H            1.0    -0.0002918    -0.0005534    -0.0001779
    5  C            6.0     0.0003804    -0.0001774    -0.0000894
    6  H            1.0     0.0003654     0.0006606     0.0001476
    7  H            1.0    -0.0003733    -0.0003157    -0.0001636
    8  C            6.0    -0.0007338     0.0006614    -0.0003057
    9  H            1.0     0.0000462    -0.0003274    -0.0000026
   10  H            1.0     0.0002814    -0.0003562     0.0001162

          MAXIMUM GRADIENT = 0.0014286    RMS GRADIENT = 0.0004687

 NSERCH:  10  E=     -155.8262003278  GRAD. MAX=  0.0014286  R.M.S.=  0.0004687

          HESSIAN UPDATED USING THE BFGS FORMULA
             ACTUAL ENERGY CHANGE WAS  -0.0000448621
          PREDICTED ENERGY CHANGE WAS  -0.0000793777 RATIO=  0.565
          MIN SEARCH, CORRECT HESSIAN, TRYING PURE NR STEP
               NR STEP HAS LENGTH         =   2.629101
          TRIM/QA LAMBDA FOR NON-TS MODES =  -0.02161035
          TRIM/QA STEP HAS LENGTH         =   0.050000
          RADIUS OF STEP TAKEN=   0.05000  CURRENT TRUST RADIUS=   0.05000

 BEGINNING GEOMETRY SEARCH POINT NSERCH=  11 ...

 COORDINATES OF ALL ATOMS ARE (ANGS)
   ATOM   CHARGE       X              Y              Z
 ------------------------------------------------------------
 C           6.0   0.4165162796  -0.4304147181   0.7383986388
 H           1.0   1.2039096666  -0.5110877411   1.4873100801
 C           6.0   0.7611718252   0.3198572362  -0.4721406886
 H           1.0   1.8002021918   0.2494167334  -0.7936123188
 C           6.0  -0.0744352081   1.0861653350  -1.1717892364
 H           1.0   0.2498851417   1.5945740165  -2.0728690796
 H           1.0  -1.1002533178   1.2425391631  -0.8515969957
 C           6.0  -0.7565178648  -1.0143196468   0.9805902177
 H           1.0  -1.5533224784  -1.0046337217   0.2419276641
 H           1.0  -0.9461562358  -1.5320966565   1.9137817184

          INTERNUCLEAR DISTANCES (ANGS.)
          ------------------------------

                1 C          2 H          3 C          4 H          5 C     

   1 C       0.0000000    1.0896627 *  1.4652989 *  2.1734339 *  2.4879442 *
   2 H       1.0896627 *  0.0000000    2.1739213 *  2.4772038 *  3.3550249  
   3 C       1.4652989 *  2.1739213 *  0.0000000    1.0899037 *  1.3322820 *
   4 H       2.1734339 *  2.4772038 *  1.0899037 *  0.0000000    2.0874461 *
   5 C       2.4879442 *  3.3550249    1.3322820 *  2.0874461 *  0.0000000  
   6 H       3.4686556    4.2448616    2.1091819 *  2.4185593 *  1.0842546 *
   7 H       2.7617840 *  3.7222118    2.1119263 *  3.0663164    1.0859460 *
   8 C       1.3325205 *  2.0864524 *  2.4887421 *  3.3588155    3.0838306  
   9 H       2.1110366 *  3.0654354    2.7606256 *  3.7270784    2.9252596 *
  10 H       2.1100012 *  2.4180820 *  3.4694853    4.2480886    4.1395581  

                6 H          7 H          8 C          9 H         10 H     

   1 C       3.4686556    2.7617840 *  1.3325205 *  2.1110366 *  2.1100012 *
   2 H       4.2448616    3.7222118    2.0864524 *  3.0654354    2.4180820 *
   3 C       2.1091819 *  2.1119263 *  2.4887421 *  2.7606256 *  3.4694853  
   4 H       2.4185593 *  3.0663164    3.3588155    3.7270784    4.2480886  
   5 C       1.0842546 *  1.0859460 *  3.0838306    2.9252596 *  4.1395581  
   6 H       0.0000000    1.8542675 *  4.1403849    3.9199136    5.2057631  
   7 H       1.8542675 *  0.0000000    2.9271959 *  2.5398531 *  3.9204170  
   8 C       4.1403849    2.9271959 *  0.0000000    1.0865605 *  1.0839290 *
   9 H       3.9199136    2.5398531 *  1.0865605 *  0.0000000    1.8552531 *
  10 H       5.2057631    3.9204170    1.0839290 *  1.8552531 *  0.0000000  

  * ... LESS THAN  3.000

 ...... END OF ONE-ELECTRON INTEGRALS ......
 CPU     0: STEP CPU TIME=     0.01 TOTAL CPU TIME=      122.5 (    2.0 MIN)
 TOTAL WALL CLOCK TIME=      123.5 SECONDS, CPU UTILIZATION IS  99.13%
  ...... END OF TWO-ELECTRON INTEGRALS .....
 CPU     0: STEP CPU TIME=     0.01 TOTAL CPU TIME=      122.5 (    2.0 MIN)
 TOTAL WALL CLOCK TIME=      123.6 SECONDS, CPU UTILIZATION IS  99.13%

          --------------------------
              R-PBE0 SCF CALCULATION
          --------------------------
         DENSITY MATRIX CONVERGENCE THRESHOLD=  2.00E-05
     COARSE -> FINE DFT GRID SWITCH THRESHOLD=  3.00E-04 (SWITCH IN $DFT)
                   HF -> DFT SWITCH THRESHOLD=  5.00E-03 (SWOFF IN $DFT)

 DIRECT SCF CALCULATION, SCHWRZ=T   FDIFF=T,  DIRTHR=  0.00E+00 NITDIR=10

 DFT CODE IS SWITCHING FROM THE FINE GRID NRAD= 96,  NLEB=  590
                      TO THE COARSE GRID NRAD0= 24, NLEB0=  110

                                                                                   NONZERO     BLOCKS
 ITER EX DEM     TOTAL ENERGY        E CHANGE  DENSITY CHANGE    DIIS ERROR      INTEGRALS    SKIPPED
          * * *   INITIATING DIIS PROCEDURE   * * *
   1  0  0     -155.8255729972  -155.8255729972   0.001167597   0.002394905       17687477      80086
   2  1  0     -155.8256340975    -0.0000611002   0.000601223   0.000425970       16617021     124871
   3  2  0     -155.8256344634    -0.0000003660   0.000346731   0.000571910       15940370     145994
   4  3  0     -155.8256355950    -0.0000011316   0.000105602   0.000215257       15603198     156558
 DFT CODE IS SWITCHING BACK TO THE FINE GRID
          * * *   INITIATING DIIS PROCEDURE   * * *
   5  4  0     -155.8261979734    -0.0005623784   0.000864851   0.001445338       17687328      80089
   6  5  0     -155.8262042879    -0.0000063145   0.000504644   0.000375239       16427040     131063
   7  6  0     -155.8262046480    -0.0000003600   0.000256160   0.000245514       15684604     152167
   8  7  0     -155.8262050133    -0.0000003654   0.000035200   0.000062520       15238795     165685
   9  8  0     -155.8262050256    -0.0000000123   0.000016918   0.000038126       14537641     190390
  10  9  0     -155.8262050304    -0.0000000048   0.000002125   0.000002148       13894042     204478

          -----------------
          DENSITY CONVERGED
          -----------------
     TIME TO FORM FOCK OPERATORS=       8.0 SECONDS (       0.8 SEC/ITER)
     FOCK TIME ON FIRST ITERATION=       0.2, LAST ITERATION=       1.2
     TIME TO SOLVE SCF EQUATIONS=       0.1 SECONDS (       0.0 SEC/ITER)

 FINAL R-PBE0 ENERGY IS     -155.8262050304 AFTER  10 ITERATIONS
 DFT EXCHANGE + CORRELATION ENERGY =       -17.9911039183
 TOTAL ELECTRON NUMBER             =        30.0000054081
 ...... END OF RHF CALCULATION ......
 CPU     0: STEP CPU TIME=     8.22 TOTAL CPU TIME=      130.7 (    2.2 MIN)
 TOTAL WALL CLOCK TIME=      131.8 SECONDS, CPU UTILIZATION IS  99.14%
 ..... END OF 1-ELECTRON GRADIENT ......
 CPU     0: STEP CPU TIME=     0.01 TOTAL CPU TIME=      130.7 (    2.2 MIN)
 TOTAL WALL CLOCK TIME=      131.8 SECONDS, CPU UTILIZATION IS  99.14%
 MEMORY FOR GRID POINT CONTRIBUTIONS TO THE DFT GRADIENT=    700735 WORDS.
 CPU     0: STEP CPU TIME=     2.31 TOTAL CPU TIME=      133.0 (    2.2 MIN)
 TOTAL WALL CLOCK TIME=      134.2 SECONDS, CPU UTILIZATION IS  99.15%
 ...... END OF 2-ELECTRON GRADIENT ......
 CPU     0: STEP CPU TIME=     0.36 TOTAL CPU TIME=      133.4 (    2.2 MIN)
 TOTAL WALL CLOCK TIME=      134.5 SECONDS, CPU UTILIZATION IS  99.15%

          NSERCH= 11     ENERGY=    -155.8262050

                                 -----------------------
                                 GRADIENT (HARTREE/BOHR)
                                 -----------------------
        ATOM     ZNUC       DE/DX         DE/DY         DE/DZ
 --------------------------------------------------------------
    1  C            6.0    -0.0005229    -0.0017943    -0.0008709
    2  H            1.0    -0.0000409     0.0003809     0.0004495
    3  C            6.0    -0.0010543     0.0012809    -0.0005928
    4  H            1.0     0.0005198     0.0001579     0.0001558
    5  C            6.0     0.0003135    -0.0000884    -0.0004051
    6  H            1.0     0.0000926    -0.0003552     0.0000528
    7  H            1.0     0.0002641     0.0002626     0.0003958
    8  C            6.0     0.0001273    -0.0002631     0.0015041
    9  H            1.0     0.0000784     0.0001586    -0.0004841
   10  H            1.0     0.0002224     0.0002598    -0.0002051

          MAXIMUM GRADIENT = 0.0017943    RMS GRADIENT = 0.0006191

 NSERCH:  11  E=     -155.8262050304  GRAD. MAX=  0.0017943  R.M.S.=  0.0006191

          HESSIAN UPDATED USING THE BFGS FORMULA
             ACTUAL ENERGY CHANGE WAS  -0.0000047026
          PREDICTED ENERGY CHANGE WAS  -0.0000622900 RATIO=  0.075
          MIN SEARCH, CORRECT HESSIAN, TRYING PURE NR STEP
               NR STEP HAS LENGTH         =   0.838491
          TRIM/QA LAMBDA FOR NON-TS MODES =  -0.00838899
          TRIM/QA STEP HAS LENGTH         =   0.050000
          RADIUS OF STEP TAKEN=   0.05000  CURRENT TRUST RADIUS=   0.05000

 BEGINNING GEOMETRY SEARCH POINT NSERCH=  12 ...

 COORDINATES OF ALL ATOMS ARE (ANGS)
   ATOM   CHARGE       X              Y              Z
 ------------------------------------------------------------
 C           6.0   0.4121230302  -0.4201416598   0.7428033981
 H           1.0   1.2089311430  -0.5192419532   1.4822139468
 C           6.0   0.7667791583   0.3279609217  -0.4643496700
 H           1.0   1.7998149992   0.2441486319  -0.7973548184
 C           6.0  -0.0717981090   1.0921790973  -1.1648813629
 H           1.0   0.2461310031   1.5897116678  -2.0740207665
 H           1.0  -1.1033384240   1.2386837023  -0.8594269861
 C           6.0  -0.7559807927  -1.0132626611   0.9810506777
 H           1.0  -1.5523154227  -1.0068440507   0.2421565804
 H           1.0  -0.9493465855  -1.5331936962   1.9118090008

          INTERNUCLEAR DISTANCES (ANGS.)
          ------------------------------

                1 C          2 H          3 C          4 H          5 C     

   1 C       0.0000000    1.0915365 *  1.4637817 *  2.1769377 *  2.4820465 *
   2 H       1.0915365 *  0.0000000    2.1684928 *  2.4755490 *  3.3532162  
   3 C       1.4637817 *  2.1684928 *  0.0000000    1.0886138 *  1.3334114 *
   4 H       2.1769377 *  2.4755490 *  1.0886138 *  0.0000000    2.0873828 *
   5 C       2.4820465 *  3.3532162    1.3334114 *  2.0873828 *  0.0000000  
   6 H       3.4643271    4.2451708    2.1104811 *  2.4195764 *  1.0840443 *
   7 H       2.7596136 *  3.7309751    2.1172723 *  3.0694059    1.0857446 *
   8 C       1.3315483 *  2.0871272 *  2.4913572 *  3.3579609    3.0831827  
   9 H       2.1104230 *  3.0659388    2.7674998 *  3.7259019    2.9287515 *
  10 H       2.1116483 *  2.4229760 *  3.4720475    4.2492827    4.1386830  

                6 H          7 H          8 C          9 H         10 H     

   1 C       3.4643271    2.7596136 *  1.3315483 *  2.1104230 *  2.1116483 *
   2 H       4.2451708    3.7309751    2.0871272 *  3.0659388    2.4229760 *
   3 C       2.1104811 *  2.1172723 *  2.4913572 *  2.7674998 *  3.4720475  
   4 H       2.4195764 *  3.0694059    3.3579609    3.7259019    4.2492827  
   5 C       1.0840443 *  1.0857446 *  3.0831827    2.9287515 *  4.1386830  
   6 H       0.0000000    1.8491962 *  4.1368061    3.9167829    5.2027438  
   7 H       1.8491962 *  0.0000000    2.9290404 *  2.5411536 *  3.9225969  
   8 C       4.1368061    2.9290404 *  0.0000000    1.0863492 *  1.0835265 *
   9 H       3.9167829    2.5411536 *  1.0863492 *  0.0000000    1.8515816 *
  10 H       5.2027438    3.9225969    1.0835265 *  1.8515816 *  0.0000000  

  * ... LESS THAN  3.000

 ...... END OF ONE-ELECTRON INTEGRALS ......
 CPU     0: STEP CPU TIME=     0.00 TOTAL CPU TIME=      133.4 (    2.2 MIN)
 TOTAL WALL CLOCK TIME=      134.5 SECONDS, CPU UTILIZATION IS  99.15%
  ...... END OF TWO-ELECTRON INTEGRALS .....
 CPU     0: STEP CPU TIME=     0.01 TOTAL CPU TIME=      133.4 (    2.2 MIN)
 TOTAL WALL CLOCK TIME=      134.5 SECONDS, CPU UTILIZATION IS  99.15%

          --------------------------
              R-PBE0 SCF CALCULATION
          --------------------------
         DENSITY MATRIX CONVERGENCE THRESHOLD=  2.00E-05
     COARSE -> FINE DFT GRID SWITCH THRESHOLD=  3.00E-04 (SWITCH IN $DFT)
                   HF -> DFT SWITCH THRESHOLD=  5.00E-03 (SWOFF IN $DFT)

 DIRECT SCF CALCULATION, SCHWRZ=T   FDIFF=T,  DIRTHR=  0.00E+00 NITDIR=10

 DFT CODE IS SWITCHING FROM THE FINE GRID NRAD= 96,  NLEB=  590
                      TO THE COARSE GRID NRAD0= 24, NLEB0=  110

                                                                                   NONZERO     BLOCKS
 ITER EX DEM     TOTAL ENERGY        E CHANGE  DENSITY CHANGE    DIIS ERROR      INTEGRALS    SKIPPED
          * * *   INITIATING DIIS PROCEDURE   * * *
   1  0  0     -155.8254754620  -155.8254754620   0.001938966   0.003398697       17687745      80109
   2  1  0     -155.8255922375    -0.0001167755   0.000944187   0.000451470       16725273     121654
   3  2  0     -155.8255932130    -0.0000009755   0.000610582   0.000618016       16103162     142183
   4  3  0     -155.8255949152    -0.0000017022   0.000111983   0.000226547       15659011     156453
 DFT CODE IS SWITCHING BACK TO THE FINE GRID
          * * *   INITIATING DIIS PROCEDURE   * * *
   5  4  0     -155.8261327581    -0.0005378429   0.000904817   0.001465584       17687626      80107
   6  5  0     -155.8261390559    -0.0000062978   0.000476277   0.000361834       16426340     131132
   7  6  0     -155.8261394177    -0.0000003618   0.000225830   0.000242914       15705562     151663
   8  7  0     -155.8261397833    -0.0000003656   0.000045657   0.000053664       15292863     164435
   9  8  0     -155.8261397945    -0.0000000111   0.000021076   0.000024717       14477572     190783
  10  9  0     -155.8261397982    -0.0000000037   0.000002317   0.000004431       13674246     212629
  11 10  0     -155.8261397983    -0.0000000002   0.000001379   0.000002057       12815543     236386

          -----------------
          DENSITY CONVERGED
          -----------------
     TIME TO FORM FOCK OPERATORS=       9.1 SECONDS (       0.8 SEC/ITER)
     FOCK TIME ON FIRST ITERATION=       0.2, LAST ITERATION=       1.2
     TIME TO SOLVE SCF EQUATIONS=       0.1 SECONDS (       0.0 SEC/ITER)

 FINAL R-PBE0 ENERGY IS     -155.8261397983 AFTER  11 ITERATIONS
 DFT EXCHANGE + CORRELATION ENERGY =       -17.9916068510
 TOTAL ELECTRON NUMBER             =        30.0000057606
 ...... END OF RHF CALCULATION ......
 CPU     0: STEP CPU TIME=     9.38 TOTAL CPU TIME=      142.8 (    2.4 MIN)
 TOTAL WALL CLOCK TIME=      144.0 SECONDS, CPU UTILIZATION IS  99.15%
 ..... END OF 1-ELECTRON GRADIENT ......
 CPU     0: STEP CPU TIME=     0.01 TOTAL CPU TIME=      142.8 (    2.4 MIN)
 TOTAL WALL CLOCK TIME=      144.0 SECONDS, CPU UTILIZATION IS  99.15%
 MEMORY FOR GRID POINT CONTRIBUTIONS TO THE DFT GRADIENT=    700735 WORDS.
 CPU     0: STEP CPU TIME=     2.31 TOTAL CPU TIME=      145.1 (    2.4 MIN)
 TOTAL WALL CLOCK TIME=      146.3 SECONDS, CPU UTILIZATION IS  99.15%
 ...... END OF 2-ELECTRON GRADIENT ......
 CPU     0: STEP CPU TIME=     0.36 TOTAL CPU TIME=      145.5 (    2.4 MIN)
 TOTAL WALL CLOCK TIME=      146.7 SECONDS, CPU UTILIZATION IS  99.15%

          NSERCH= 12     ENERGY=    -155.8261398

                                 -----------------------
                                 GRADIENT (HARTREE/BOHR)
                                 -----------------------
        ATOM     ZNUC       DE/DX         DE/DY         DE/DZ
 --------------------------------------------------------------
    1  C            6.0    -0.0051973     0.0006651    -0.0019390
    2  H            1.0     0.0015343    -0.0005146     0.0000788
    3  C            6.0     0.0033896     0.0005155     0.0014805
    4  H            1.0    -0.0004344    -0.0004015    -0.0007566
    5  C            6.0    -0.0002965     0.0011192     0.0010709
    6  H            1.0    -0.0004983    -0.0007243     0.0000455
    7  H            1.0    -0.0000868    -0.0001368    -0.0009739
    8  C            6.0     0.0017427    -0.0007251     0.0017459
    9  H            1.0     0.0002518    -0.0003281    -0.0002705
   10  H            1.0    -0.0004050     0.0005307    -0.0004816

          MAXIMUM GRADIENT = 0.0051973    RMS GRADIENT = 0.0014198

 NSERCH:  12  E=     -155.8261397983  GRAD. MAX=  0.0051973  R.M.S.=  0.0014198

          HESSIAN UPDATED USING THE BFGS FORMULA
             ACTUAL ENERGY CHANGE WAS   0.0000652321
          PREDICTED ENERGY CHANGE WAS  -0.0000425556 RATIO= -1.533
          MIN SEARCH, CORRECT HESSIAN, TRYING PURE NR STEP
               NR STEP HAS LENGTH         =   0.389741
          TRIM/QA LAMBDA FOR NON-TS MODES =  -0.01529483
          TRIM/QA STEP HAS LENGTH         =   0.050000
          RADIUS OF STEP TAKEN=   0.05000  CURRENT TRUST RADIUS=   0.05000

 BEGINNING GEOMETRY SEARCH POINT NSERCH=  13 ...

 COORDINATES OF ALL ATOMS ARE (ANGS)
   ATOM   CHARGE       X              Y              Z
 ------------------------------------------------------------
 C           6.0   0.4199859975  -0.4176314214   0.7486075658
 H           1.0   1.2094848602  -0.5192643483   1.4892018865
 C           6.0   0.7624911682   0.3180018534  -0.4689867261
 H           1.0   1.7982619563   0.2461679656  -0.7954939201
 C           6.0  -0.0751830473   1.0832008752  -1.1706001161
 H           1.0   0.2483561282   1.5970960049  -2.0703443960
 H           1.0  -1.1041926912   1.2349731136  -0.8563166557
 C           6.0  -0.7559170406  -1.0071988664   0.9741517685
 H           1.0  -1.5572274913  -1.0021865389   0.2432913328
 H           1.0  -0.9450598400  -1.5331586377   1.9064892604

          INTERNUCLEAR DISTANCES (ANGS.)
          ------------------------------

                1 C          2 H          3 C          4 H          5 C     

   1 C       0.0000000    1.0872523 *  1.4632163 *  2.1735969 *  2.4861714 *
   2 H       1.0872523 *  0.0000000    2.1760792 *  2.4803992 *  3.3604781  
   3 C       1.4632163 *  2.1760792 *  0.0000000    1.0883879 *  1.3339749 *
   4 H       2.1735969 *  2.4803992 *  1.0883879 *  0.0000000    2.0859350 *
   5 C       2.4861714 *  3.3604781    1.3339749 *  2.0859350 *  0.0000000  
   6 H       3.4691604    4.2512491    2.1129986 *  2.4191855 *  1.0854978 *
   7 H       2.7622462 *  3.7325474    2.1155069 *  3.0668678    1.0865863 *
   8 C       1.3346190 *  2.0895362 *  2.4787838 *  3.3505827    3.0713402  
   9 H       2.1228336 *  3.0724915    2.7624866 *  3.7278376    2.9230781 *
  10 H       2.1091328 *  2.4174725 *  3.4619953    4.2417603    4.1316464  

                6 H          7 H          8 C          9 H         10 H     

   1 C       3.4691604    2.7622462 *  1.3346190 *  2.1228336 *  2.1091328 *
   2 H       4.2512491    3.7325474    2.0895362 *  3.0724915    2.4174725 *
   3 C       2.1129986 *  2.1155069 *  2.4787838 *  2.7624866 *  3.4619953  
   4 H       2.4191855 *  3.0668678    3.3505827    3.7278376    4.2417603  
   5 C       1.0854978 *  1.0865863 *  3.0713402    2.9230781 *  4.1316464  
   6 H       0.0000000    1.8532093 *  4.1303599    3.9203714    5.1998021  
   7 H       1.8532093 *  0.0000000    2.9153466 *  2.5336262 *  3.9142015  
   8 C       4.1303599    2.9153466 *  0.0000000    1.0845647 *  1.0870427 *
   9 H       3.9203714    2.5336262 *  1.0845647 *  0.0000000    1.8501103 *
  10 H       5.1998021    3.9142015    1.0870427 *  1.8501103 *  0.0000000  

  * ... LESS THAN  3.000

 ...... END OF ONE-ELECTRON INTEGRALS ......
 CPU     0: STEP CPU TIME=     0.01 TOTAL CPU TIME=      145.5 (    2.4 MIN)
 TOTAL WALL CLOCK TIME=      146.7 SECONDS, CPU UTILIZATION IS  99.15%
  ...... END OF TWO-ELECTRON INTEGRALS .....
 CPU     0: STEP CPU TIME=     0.00 TOTAL CPU TIME=      145.5 (    2.4 MIN)
 TOTAL WALL CLOCK TIME=      146.7 SECONDS, CPU UTILIZATION IS  99.14%

          --------------------------
              R-PBE0 SCF CALCULATION
          --------------------------
         DENSITY MATRIX CONVERGENCE THRESHOLD=  2.00E-05
     COARSE -> FINE DFT GRID SWITCH THRESHOLD=  3.00E-04 (SWITCH IN $DFT)
                   HF -> DFT SWITCH THRESHOLD=  5.00E-03 (SWOFF IN $DFT)

 DIRECT SCF CALCULATION, SCHWRZ=T   FDIFF=T,  DIRTHR=  0.00E+00 NITDIR=10

 DFT CODE IS SWITCHING FROM THE FINE GRID NRAD= 96,  NLEB=  590
                      TO THE COARSE GRID NRAD0= 24, NLEB0=  110

                                                                                   NONZERO     BLOCKS
 ITER EX DEM     TOTAL ENERGY        E CHANGE  DENSITY CHANGE    DIIS ERROR      INTEGRALS    SKIPPED
          * * *   INITIATING DIIS PROCEDURE   * * *
   1  0  0     -155.8255165173  -155.8255165173   0.002005569   0.002614287       17700713      79863
   2  1  0     -155.8256407811    -0.0001242638   0.001767921   0.000658352       16806019     118572
   3  2  0     -155.8256383535     0.0000024276   0.001003551   0.001051158       16200879     138675
   4  3  0     -155.8256457033    -0.0000073498   0.000174973   0.000261304       15868494     150216
 DFT CODE IS SWITCHING BACK TO THE FINE GRID
          * * *   INITIATING DIIS PROCEDURE   * * *
   5  4  0     -155.8261453416    -0.0004996384   0.000916407   0.001444626       17700361      79880
   6  5  0     -155.8261519525    -0.0000066109   0.000467546   0.000358428       16445764     130569
   7  6  0     -155.8261523310    -0.0000003785   0.000216194   0.000238012       15732992     151085
   8  7  0     -155.8261527113    -0.0000003803   0.000044677   0.000049082       15323233     163784
   9  8  0     -155.8261527228    -0.0000000115   0.000021000   0.000026772       14510826     190271
  10  9  0     -155.8261527269    -0.0000000041   0.000002215   0.000004428       13751041     210797
  11 10  0     -155.8261527270    -0.0000000001   0.000001412   0.000002166       12835358     236017

          -----------------
          DENSITY CONVERGED
          -----------------
     TIME TO FORM FOCK OPERATORS=       9.2 SECONDS (       0.8 SEC/ITER)
     FOCK TIME ON FIRST ITERATION=       0.2, LAST ITERATION=       1.2
     TIME TO SOLVE SCF EQUATIONS=       0.1 SECONDS (       0.0 SEC/ITER)

 FINAL R-PBE0 ENERGY IS     -155.8261527270 AFTER  11 ITERATIONS
 DFT EXCHANGE + CORRELATION ENERGY =       -17.9903944359
 TOTAL ELECTRON NUMBER             =        30.0000060499
 ...... END OF RHF CALCULATION ......
 CPU     0: STEP CPU TIME=     9.40 TOTAL CPU TIME=      154.9 (    2.6 MIN)
 TOTAL WALL CLOCK TIME=      156.2 SECONDS, CPU UTILIZATION IS  99.15%
 ..... END OF 1-ELECTRON GRADIENT ......
 CPU     0: STEP CPU TIME=     0.01 TOTAL CPU TIME=      154.9 (    2.6 MIN)
 TOTAL WALL CLOCK TIME=      156.2 SECONDS, CPU UTILIZATION IS  99.15%
 MEMORY FOR GRID POINT CONTRIBUTIONS TO THE DFT GRADIENT=    700735 WORDS.
 CPU     0: STEP CPU TIME=     2.32 TOTAL CPU TIME=      157.2 (    2.6 MIN)
 TOTAL WALL CLOCK TIME=      158.5 SECONDS, CPU UTILIZATION IS  99.17%
 ...... END OF 2-ELECTRON GRADIENT ......
 CPU     0: STEP CPU TIME=     0.36 TOTAL CPU TIME=      157.6 (    2.6 MIN)
 TOTAL WALL CLOCK TIME=      158.9 SECONDS, CPU UTILIZATION IS  99.16%

          NSERCH= 13     ENERGY=    -155.8261527

                                 -----------------------
                                 GRADIENT (HARTREE/BOHR)
                                 -----------------------
        ATOM     ZNUC       DE/DX         DE/DY         DE/DZ
 --------------------------------------------------------------
    1  C            6.0     0.0037947     0.0026116     0.0033099
    2  H            1.0    -0.0004341    -0.0004980    -0.0009412
    3  C            6.0     0.0000348    -0.0024867     0.0004459
    4  H            1.0    -0.0005818     0.0000204     0.0000133
    5  C            6.0    -0.0004120     0.0002784    -0.0003322
    6  H            1.0     0.0001939     0.0007648    -0.0002829
    7  H            1.0    -0.0003881    -0.0000024    -0.0001372
    8  C            6.0    -0.0021131     0.0007824    -0.0045430
    9  H            1.0    -0.0001393    -0.0007948     0.0012688
   10  H            1.0     0.0000450    -0.0006757     0.0011986

          MAXIMUM GRADIENT = 0.0045430    RMS GRADIENT = 0.0015419

 NSERCH:  13  E=     -155.8261527270  GRAD. MAX=  0.0045430  R.M.S.=  0.0015419

          HESSIAN UPDATED USING THE BFGS FORMULA
             ACTUAL ENERGY CHANGE WAS  -0.0000129287
          PREDICTED ENERGY CHANGE WAS  -0.0001321063 RATIO=  0.098
          MIN SEARCH, CORRECT HESSIAN, TRYING PURE NR STEP
               NR STEP HAS LENGTH         =   0.412767
          TRIM/QA LAMBDA FOR NON-TS MODES =  -0.00490833
          TRIM/QA STEP HAS LENGTH         =   0.050000
          RADIUS OF STEP TAKEN=   0.05000  CURRENT TRUST RADIUS=   0.05000

 BEGINNING GEOMETRY SEARCH POINT NSERCH=  14 ...

 COORDINATES OF ALL ATOMS ARE (ANGS)
   ATOM   CHARGE       X              Y              Z
 ------------------------------------------------------------
 C           6.0   0.4177480582  -0.4291047052   0.7388603227
 H           1.0   1.2034105645  -0.5088447448   1.4883699086
 C           6.0   0.7619770988   0.3179318202  -0.4733936078
 H           1.0   1.8016055050   0.2499304726  -0.7923487275
 C           6.0  -0.0748849673   1.0825159906  -1.1733112101
 H           1.0   0.2501721213   1.5972500463  -2.0710520005
 H           1.0  -1.1017610328   1.2375456311  -0.8556847248
 C           6.0  -0.7553789563  -1.0126562160   0.9816284501
 H           1.0  -1.5569500965  -0.9937439408   0.2475770296
 H           1.0  -0.9449382949  -1.5408243539   1.9093545598

          INTERNUCLEAR DISTANCES (ANGS.)
          ------------------------------

                1 C          2 H          3 C          4 H          5 C     

   1 C       0.0000000    1.0887556 *  1.4649631 *  2.1727290 *  2.4867819 *
   2 H       1.0887556 *  0.0000000    2.1741525 *  2.4769446 *  3.3542532  
   3 C       1.4649631 *  2.1741525 *  0.0000000    1.0895796 *  1.3322206 *
   4 H       2.1727290 *  2.4769446 *  1.0895796 *  0.0000000    2.0879530 *
   5 C       2.4867819 *  3.3542532    1.3322206 *  2.0879530 *  0.0000000  
   6 H       3.4684006    4.2442647    2.1097658 *  2.4201855 *  1.0846897 *
   7 H       2.7621016 *  3.7226721    2.1131389 *  3.0673983    1.0859996 *
   8 C       1.3325523 *  2.0850586 *  2.4879556 *  3.3584654    3.0816527  
   9 H       2.1117788 *  3.0650098    2.7600209 *  3.7293521    2.9199821 *
  10 H       2.1125557 *  2.4202506 *  3.4707382    4.2484711    4.1402579  

                6 H          7 H          8 C          9 H         10 H     

   1 C       3.4684006    2.7621016 *  1.3325523 *  2.1117788 *  2.1125557 *
   2 H       4.2442647    3.7226721    2.0850586 *  3.0650098    2.4202506 *
   3 C       2.1097658 *  2.1131389 *  2.4879556 *  2.7600209 *  3.4707382  
   4 H       2.4201855 *  3.0673983    3.3584654    3.7293521    4.2484711  
   5 C       1.0846897 *  1.0859996 *  3.0816527    2.9199821 *  4.1402579  
   6 H       0.0000000    1.8531671 *  4.1402417    3.9185432    5.2076325  
   7 H       1.8531671 *  0.0000000    2.9255954 *  2.5304222 *  3.9229294  
   8 C       4.1402417    2.9255954 *  0.0000000    1.0870628 *  1.0842371 *
   9 H       3.9185432    2.5304222 *  1.0870628 *  0.0000000    1.8534724 *
  10 H       5.2076325    3.9229294    1.0842371 *  1.8534724 *  0.0000000  

  * ... LESS THAN  3.000

 ...... END OF ONE-ELECTRON INTEGRALS ......
 CPU     0: STEP CPU TIME=     0.00 TOTAL CPU TIME=      157.6 (    2.6 MIN)
 TOTAL WALL CLOCK TIME=      158.9 SECONDS, CPU UTILIZATION IS  99.16%
  ...... END OF TWO-ELECTRON INTEGRALS .....
 CPU     0: STEP CPU TIME=     0.01 TOTAL CPU TIME=      157.6 (    2.6 MIN)
 TOTAL WALL CLOCK TIME=      158.9 SECONDS, CPU UTILIZATION IS  99.16%

          --------------------------
              R-PBE0 SCF CALCULATION
          --------------------------
         DENSITY MATRIX CONVERGENCE THRESHOLD=  2.00E-05
     COARSE -> FINE DFT GRID SWITCH THRESHOLD=  3.00E-04 (SWITCH IN $DFT)
                   HF -> DFT SWITCH THRESHOLD=  5.00E-03 (SWOFF IN $DFT)

 DIRECT SCF CALCULATION, SCHWRZ=T   FDIFF=T,  DIRTHR=  0.00E+00 NITDIR=10

 DFT CODE IS SWITCHING FROM THE FINE GRID NRAD= 96,  NLEB=  590
                      TO THE COARSE GRID NRAD0= 24, NLEB0=  110

                                                                                   NONZERO     BLOCKS
 ITER EX DEM     TOTAL ENERGY        E CHANGE  DENSITY CHANGE    DIIS ERROR      INTEGRALS    SKIPPED
          * * *   INITIATING DIIS PROCEDURE   * * *
   1  0  0     -155.8255077616  -155.8255077616   0.001997082   0.002389726       17689005      80061
   2  1  0     -155.8256324848    -0.0001247232   0.000703489   0.000437458       16725776     121933
   3  2  0     -155.8256324457     0.0000000391   0.000426323   0.000866585       16048103     144895
   4  3  0     -155.8256349226    -0.0000024768   0.000094953   0.000244090       15727168     154289
 DFT CODE IS SWITCHING BACK TO THE FINE GRID
          * * *   INITIATING DIIS PROCEDURE   * * *
   5  4  0     -155.8261920406    -0.0005571181   0.000878347   0.001466422       17688763      80064
   6  5  0     -155.8261985393    -0.0000064986   0.000461286   0.000349132       16432970     130770
   7  6  0     -155.8261988869    -0.0000003476   0.000229923   0.000226103       15682054     152396
   8  7  0     -155.8261992067    -0.0000003199   0.000030725   0.000043272       15211929     166130
   9  8  0     -155.8261992129    -0.0000000061   0.000013845   0.000031021       14451832     192676
  10  9  0     -155.8261992160    -0.0000000031   0.000001890   0.000003149       13734471     208624

          -----------------
          DENSITY CONVERGED
          -----------------
     TIME TO FORM FOCK OPERATORS=       8.0 SECONDS (       0.8 SEC/ITER)
     FOCK TIME ON FIRST ITERATION=       0.2, LAST ITERATION=       1.2
     TIME TO SOLVE SCF EQUATIONS=       0.1 SECONDS (       0.0 SEC/ITER)

 FINAL R-PBE0 ENERGY IS     -155.8261992160 AFTER  10 ITERATIONS
 DFT EXCHANGE + CORRELATION ENERGY =       -17.9912730390
 TOTAL ELECTRON NUMBER             =        30.0000047704
 ...... END OF RHF CALCULATION ......
 CPU     0: STEP CPU TIME=     8.22 TOTAL CPU TIME=      165.8 (    2.8 MIN)
 TOTAL WALL CLOCK TIME=      167.2 SECONDS, CPU UTILIZATION IS  99.16%
 ..... END OF 1-ELECTRON GRADIENT ......
 CPU     0: STEP CPU TIME=     0.01 TOTAL CPU TIME=      165.8 (    2.8 MIN)
 TOTAL WALL CLOCK TIME=      167.2 SECONDS, CPU UTILIZATION IS  99.16%
 MEMORY FOR GRID POINT CONTRIBUTIONS TO THE DFT GRADIENT=    700735 WORDS.
 CPU     0: STEP CPU TIME=     2.31 TOTAL CPU TIME=      168.1 (    2.8 MIN)
 TOTAL WALL CLOCK TIME=      169.5 SECONDS, CPU UTILIZATION IS  99.17%
 ...... END OF 2-ELECTRON GRADIENT ......
 CPU     0: STEP CPU TIME=     0.36 TOTAL CPU TIME=      168.5 (    2.8 MIN)
 TOTAL WALL CLOCK TIME=      169.9 SECONDS, CPU UTILIZATION IS  99.17%

          NSERCH= 14     ENERGY=    -155.8261992

                                 -----------------------
                                 GRADIENT (HARTREE/BOHR)
                                 -----------------------
        ATOM     ZNUC       DE/DX         DE/DY         DE/DZ
 --------------------------------------------------------------
    1  C            6.0     0.0002477    -0.0010895    -0.0008239
    2  H            1.0    -0.0007167     0.0007237     0.0003684
    3  C            6.0    -0.0006898     0.0004549    -0.0010227
    4  H            1.0     0.0003931     0.0001259     0.0002772
    5  C            6.0     0.0000766    -0.0007208     0.0000457
    6  H            1.0     0.0001518     0.0001075     0.0000243
    7  H            1.0     0.0001694     0.0003769     0.0002195
    8  C            6.0     0.0008065    -0.0001026     0.0016311
    9  H            1.0    -0.0004208     0.0005129    -0.0003391
   10  H            1.0    -0.0000178    -0.0003888    -0.0003805

          MAXIMUM GRADIENT = 0.0016311    RMS GRADIENT = 0.0005782

 NSERCH:  14  E=     -155.8261992160  GRAD. MAX=  0.0016311  R.M.S.=  0.0005782

          HESSIAN UPDATED USING THE BFGS FORMULA
             ACTUAL ENERGY CHANGE WAS  -0.0000464890
          PREDICTED ENERGY CHANGE WAS  -0.0001081483 RATIO=  0.430
          MIN SEARCH, CORRECT HESSIAN, TRYING PURE NR STEP
               NR STEP HAS LENGTH         =   1.609695
          TRIM/QA LAMBDA FOR NON-TS MODES =  -0.01227626
          TRIM/QA STEP HAS LENGTH         =   0.050000
          RADIUS OF STEP TAKEN=   0.05000  CURRENT TRUST RADIUS=   0.05000

 BEGINNING GEOMETRY SEARCH POINT NSERCH=  15 ...

 COORDINATES OF ALL ATOMS ARE (ANGS)
   ATOM   CHARGE       X              Y              Z
 ------------------------------------------------------------
 C           6.0   0.4187014674  -0.4282555228   0.7413425276
 H           1.0   1.2088147288  -0.5230990422   1.4852716584
 C           6.0   0.7616165973   0.3243062342  -0.4679980323
 H           1.0   1.8000153607   0.2527236480  -0.7911747723
 C           6.0  -0.0747506618   1.0865513036  -1.1710076240
 H           1.0   0.2470733420   1.5922158249  -2.0743289574
 H           1.0  -1.1032707927   1.2346510390  -0.8544310312
 C           6.0  -0.7568682665  -1.0100143727   0.9798001055
 H           1.0  -1.5520962278  -1.0000938759   0.2402742008
 H           1.0  -0.9482355475  -1.5289852361   1.9122519249

          INTERNUCLEAR DISTANCES (ANGS.)
          ------------------------------

                1 C          2 H          3 C          4 H          5 C     

   1 C       0.0000000    1.0893598 *  1.4650749 *  2.1726412 *  2.4890195 *
   2 H       1.0893598 *  0.0000000    2.1756250 *  2.4766161 *  3.3607044  
   3 C       1.4650749 *  2.1756250 *  0.0000000    1.0898804 *  1.3321975 *
   4 H       2.1726412 *  2.4766161 *  1.0898804 *  0.0000000    2.0866934 *
   5 C       2.4890195 *  3.3607044    1.3321975 *  2.0866934 *  0.0000000  
   6 H       3.4698367    4.2509128    2.1101300 *  2.4191637 *  1.0840926 *
   7 H       2.7619108 *  3.7295621    2.1108915 *  3.0654940    1.0862817 *
   8 C       1.3331427 *  2.0872225 *  2.4864286 *  3.3568606    3.0800724  
   9 H       2.1123712 *  3.0659700    2.7584329 *  3.7242571    2.9203346 *
  10 H       2.1097752 *  2.4180540 *  3.4675457    4.2468677    4.1364836  

                6 H          7 H          8 C          9 H         10 H     

   1 C       3.4698367    2.7619108 *  1.3331427 *  2.1123712 *  2.1097752 *
   2 H       4.2509128    3.7295621    2.0872225 *  3.0659700    2.4180540 *
   3 C       2.1101300 *  2.1108915 *  2.4864286 *  2.7584329 *  3.4675457  
   4 H       2.4191637 *  3.0654940    3.3568606    3.7242571    4.2468677  
   5 C       1.0840926 *  1.0862817 *  3.0800724    2.9203346 *  4.1364836  
   6 H       0.0000000    1.8545708 *  4.1360857    3.9133705    5.2022578  
   7 H       1.8545708 *  0.0000000    2.9194043 *  2.5286179 *  3.9135989  
   8 C       4.1360857    2.9194043 *  0.0000000    1.0859947 *  1.0841672 *
   9 H       3.9133705    2.5286179 *  1.0859947 *  0.0000000    1.8546922 *
  10 H       5.2022578    3.9135989    1.0841672 *  1.8546922 *  0.0000000  

  * ... LESS THAN  3.000

 ...... END OF ONE-ELECTRON INTEGRALS ......
 CPU     0: STEP CPU TIME=     0.01 TOTAL CPU TIME=      168.5 (    2.8 MIN)
 TOTAL WALL CLOCK TIME=      169.9 SECONDS, CPU UTILIZATION IS  99.18%
  ...... END OF TWO-ELECTRON INTEGRALS .....
 CPU     0: STEP CPU TIME=     0.01 TOTAL CPU TIME=      168.5 (    2.8 MIN)
 TOTAL WALL CLOCK TIME=      169.9 SECONDS, CPU UTILIZATION IS  99.17%

          --------------------------
              R-PBE0 SCF CALCULATION
          --------------------------
         DENSITY MATRIX CONVERGENCE THRESHOLD=  2.00E-05
     COARSE -> FINE DFT GRID SWITCH THRESHOLD=  3.00E-04 (SWITCH IN $DFT)
                   HF -> DFT SWITCH THRESHOLD=  5.00E-03 (SWOFF IN $DFT)

 DIRECT SCF CALCULATION, SCHWRZ=T   FDIFF=T,  DIRTHR=  0.00E+00 NITDIR=10

 DFT CODE IS SWITCHING FROM THE FINE GRID NRAD= 96,  NLEB=  590
                      TO THE COARSE GRID NRAD0= 24, NLEB0=  110

                                                                                   NONZERO     BLOCKS
 ITER EX DEM     TOTAL ENERGY        E CHANGE  DENSITY CHANGE    DIIS ERROR      INTEGRALS    SKIPPED
          * * *   INITIATING DIIS PROCEDURE   * * *
   1  0  0     -155.8256231027  -155.8256231027   0.001763328   0.001871716       17693465      79959
   2  1  0     -155.8256804210    -0.0000573184   0.000559619   0.000390537       16631865     124343
   3  2  0     -155.8256812821    -0.0000008611   0.000326871   0.000305245       15960560     145111
   4  3  0     -155.8256819867    -0.0000007045   0.000069069   0.000156722       15555446     157350
 DFT CODE IS SWITCHING BACK TO THE FINE GRID
          * * *   INITIATING DIIS PROCEDURE   * * *
   5  4  0     -155.8262040372    -0.0005220505   0.000849508   0.001428420       17693241      79961
   6  5  0     -155.8262105663    -0.0000065292   0.000534914   0.000367848       16438115     130626
   7  6  0     -155.8262108730    -0.0000003066   0.000274412   0.000241909       15697633     152064
   8  7  0     -155.8262112969    -0.0000004240   0.000054194   0.000106106       15281870     165015
   9  8  0     -155.8262113320    -0.0000000351   0.000016902   0.000036007       14705895     185162
  10  9  0     -155.8262113367    -0.0000000047   0.000001580   0.000001963       13962567     202104

          -----------------
          DENSITY CONVERGED
          -----------------
     TIME TO FORM FOCK OPERATORS=       8.3 SECONDS (       0.8 SEC/ITER)
     FOCK TIME ON FIRST ITERATION=       0.2, LAST ITERATION=       1.2
     TIME TO SOLVE SCF EQUATIONS=       0.1 SECONDS (       0.0 SEC/ITER)

 FINAL R-PBE0 ENERGY IS     -155.8262113367 AFTER  10 ITERATIONS
 DFT EXCHANGE + CORRELATION ENERGY =       -17.9911164592
 TOTAL ELECTRON NUMBER             =        30.0000058554
 ...... END OF RHF CALCULATION ......
 CPU     0: STEP CPU TIME=     8.54 TOTAL CPU TIME=      177.0 (    3.0 MIN)
 TOTAL WALL CLOCK TIME=      178.6 SECONDS, CPU UTILIZATION IS  99.11%
 ..... END OF 1-ELECTRON GRADIENT ......
 CPU     0: STEP CPU TIME=     0.01 TOTAL CPU TIME=      177.0 (    3.0 MIN)
 TOTAL WALL CLOCK TIME=      178.6 SECONDS, CPU UTILIZATION IS  99.11%
 MEMORY FOR GRID POINT CONTRIBUTIONS TO THE DFT GRADIENT=    700735 WORDS.
 CPU     0: STEP CPU TIME=     2.31 TOTAL CPU TIME=      179.4 (    3.0 MIN)
 TOTAL WALL CLOCK TIME=      180.9 SECONDS, CPU UTILIZATION IS  99.12%
 ...... END OF 2-ELECTRON GRADIENT ......
 CPU     0: STEP CPU TIME=     0.36 TOTAL CPU TIME=      179.7 (    3.0 MIN)
 TOTAL WALL CLOCK TIME=      181.3 SECONDS, CPU UTILIZATION IS  99.12%

          NSERCH= 15     ENERGY=    -155.8262113

                                 -----------------------
                                 GRADIENT (HARTREE/BOHR)
                                 -----------------------
        ATOM     ZNUC       DE/DX         DE/DY         DE/DZ
 --------------------------------------------------------------
    1  C            6.0     0.0005369    -0.0010480    -0.0000678
    2  H            1.0     0.0000745    -0.0002558     0.0001519
    3  C            6.0    -0.0018462     0.0016188    -0.0001460
    4  H            1.0     0.0003673    -0.0001244    -0.0000186
    5  C            6.0     0.0010698     0.0003226    -0.0006207
    6  H            1.0    -0.0000577    -0.0004154     0.0000177
    7  H            1.0     0.0000216    -0.0001101     0.0003735
    8  C            6.0    -0.0007329    -0.0001378     0.0006425
    9  H            1.0     0.0003661    -0.0002853    -0.0003412
   10  H            1.0     0.0002006     0.0004355     0.0000088

          MAXIMUM GRADIENT = 0.0018462    RMS GRADIENT = 0.0006105

 NSERCH:  15  E=     -155.8262113367  GRAD. MAX=  0.0018462  R.M.S.=  0.0006105

          HESSIAN UPDATED USING THE BFGS FORMULA
             ACTUAL ENERGY CHANGE WAS  -0.0000121207
          PREDICTED ENERGY CHANGE WAS  -0.0000514988 RATIO=  0.235
          MIN SEARCH, CORRECT HESSIAN, TRYING PURE NR STEP
               NR STEP HAS LENGTH         =   0.415798
          TRIM/QA LAMBDA FOR NON-TS MODES =  -0.02115196
          TRIM/QA STEP HAS LENGTH         =   0.050000
          RADIUS OF STEP TAKEN=   0.05000  CURRENT TRUST RADIUS=   0.05000

 BEGINNING GEOMETRY SEARCH POINT NSERCH=  16 ...

 COORDINATES OF ALL ATOMS ARE (ANGS)
   ATOM   CHARGE       X              Y              Z
 ------------------------------------------------------------
 C           6.0   0.4135413884  -0.4168611043   0.7465875680
 H           1.0   1.2112894617  -0.5183715806   1.4826567231
 C           6.0   0.7672082105   0.3200141082  -0.4663710037
 H           1.0   1.8004810682   0.2463076580  -0.7970399537
 C           6.0  -0.0732998869   1.0849820824  -1.1666715501
 H           1.0   0.2486285808   1.5978839613  -2.0666928360
 H           1.0  -1.1055997750   1.2287442519  -0.8620543264
 C           6.0  -0.7569502798  -1.0109950328   0.9751599138
 H           1.0  -1.5591570203  -0.9992719884   0.2457917035
 H           1.0  -0.9451417476  -1.5324323557   1.9086337615

          INTERNUCLEAR DISTANCES (ANGS.)
          ------------------------------

                1 C          2 H          3 C          4 H          5 C     

   1 C       0.0000000    1.0901854 *  1.4626462 *  2.1785730 *  2.4805459 *
   2 H       1.0901854 *  0.0000000    2.1676734 *  2.4756611 *  3.3525890  
   3 C       1.4626462 *  2.1676734 *  0.0000000    1.0873948 *  1.3349347 *
   4 H       2.1785730 *  2.4756611 *  1.0873948 *  0.0000000    2.0859188 *
   5 C       2.4805459 *  3.3525890    1.3349347 *  2.0859188 *  0.0000000  
   6 H       3.4642374    4.2430102    2.1125591 *  2.4180618 *  1.0847786 *
   7 H       2.7574509 *  3.7306915    2.1189067 *  3.0683407    1.0858648 *
   8 C       1.3324005 *  2.0914585 *  2.4844830 *  3.3558840    3.0737501  
   9 H       2.1169643 *  3.0718844    2.7676103 *  3.7317737    2.9235148 *
  10 H       2.1073373 *  2.4207377 *  3.4647291    4.2453540    4.1314004  

                6 H          7 H          8 C          9 H         10 H     

   1 C       3.4642374    2.7574509 *  1.3324005 *  2.1169643 *  2.1073373 *
   2 H       4.2430102    3.7306915    2.0914585 *  3.0718844    2.4207377 *
   3 C       2.1125591 *  2.1189067 *  2.4844830 *  2.7676103 *  3.4647291  
   4 H       2.4180618 *  3.0683407    3.3558840    3.7317737    4.2453540  
   5 C       1.0847786 *  1.0858648 *  3.0737501    2.9235148 *  4.1314004  
   6 H       0.0000000    1.8496898 *  4.1316228    3.9192975    5.1987681  
   7 H       1.8496898 *  0.0000000    2.9177636 *  2.5292476 *  3.9149145  
   8 C       4.1316228    2.9177636 *  0.0000000    1.0842744 *  1.0856732 *
   9 H       3.9192975    2.5292476 *  1.0842744 *  0.0000000    1.8510317 *
  10 H       5.1987681    3.9149145    1.0856732 *  1.8510317 *  0.0000000  

  * ... LESS THAN  3.000

 ...... END OF ONE-ELECTRON INTEGRALS ......
 CPU     0: STEP CPU TIME=     0.00 TOTAL CPU TIME=      179.7 (    3.0 MIN)
 TOTAL WALL CLOCK TIME=      181.3 SECONDS, CPU UTILIZATION IS  99.11%
  ...... END OF TWO-ELECTRON INTEGRALS .....
 CPU     0: STEP CPU TIME=     0.01 TOTAL CPU TIME=      179.7 (    3.0 MIN)
 TOTAL WALL CLOCK TIME=      181.3 SECONDS, CPU UTILIZATION IS  99.11%

          --------------------------
              R-PBE0 SCF CALCULATION
          --------------------------
         DENSITY MATRIX CONVERGENCE THRESHOLD=  2.00E-05
     COARSE -> FINE DFT GRID SWITCH THRESHOLD=  3.00E-04 (SWITCH IN $DFT)
                   HF -> DFT SWITCH THRESHOLD=  5.00E-03 (SWOFF IN $DFT)

 DIRECT SCF CALCULATION, SCHWRZ=T   FDIFF=T,  DIRTHR=  0.00E+00 NITDIR=10

 DFT CODE IS SWITCHING FROM THE FINE GRID NRAD= 96,  NLEB=  590
                      TO THE COARSE GRID NRAD0= 24, NLEB0=  110

                                                                                   NONZERO     BLOCKS
 ITER EX DEM     TOTAL ENERGY        E CHANGE  DENSITY CHANGE    DIIS ERROR      INTEGRALS    SKIPPED
          * * *   INITIATING DIIS PROCEDURE   * * *
   1  0  0     -155.8254894564  -155.8254894564   0.002618351   0.003983877       17700536      79865
   2  1  0     -155.8256167712    -0.0001273148   0.001493781   0.000570536       16769120     120441
   3  2  0     -155.8256156384     0.0000011328   0.000859609   0.000837931       16098761     142463
   4  3  0     -155.8256203552    -0.0000047168   0.000159611   0.000209757       15765929     153806
 DFT CODE IS SWITCHING BACK TO THE FINE GRID
          * * *   INITIATING DIIS PROCEDURE   * * *
   5  4  0     -155.8261257329    -0.0005053777   0.000919301   0.001469431       17700514      79868
   6  5  0     -155.8261323143    -0.0000065814   0.000408017   0.000346095       16445097     130576
   7  6  0     -155.8261326984    -0.0000003841   0.000165258   0.000240378       15728054     151136
   8  7  0     -155.8261330591    -0.0000003607   0.000030296   0.000052169       15316911     163632
   9  8  0     -155.8261330675    -0.0000000083   0.000014358   0.000032400       14506008     190092
  10  9  0     -155.8261330716    -0.0000000041   0.000001812   0.000004714       13775687     209796

          -----------------
          DENSITY CONVERGED
          -----------------
     TIME TO FORM FOCK OPERATORS=       8.0 SECONDS (       0.8 SEC/ITER)
     FOCK TIME ON FIRST ITERATION=       0.2, LAST ITERATION=       1.2
     TIME TO SOLVE SCF EQUATIONS=       0.1 SECONDS (       0.0 SEC/ITER)

 FINAL R-PBE0 ENERGY IS     -155.8261330716 AFTER  10 ITERATIONS
 DFT EXCHANGE + CORRELATION ENERGY =       -17.9915460008
 TOTAL ELECTRON NUMBER             =        30.0000055433
 ...... END OF RHF CALCULATION ......
 CPU     0: STEP CPU TIME=     8.23 TOTAL CPU TIME=      187.9 (    3.1 MIN)
 TOTAL WALL CLOCK TIME=      189.6 SECONDS, CPU UTILIZATION IS  99.12%
 ..... END OF 1-ELECTRON GRADIENT ......
 CPU     0: STEP CPU TIME=     0.00 TOTAL CPU TIME=      187.9 (    3.1 MIN)
 TOTAL WALL CLOCK TIME=      189.6 SECONDS, CPU UTILIZATION IS  99.12%
 MEMORY FOR GRID POINT CONTRIBUTIONS TO THE DFT GRADIENT=    700735 WORDS.
 CPU     0: STEP CPU TIME=     2.30 TOTAL CPU TIME=      190.3 (    3.2 MIN)
 TOTAL WALL CLOCK TIME=      191.9 SECONDS, CPU UTILIZATION IS  99.12%
 ...... END OF 2-ELECTRON GRADIENT ......
 CPU     0: STEP CPU TIME=     0.36 TOTAL CPU TIME=      190.6 (    3.2 MIN)
 TOTAL WALL CLOCK TIME=      192.3 SECONDS, CPU UTILIZATION IS  99.12%

          NSERCH= 16     ENERGY=    -155.8261331

                                 -----------------------
                                 GRADIENT (HARTREE/BOHR)
                                 -----------------------
        ATOM     ZNUC       DE/DX         DE/DY         DE/DZ
 --------------------------------------------------------------
    1  C            6.0    -0.0030063     0.0027180     0.0013526
    2  H            1.0     0.0014529    -0.0002772    -0.0006403
    3  C            6.0     0.0045045    -0.0031275     0.0018816
    4  H            1.0    -0.0011856     0.0000056    -0.0006705
    5  C            6.0    -0.0016264     0.0011236     0.0004436
    6  H            1.0    -0.0001235     0.0002821     0.0001205
    7  H            1.0    -0.0002080    -0.0001584    -0.0009796
    8  C            6.0    -0.0002392    -0.0002570    -0.0034266
    9  H            1.0     0.0003365    -0.0002334     0.0012439
   10  H            1.0     0.0000951    -0.0000758     0.0006749

          MAXIMUM GRADIENT = 0.0045045    RMS GRADIENT = 0.0015876

 NSERCH:  16  E=     -155.8261330716  GRAD. MAX=  0.0045045  R.M.S.=  0.0015876

          HESSIAN UPDATED USING THE BFGS FORMULA
             ACTUAL ENERGY CHANGE WAS   0.0000782651
          PREDICTED ENERGY CHANGE WAS  -0.0000713435 RATIO= -1.097
          MIN SEARCH, CORRECT HESSIAN, TRYING PURE NR STEP
               NR STEP HAS LENGTH         =   0.177631
          TRIM/QA LAMBDA FOR NON-TS MODES =  -0.00225111
          TRIM/QA STEP HAS LENGTH         =   0.050000
          RADIUS OF STEP TAKEN=   0.05000  CURRENT TRUST RADIUS=   0.05000

 BEGINNING GEOMETRY SEARCH POINT NSERCH=  17 ...

 COORDINATES OF ALL ATOMS ARE (ANGS)
   ATOM   CHARGE       X              Y              Z
 ------------------------------------------------------------
 C           6.0   0.4209446869  -0.4278828770   0.7397695268
 H           1.0   1.2082894776  -0.5204477245   1.4862240512
 C           6.0   0.7655940705   0.3173526741  -0.4721654066
 H           1.0   1.8045399816   0.2560527351  -0.7920815850
 C           6.0  -0.0769093077   1.0801312466  -1.1699930521
 H           1.0   0.2451701694   1.5965907301  -2.0686942827
 H           1.0  -1.1051321020   1.2314635154  -0.8552214203
 C           6.0  -0.7545680306  -1.0093953221   0.9787026127
 H           1.0  -1.5538891380  -0.9954881691   0.2430401319
 H           1.0  -0.9530398077  -1.5283768086   1.9104194241

          INTERNUCLEAR DISTANCES (ANGS.)
          ------------------------------

                1 C          2 H          3 C          4 H          5 C     

   1 C       0.0000000    1.0888868 *  1.4638803 *  2.1745509 *  2.4837790 *
   2 H       1.0888868 *  0.0000000    2.1755868 *  2.4797468 *  3.3569448  
   3 C       1.4638803 *  2.1755868 *  0.0000000    1.0888125 *  1.3336441 *
   4 H       2.1745509 *  2.4797468 *  1.0888125 *  0.0000000    2.0884860 *
   5 C       2.4837790 *  3.3569448    1.3336441 *  2.0884860 *  0.0000000  
   6 H       3.4665342    4.2481637    2.1109703 *  2.4204166 *  1.0854167 *
   7 H       2.7615823 *  3.7287370    2.1170609 *  3.0694632    1.0859212 *
   8 C       1.3330701 *  2.0855353 *  2.4851903 *  3.3594746    3.0728221  
   9 H       2.1139736 *  3.0660725    2.7595421 *  3.7305332    2.9131303 *
  10 H       2.1140817 *  2.4222318 *  3.4694568    4.2534629    4.1304794  

                6 H          7 H          8 C          9 H         10 H     

   1 C       3.4665342    2.7615823 *  1.3330701 *  2.1139736 *  2.1140817 *
   2 H       4.2481637    3.7287370    2.0855353 *  3.0660725    2.4222318 *
   3 C       2.1109703 *  2.1170609 *  2.4851903 *  2.7595421 *  3.4694568  
   4 H       2.4204166 *  3.0694632    3.3594746    3.7305332    4.2534629  
   5 C       1.0854167 *  1.0859212 *  3.0728221    2.9131303 *  4.1304794  
   6 H       0.0000000    1.8517966 *  4.1324651    3.9114707    5.1994687  
   7 H       1.8517966 *  0.0000000    2.9167826 *  2.5232668 *  3.9100665  
   8 C       4.1324651    2.9167826 *  0.0000000    1.0864193 *  1.0848175 *
   9 H       3.9114707    2.5232668 *  1.0864193 *  0.0000000    1.8507144 *
  10 H       5.1994687    3.9100665    1.0848175 *  1.8507144 *  0.0000000  

  * ... LESS THAN  3.000

 ...... END OF ONE-ELECTRON INTEGRALS ......
 CPU     0: STEP CPU TIME=     0.00 TOTAL CPU TIME=      190.6 (    3.2 MIN)
 TOTAL WALL CLOCK TIME=      192.3 SECONDS, CPU UTILIZATION IS  99.12%
  ...... END OF TWO-ELECTRON INTEGRALS .....
 CPU     0: STEP CPU TIME=     0.01 TOTAL CPU TIME=      190.6 (    3.2 MIN)
 TOTAL WALL CLOCK TIME=      192.3 SECONDS, CPU UTILIZATION IS  99.12%

          --------------------------
              R-PBE0 SCF CALCULATION
          --------------------------
         DENSITY MATRIX CONVERGENCE THRESHOLD=  2.00E-05
     COARSE -> FINE DFT GRID SWITCH THRESHOLD=  3.00E-04 (SWITCH IN $DFT)
                   HF -> DFT SWITCH THRESHOLD=  5.00E-03 (SWOFF IN $DFT)

 DIRECT SCF CALCULATION, SCHWRZ=T   FDIFF=T,  DIRTHR=  0.00E+00 NITDIR=10

 DFT CODE IS SWITCHING FROM THE FINE GRID NRAD= 96,  NLEB=  590
                      TO THE COARSE GRID NRAD0= 24, NLEB0=  110

                                                                                   NONZERO     BLOCKS
 ITER EX DEM     TOTAL ENERGY        E CHANGE  DENSITY CHANGE    DIIS ERROR      INTEGRALS    SKIPPED
          * * *   INITIATING DIIS PROCEDURE   * * *
   1  0  0     -155.8255771040  -155.8255771040   0.002901620   0.002590936       17700713      79871
   2  1  0     -155.8257082657    -0.0001311617   0.000966094   0.000483895       16739143     120940
   3  2  0     -155.8257094553    -0.0000011895   0.000605906   0.000715397       16091047     142493
   4  3  0     -155.8257112375    -0.0000017822   0.000143497   0.000260869       15711394     154671
 DFT CODE IS SWITCHING BACK TO THE FINE GRID
          * * *   INITIATING DIIS PROCEDURE   * * *
   5  4  0     -155.8262107347    -0.0004994972   0.000918706   0.001465609       17700677      79881
   6  5  0     -155.8262174827    -0.0000067481   0.000488976   0.000346507       16449135     130321
   7  6  0     -155.8262178782    -0.0000003954   0.000232093   0.000238938       15717268     151436
   8  7  0     -155.8262182419    -0.0000003638   0.000033425   0.000031416       15270229     164832
   9  8  0     -155.8262182479    -0.0000000060   0.000013931   0.000023398       14423846     193357
  10  9  0     -155.8262182504    -0.0000000025   0.000002556   0.000003835       13665267     210588

          -----------------
          DENSITY CONVERGED
          -----------------
     TIME TO FORM FOCK OPERATORS=       8.2 SECONDS (       0.8 SEC/ITER)
     FOCK TIME ON FIRST ITERATION=       0.2, LAST ITERATION=       1.2
     TIME TO SOLVE SCF EQUATIONS=       0.1 SECONDS (       0.0 SEC/ITER)

 FINAL R-PBE0 ENERGY IS     -155.8262182504 AFTER  10 ITERATIONS
 DFT EXCHANGE + CORRELATION ENERGY =       -17.9907669150
 TOTAL ELECTRON NUMBER             =        30.0000056454
 ...... END OF RHF CALCULATION ......
 CPU     0: STEP CPU TIME=     8.47 TOTAL CPU TIME=      199.1 (    3.3 MIN)
 TOTAL WALL CLOCK TIME=      200.8 SECONDS, CPU UTILIZATION IS  99.12%
 ..... END OF 1-ELECTRON GRADIENT ......
 CPU     0: STEP CPU TIME=     0.01 TOTAL CPU TIME=      199.1 (    3.3 MIN)
 TOTAL WALL CLOCK TIME=      200.9 SECONDS, CPU UTILIZATION IS  99.12%
 MEMORY FOR GRID POINT CONTRIBUTIONS TO THE DFT GRADIENT=    700735 WORDS.
 CPU     0: STEP CPU TIME=     2.30 TOTAL CPU TIME=      201.4 (    3.4 MIN)
 TOTAL WALL CLOCK TIME=      203.2 SECONDS, CPU UTILIZATION IS  99.12%
 ...... END OF 2-ELECTRON GRADIENT ......
 CPU     0: STEP CPU TIME=     0.37 TOTAL CPU TIME=      201.8 (    3.4 MIN)
 TOTAL WALL CLOCK TIME=      203.5 SECONDS, CPU UTILIZATION IS  99.13%

          NSERCH= 17     ENERGY=    -155.8262183

                                 -----------------------
                                 GRADIENT (HARTREE/BOHR)
                                 -----------------------
        ATOM     ZNUC       DE/DX         DE/DY         DE/DZ
 --------------------------------------------------------------
    1  C            6.0     0.0004889     0.0005595    -0.0005612
    2  H            1.0    -0.0003623    -0.0001021     0.0001280
    3  C            6.0     0.0009850    -0.0009752    -0.0003520
    4  H            1.0     0.0000131     0.0002778     0.0003237
    5  C            6.0    -0.0012149    -0.0003471     0.0005549
    6  H            1.0     0.0001657     0.0003321    -0.0003364
    7  H            1.0     0.0000377     0.0005471    -0.0002143
    8  C            6.0     0.0006710    -0.0001008     0.0003541
    9  H            1.0    -0.0002339    -0.0001022     0.0000601
   10  H            1.0    -0.0005501    -0.0000892     0.0000432

          MAXIMUM GRADIENT = 0.0012149    RMS GRADIENT = 0.0004733

 NSERCH:  17  E=     -155.8262182504  GRAD. MAX=  0.0012149  R.M.S.=  0.0004733

          HESSIAN UPDATED USING THE BFGS FORMULA
             ACTUAL ENERGY CHANGE WAS  -0.0000851788
          PREDICTED ENERGY CHANGE WAS  -0.0001061784 RATIO=  0.802
          MIN SEARCH, CORRECT HESSIAN, TRYING PURE NR STEP
               NR STEP HAS LENGTH         =   1.688638
          TRIM/QA LAMBDA FOR NON-TS MODES =  -0.00525617
          TRIM/QA STEP HAS LENGTH         =   0.070711
          RADIUS OF STEP TAKEN=   0.07071  CURRENT TRUST RADIUS=   0.07071

 BEGINNING GEOMETRY SEARCH POINT NSERCH=  18 ...

 COORDINATES OF ALL ATOMS ARE (ANGS)
   ATOM   CHARGE       X              Y              Z
 ------------------------------------------------------------
 C           6.0   0.4170857288  -0.4248064507   0.7451875317
 H           1.0   1.2085840132  -0.5216537702   1.4867300377
 C           6.0   0.7611818416   0.3292467668  -0.4639542626
 H           1.0   1.7987043540   0.2512520587  -0.7887672682
 C           6.0  -0.0728572945   1.0863493047  -1.1734488582
 H           1.0   0.2470190493   1.5865689059  -2.0796690586
 H           1.0  -1.1022793833   1.2309870045  -0.8564427940
 C           6.0  -0.7590496964  -1.0058389067   0.9809752731
 H           1.0  -1.5584399760  -0.9853707817   0.2455985198
 H           1.0  -0.9389486367  -1.5467341314   1.9037908794

          INTERNUCLEAR DISTANCES (ANGS.)
          ------------------------------

                1 C          2 H          3 C          4 H          5 C     

   1 C       0.0000000    1.0889142 *  1.4659544 *  2.1723127 *  2.4909439 *
   2 H       1.0889142 *  0.0000000    2.1747114 *  2.4745734 *  3.3621894  
   3 C       1.4659544 *  2.1747114 *  0.0000000    1.0899723 *  1.3312431 *
   4 H       2.1723127 *  2.4745734 *  1.0899723 *  0.0000000    2.0852123 *
   5 C       2.4909439 *  3.3621894    1.3312431 *  2.0852123 *  0.0000000  
   6 H       3.4719401    4.2530474    2.1108663 *  2.4201706 *  1.0834092 *
   7 H       2.7595909 *  3.7285786    2.1070525 *  3.0627059    1.0867947 *
   8 C       1.3328500 *  2.0884936 *  2.4862379 *  3.3547537    3.0805283  
   9 H       2.1134151 *  3.0678759    2.7590451 *  3.7241867    2.9176490 *
  10 H       2.1071100 *  2.4159110 *  3.4664052    4.2399726    4.1415754  

                6 H          7 H          8 C          9 H         10 H     

   1 C       3.4719401    2.7595909 *  1.3328500 *  2.1134151 *  2.1071100 *
   2 H       4.2530474    3.7285786    2.0884936 *  3.0678759    2.4159110 *
   3 C       2.1108663 *  2.1070525 *  2.4862379 *  2.7590451 *  3.4664052  
   4 H       2.4201706 *  3.0627059    3.3547537    3.7241867    4.2399726  
   5 C       1.0834092 *  1.0867947 *  3.0805283    2.9176490 *  4.1415754  
   6 H       0.0000000    1.8556204 *  4.1352505    3.9091464    5.2050034  
   7 H       1.8556204 *  0.0000000    2.9150132 *  2.5169067 *  3.9193496  
   8 C       4.1352505    2.9150132 *  0.0000000    1.0863806 *  1.0846750 *
   9 H       3.9091464    2.5169067 *  1.0863806 *  0.0000000    1.8570138 *
  10 H       5.2050034    3.9193496    1.0846750 *  1.8570138 *  0.0000000  

  * ... LESS THAN  3.000

 ...... END OF ONE-ELECTRON INTEGRALS ......
 CPU     0: STEP CPU TIME=     0.00 TOTAL CPU TIME=      201.8 (    3.4 MIN)
 TOTAL WALL CLOCK TIME=      203.5 SECONDS, CPU UTILIZATION IS  99.13%
  ...... END OF TWO-ELECTRON INTEGRALS .....
 CPU     0: STEP CPU TIME=     0.01 TOTAL CPU TIME=      201.8 (    3.4 MIN)
 TOTAL WALL CLOCK TIME=      203.6 SECONDS, CPU UTILIZATION IS  99.13%

          --------------------------
              R-PBE0 SCF CALCULATION
          --------------------------
         DENSITY MATRIX CONVERGENCE THRESHOLD=  2.00E-05
     COARSE -> FINE DFT GRID SWITCH THRESHOLD=  3.00E-04 (SWITCH IN $DFT)
                   HF -> DFT SWITCH THRESHOLD=  5.00E-03 (SWOFF IN $DFT)

 DIRECT SCF CALCULATION, SCHWRZ=T   FDIFF=T,  DIRTHR=  0.00E+00 NITDIR=10

 DFT CODE IS SWITCHING FROM THE FINE GRID NRAD= 96,  NLEB=  590
                      TO THE COARSE GRID NRAD0= 24, NLEB0=  110

                                                                                   NONZERO     BLOCKS
 ITER EX DEM     TOTAL ENERGY        E CHANGE  DENSITY CHANGE    DIIS ERROR      INTEGRALS    SKIPPED
          * * *   INITIATING DIIS PROCEDURE   * * *
   1  0  0     -155.8254689357  -155.8254689357   0.002197234   0.003704530       17692999      79939
   2  1  0     -155.8256392282    -0.0001702924   0.000710967   0.000736645       16771236     119963
   3  2  0     -155.8256406645    -0.0000014363   0.000482864   0.000840618       16171289     140166
   4  3  0     -155.8256440956    -0.0000034311   0.000140054   0.000298060       15800935     151080
 DFT CODE IS SWITCHING BACK TO THE FINE GRID
          * * *   INITIATING DIIS PROCEDURE   * * *
   5  4  0     -155.8261717211    -0.0005276255   0.000889890   0.001446773       17693310      79956
   6  5  0     -155.8261784720    -0.0000067509   0.000584824   0.000383334       16442826     130216
   7  6  0     -155.8261788222    -0.0000003503   0.000311033   0.000256522       15711363     151595
   8  7  0     -155.8261792406    -0.0000004184   0.000050124   0.000077135       15276761     165112
   9  8  0     -155.8261792662    -0.0000000255   0.000019417   0.000034927       14637152     186685
  10  9  0     -155.8261792711    -0.0000000049   0.000004068   0.000002988       13949101     202654

          -----------------
          DENSITY CONVERGED
          -----------------
     TIME TO FORM FOCK OPERATORS=       8.0 SECONDS (       0.8 SEC/ITER)
     FOCK TIME ON FIRST ITERATION=       0.2, LAST ITERATION=       1.2
     TIME TO SOLVE SCF EQUATIONS=       0.1 SECONDS (       0.0 SEC/ITER)

 FINAL R-PBE0 ENERGY IS     -155.8261792711 AFTER  10 ITERATIONS
 DFT EXCHANGE + CORRELATION ENERGY =       -17.9914289310
 TOTAL ELECTRON NUMBER             =        30.0000053248
 ...... END OF RHF CALCULATION ......
 CPU     0: STEP CPU TIME=     8.22 TOTAL CPU TIME=      210.0 (    3.5 MIN)
 TOTAL WALL CLOCK TIME=      211.8 SECONDS, CPU UTILIZATION IS  99.13%
 ..... END OF 1-ELECTRON GRADIENT ......
 CPU     0: STEP CPU TIME=     0.02 TOTAL CPU TIME=      210.0 (    3.5 MIN)
 TOTAL WALL CLOCK TIME=      211.9 SECONDS, CPU UTILIZATION IS  99.13%
 MEMORY FOR GRID POINT CONTRIBUTIONS TO THE DFT GRADIENT=    700735 WORDS.
 CPU     0: STEP CPU TIME=     2.30 TOTAL CPU TIME=      212.3 (    3.5 MIN)
 TOTAL WALL CLOCK TIME=      214.2 SECONDS, CPU UTILIZATION IS  99.13%
 ...... END OF 2-ELECTRON GRADIENT ......
 CPU     0: STEP CPU TIME=     0.36 TOTAL CPU TIME=      212.7 (    3.5 MIN)
 TOTAL WALL CLOCK TIME=      214.5 SECONDS, CPU UTILIZATION IS  99.13%

          NSERCH= 18     ENERGY=    -155.8261793

                                 -----------------------
                                 GRADIENT (HARTREE/BOHR)
                                 -----------------------
        ATOM     ZNUC       DE/DX         DE/DY         DE/DZ
 --------------------------------------------------------------
    1  C            6.0     0.0004343    -0.0019599     0.0009383
    2  H            1.0    -0.0000399     0.0003340     0.0000423
    3  C            6.0    -0.0026080     0.0023953    -0.0001604
    4  H            1.0     0.0002323    -0.0003331    -0.0003413
    5  C            6.0     0.0025686     0.0002139    -0.0012802
    6  H            1.0    -0.0002613    -0.0006078     0.0002662
    7  H            1.0    -0.0001565    -0.0004913     0.0007709
    8  C            6.0    -0.0010759     0.0008660     0.0002636
    9  H            1.0     0.0000125     0.0000225    -0.0005152
   10  H            1.0     0.0008939    -0.0004396     0.0000158

          MAXIMUM GRADIENT = 0.0026080    RMS GRADIENT = 0.0010126

 NSERCH:  18  E=     -155.8261792711  GRAD. MAX=  0.0026080  R.M.S.=  0.0010126

          HESSIAN UPDATED USING THE BFGS FORMULA
             ACTUAL ENERGY CHANGE WAS   0.0000389793
          PREDICTED ENERGY CHANGE WAS  -0.0000502683 RATIO= -0.775
          MIN SEARCH, CORRECT HESSIAN, TRYING PURE NR STEP
               NR STEP HAS LENGTH         =   0.442464
          TRIM/QA LAMBDA FOR NON-TS MODES =  -0.00411752
          TRIM/QA STEP HAS LENGTH         =   0.050000
          RADIUS OF STEP TAKEN=   0.05000  CURRENT TRUST RADIUS=   0.05000

 BEGINNING GEOMETRY SEARCH POINT NSERCH=  19 ...

 COORDINATES OF ALL ATOMS ARE (ANGS)
   ATOM   CHARGE       X              Y              Z
 ------------------------------------------------------------
 C           6.0   0.4184752985  -0.4268268659   0.7415314790
 H           1.0   1.2099923014  -0.5231719520   1.4836233721
 C           6.0   0.7635743641   0.3224880790  -0.4683974213
 H           1.0   1.8021225027   0.2546817226  -0.7900005940
 C           6.0  -0.0749780948   1.0832305434  -1.1711467680
 H           1.0   0.2478399360   1.5957450385  -2.0705210478
 H           1.0  -1.1056259175   1.2266382984  -0.8597912747
 C           6.0  -0.7564926741  -1.0091035338   0.9795002747
 H           1.0  -1.5569135669  -0.9908040311   0.2456435404
 H           1.0  -0.9469941493  -1.5328772990   1.9095584397

          INTERNUCLEAR DISTANCES (ANGS.)
          ------------------------------

                1 C          2 H          3 C          4 H          5 C     

   1 C       0.0000000    1.0892575 *  1.4644092 *  2.1735970 *  2.4863845 *
   2 H       1.0892575 *  0.0000000    2.1736640 *  2.4748819 *  3.3584941  
   3 C       1.4644092 *  2.1736640 *  0.0000000    1.0893156 *  1.3325749 *
   4 H       2.1735970 *  2.4748819 *  1.0893156 *  0.0000000    2.0869289 *
   5 C       2.4863845 *  3.3584941    1.3325749 *  2.0869289 *  0.0000000  
   6 H       3.4680763    4.2482336    2.1104420 *  2.4194995 *  1.0843231 *
   7 H       2.7606279 *  3.7303506    2.1129568 *  3.0666873    1.0861597 *
   8 C       1.3327509 *  2.0874225 *  2.4859903 *  3.3577966    3.0769476  
   9 H       2.1133235 *  3.0670901    2.7602998 *  3.7291979    2.9163414 *
  10 H       2.1100098 *  2.4194041 *  3.4674341    4.2474261    4.1346314  

                6 H          7 H          8 C          9 H         10 H     

   1 C       3.4680763    2.7606279 *  1.3327509 *  2.1133235 *  2.1100098 *
   2 H       4.2482336    3.7303506    2.0874225 *  3.0670901    2.4194041 *
   3 C       2.1104420 *  2.1129568 *  2.4859903 *  2.7602998 *  3.4674341  
   4 H       2.4194995 *  3.0666873    3.3577966    3.7291979    4.2474261  
   5 C       1.0843231 *  1.0861597 *  3.0769476    2.9163414 *  4.1346314  
   6 H       0.0000000    1.8530991 *  4.1347975    3.9130538    5.2016285  
   7 H       1.8530991 *  0.0000000    2.9160640 *  2.5184712 *  3.9127213  
   8 C       4.1347975    2.9160640 *  0.0000000    1.0860728 *  1.0842684 *
   9 H       3.9130538    2.5184712 *  1.0860728 *  0.0000000    1.8532291 *
  10 H       5.2016285    3.9127213    1.0842684 *  1.8532291 *  0.0000000  

  * ... LESS THAN  3.000

 ...... END OF ONE-ELECTRON INTEGRALS ......
 CPU     0: STEP CPU TIME=     0.00 TOTAL CPU TIME=      212.7 (    3.5 MIN)
 TOTAL WALL CLOCK TIME=      214.6 SECONDS, CPU UTILIZATION IS  99.12%
  ...... END OF TWO-ELECTRON INTEGRALS .....
 CPU     0: STEP CPU TIME=     0.02 TOTAL CPU TIME=      212.7 (    3.5 MIN)
 TOTAL WALL CLOCK TIME=      214.6 SECONDS, CPU UTILIZATION IS  99.13%

          --------------------------
              R-PBE0 SCF CALCULATION
          --------------------------
         DENSITY MATRIX CONVERGENCE THRESHOLD=  2.00E-05
     COARSE -> FINE DFT GRID SWITCH THRESHOLD=  3.00E-04 (SWITCH IN $DFT)
                   HF -> DFT SWITCH THRESHOLD=  5.00E-03 (SWOFF IN $DFT)

 DIRECT SCF CALCULATION, SCHWRZ=T   FDIFF=T,  DIRTHR=  0.00E+00 NITDIR=10

 DFT CODE IS SWITCHING FROM THE FINE GRID NRAD= 96,  NLEB=  590
                      TO THE COARSE GRID NRAD0= 24, NLEB0=  110

                                                                                   NONZERO     BLOCKS
 ITER EX DEM     TOTAL ENERGY        E CHANGE  DENSITY CHANGE    DIIS ERROR      INTEGRALS    SKIPPED
          * * *   INITIATING DIIS PROCEDURE   * * *
   1  0  0     -155.8256321504  -155.8256321504   0.002117855   0.002487727       17697580      79911
   2  1  0     -155.8257133586    -0.0000812082   0.000990345   0.000538584       16677718     123321
   3  2  0     -155.8257146008    -0.0000012422   0.000592077   0.000397422       16023247     143775
   4  3  0     -155.8257161212    -0.0000015204   0.000128711   0.000213872       15582110     157548
 DFT CODE IS SWITCHING BACK TO THE FINE GRID
          * * *   INITIATING DIIS PROCEDURE   * * *
   5  4  0     -155.8262243937    -0.0005082724   0.000927754   0.001468735       17697001      79911
   6  5  0     -155.8262311100    -0.0000067163   0.000442224   0.000365817       16446554     130307
   7  6  0     -155.8262314840    -0.0000003740   0.000186267   0.000238793       15738143     150741
   8  7  0     -155.8262318798    -0.0000003958   0.000049334   0.000076813       15342364     163051
   9  8  0     -155.8262318997    -0.0000000199   0.000018945   0.000031177       14568265     188370
  10  9  0     -155.8262319041    -0.0000000044   0.000002472   0.000004208       13859236     207232

          -----------------
          DENSITY CONVERGED
          -----------------
     TIME TO FORM FOCK OPERATORS=       8.0 SECONDS (       0.8 SEC/ITER)
     FOCK TIME ON FIRST ITERATION=       0.2, LAST ITERATION=       1.2
     TIME TO SOLVE SCF EQUATIONS=       0.1 SECONDS (       0.0 SEC/ITER)

 FINAL R-PBE0 ENERGY IS     -155.8262319041 AFTER  10 ITERATIONS
 DFT EXCHANGE + CORRELATION ENERGY =       -17.9915552716
 TOTAL ELECTRON NUMBER             =        30.0000053055
 ...... END OF RHF CALCULATION ......
 CPU     0: STEP CPU TIME=     8.22 TOTAL CPU TIME=      220.9 (    3.7 MIN)
 TOTAL WALL CLOCK TIME=      222.8 SECONDS, CPU UTILIZATION IS  99.13%
 ..... END OF 1-ELECTRON GRADIENT ......
 CPU     0: STEP CPU TIME=     0.01 TOTAL CPU TIME=      220.9 (    3.7 MIN)
 TOTAL WALL CLOCK TIME=      222.9 SECONDS, CPU UTILIZATION IS  99.13%
 MEMORY FOR GRID POINT CONTRIBUTIONS TO THE DFT GRADIENT=    700735 WORDS.
 CPU     0: STEP CPU TIME=     2.30 TOTAL CPU TIME=      223.2 (    3.7 MIN)
 TOTAL WALL CLOCK TIME=      225.2 SECONDS, CPU UTILIZATION IS  99.13%
 ...... END OF 2-ELECTRON GRADIENT ......
 CPU     0: STEP CPU TIME=     0.36 TOTAL CPU TIME=      223.6 (    3.7 MIN)
 TOTAL WALL CLOCK TIME=      225.5 SECONDS, CPU UTILIZATION IS  99.13%

          NSERCH= 19     ENERGY=    -155.8262319

                                 -----------------------
                                 GRADIENT (HARTREE/BOHR)
                                 -----------------------
        ATOM     ZNUC       DE/DX         DE/DY         DE/DZ
 --------------------------------------------------------------
    1  C            6.0    -0.0002137    -0.0001204     0.0001003
    2  H            1.0     0.0001124    -0.0000090     0.0000350
    3  C            6.0    -0.0004619     0.0003527    -0.0000479
    4  H            1.0     0.0000870    -0.0001064    -0.0000927
    5  C            6.0     0.0004005     0.0001050    -0.0001121
    6  H            1.0    -0.0000103    -0.0000821     0.0001142
    7  H            1.0    -0.0000429    -0.0000969     0.0000179
    8  C            6.0    -0.0000168    -0.0002303     0.0001210
    9  H            1.0     0.0000309     0.0000177    -0.0000339
   10  H            1.0     0.0001147     0.0001699    -0.0001017

          MAXIMUM GRADIENT = 0.0004619    RMS GRADIENT = 0.0001623

 NSERCH:  19  E=     -155.8262319041  GRAD. MAX=  0.0004619  R.M.S.=  0.0001623

          HESSIAN UPDATED USING THE BFGS FORMULA
             ACTUAL ENERGY CHANGE WAS  -0.0000526330
          PREDICTED ENERGY CHANGE WAS  -0.0000550641 RATIO=  0.956
          MIN SEARCH, CORRECT HESSIAN, TRYING PURE NR STEP
               NR STEP HAS LENGTH         =   0.305837
          TRIM/QA LAMBDA FOR NON-TS MODES =  -0.00117407
          TRIM/QA STEP HAS LENGTH         =   0.100000
          RADIUS OF STEP TAKEN=   0.10000  CURRENT TRUST RADIUS=   0.10000

 BEGINNING GEOMETRY SEARCH POINT NSERCH=  20 ...

 COORDINATES OF ALL ATOMS ARE (ANGS)
   ATOM   CHARGE       X              Y              Z
 ------------------------------------------------------------
 C           6.0   0.4221593205  -0.4164903086   0.7473854105
 H           1.0   1.2081504538  -0.5258044035   1.4927307213
 C           6.0   0.7689159288   0.3244454431  -0.4660131579
 H           1.0   1.8058278917   0.2596772752  -0.7862241194
 C           6.0  -0.0802558400   1.0770752043  -1.1700110763
 H           1.0   0.2376282019   1.5706657213  -2.0851383812
 H           1.0  -1.1036458380   1.2438549755  -0.8498403711
 C           6.0  -0.7537379098  -1.0022445039   0.9775696367
 H           1.0  -1.5572475974  -0.9759810598   0.2464428733
 H           1.0  -0.9467946115  -1.5551983436   1.8930984641

          INTERNUCLEAR DISTANCES (ANGS.)
          ------------------------------

                1 C          2 H          3 C          4 H          5 C     

   1 C       0.0000000    1.0887016 *  1.4634077 *  2.1734073 *  2.4818477 *
   2 H       1.0887016 *  0.0000000    2.1800297 *  2.4835126 *  3.3644327  
   3 C       1.4634077 *  2.1800297 *  0.0000000    1.0871598 *  1.3353491 *
   4 H       2.1734073 *  2.4835126 *  1.0871598 *  0.0000000    2.0911106 *
   5 C       2.4818477 *  3.3644327    1.3353491 *  2.0911106 *  0.0000000  
   6 H       3.4649721    4.2589022    2.1111367 *  2.4218008 *  1.0872625 *
   7 H       2.7633237 *  3.7368082    2.1211140 *  3.0720824    1.0851967 *
   8 C       1.3337268 *  2.0836007 *  2.4824408 *  3.3548163    3.0641885  
   9 H       2.1170794 *  3.0664831    2.7585756 *  3.7287437    2.8987733 *
  10 H       2.1173921 *  2.4215149 *  3.4701774    4.2484672    4.1306650  

                6 H          7 H          8 C          9 H         10 H     

   1 C       3.4649721    2.7633237 *  1.3337268 *  2.1170794 *  2.1173921 *
   2 H       4.2589022    3.7368082    2.0836007 *  3.0664831    2.4215149 *
   3 C       2.1111367 *  2.1211140 *  2.4824408 *  2.7585756 *  3.4701774  
   4 H       2.4218008 *  3.0720824    3.3548163    3.7287437    4.2484672  
   5 C       1.0872625 *  1.0851967 *  3.0641885    2.8987733 *  4.1306650  
   6 H       0.0000000    1.8525071 *  4.1210259    3.8914342    5.1961767  
   7 H       1.8525071 *  0.0000000    2.9166463 *  2.5169949 *  3.9221187  
   8 C       4.1210259    2.9166463 *  0.0000000    1.0866756 *  1.0868403 *
   9 H       3.8914342    2.5169949 *  1.0866756 *  0.0000000    1.8492215 *
  10 H       5.1961767    3.9221187    1.0868403 *  1.8492215 *  0.0000000  

  * ... LESS THAN  3.000

 ...... END OF ONE-ELECTRON INTEGRALS ......
 CPU     0: STEP CPU TIME=     0.00 TOTAL CPU TIME=      223.6 (    3.7 MIN)
 TOTAL WALL CLOCK TIME=      225.5 SECONDS, CPU UTILIZATION IS  99.13%
  ...... END OF TWO-ELECTRON INTEGRALS .....
 CPU     0: STEP CPU TIME=     0.01 TOTAL CPU TIME=      223.6 (    3.7 MIN)
 TOTAL WALL CLOCK TIME=      225.6 SECONDS, CPU UTILIZATION IS  99.13%

          --------------------------
              R-PBE0 SCF CALCULATION
          --------------------------
         DENSITY MATRIX CONVERGENCE THRESHOLD=  2.00E-05
     COARSE -> FINE DFT GRID SWITCH THRESHOLD=  3.00E-04 (SWITCH IN $DFT)
                   HF -> DFT SWITCH THRESHOLD=  5.00E-03 (SWOFF IN $DFT)

 DIRECT SCF CALCULATION, SCHWRZ=T   FDIFF=T,  DIRTHR=  0.00E+00 NITDIR=10

 DFT CODE IS SWITCHING FROM THE FINE GRID NRAD= 96,  NLEB=  590
                      TO THE COARSE GRID NRAD0= 24, NLEB0=  110

                                                                                   NONZERO     BLOCKS
 ITER EX DEM     TOTAL ENERGY        E CHANGE  DENSITY CHANGE    DIIS ERROR      INTEGRALS    SKIPPED
          * * *   INITIATING DIIS PROCEDURE   * * *
   1  0  0     -155.8254131072  -155.8254131072   0.002600880   0.004328096       17708728      79724
   2  1  0     -155.8256627845    -0.0002496773   0.001591699   0.000909338       16823579     118800
   3  2  0     -155.8256649018    -0.0000021173   0.000889094   0.001153442       16243716     137192
   4  3  0     -155.8256715508    -0.0000066490   0.000214091   0.000383038       15937478     147524
 DFT CODE IS SWITCHING BACK TO THE FINE GRID
          * * *   INITIATING DIIS PROCEDURE   * * *
   5  4  0     -155.8260908805    -0.0004193297   0.000968010   0.001501523       17708114      79742
   6  5  0     -155.8260980549    -0.0000071744   0.000442340   0.000388867       16471064     129648
   7  6  0     -155.8260984784    -0.0000004235   0.000201043   0.000258189       15779790     149702
   8  7  0     -155.8260989400    -0.0000004616   0.000052322   0.000096458       15409059     161696
   9  8  0     -155.8260989684    -0.0000000284   0.000017820   0.000033480       14661339     186774
  10  9  0     -155.8260989731    -0.0000000047   0.000002196   0.000003707       13948114     205172

          -----------------
          DENSITY CONVERGED
          -----------------
     TIME TO FORM FOCK OPERATORS=       8.0 SECONDS (       0.8 SEC/ITER)
     FOCK TIME ON FIRST ITERATION=       0.2, LAST ITERATION=       1.2
     TIME TO SOLVE SCF EQUATIONS=       0.1 SECONDS (       0.0 SEC/ITER)

 FINAL R-PBE0 ENERGY IS     -155.8260989731 AFTER  10 ITERATIONS
 DFT EXCHANGE + CORRELATION ENERGY =       -17.9894393012
 TOTAL ELECTRON NUMBER             =        30.0000047710
 ...... END OF RHF CALCULATION ......
 CPU     0: STEP CPU TIME=     8.25 TOTAL CPU TIME=      231.8 (    3.9 MIN)
 TOTAL WALL CLOCK TIME=      233.9 SECONDS, CPU UTILIZATION IS  99.14%
 ..... END OF 1-ELECTRON GRADIENT ......
 CPU     0: STEP CPU TIME=     0.01 TOTAL CPU TIME=      231.9 (    3.9 MIN)
 TOTAL WALL CLOCK TIME=      233.9 SECONDS, CPU UTILIZATION IS  99.14%
 MEMORY FOR GRID POINT CONTRIBUTIONS TO THE DFT GRADIENT=    700735 WORDS.
 CPU     0: STEP CPU TIME=     2.30 TOTAL CPU TIME=      234.2 (    3.9 MIN)
 TOTAL WALL CLOCK TIME=      236.2 SECONDS, CPU UTILIZATION IS  99.14%
 ...... END OF 2-ELECTRON GRADIENT ......
 CPU     0: STEP CPU TIME=     0.36 TOTAL CPU TIME=      234.5 (    3.9 MIN)
 TOTAL WALL CLOCK TIME=      236.6 SECONDS, CPU UTILIZATION IS  99.13%

          NSERCH= 20     ENERGY=    -155.8260990

                                 -----------------------
                                 GRADIENT (HARTREE/BOHR)
                                 -----------------------
        ATOM     ZNUC       DE/DX         DE/DY         DE/DZ
 --------------------------------------------------------------
    1  C            6.0     0.0007943     0.0020842    -0.0007211
    2  H            1.0    -0.0006834    -0.0003155     0.0003683
    3  C            6.0     0.0044402    -0.0025320    -0.0005392
    4  H            1.0    -0.0007475     0.0005445     0.0009814
    5  C            6.0    -0.0042059    -0.0004450     0.0015876
    6  H            1.0     0.0005536     0.0001884    -0.0016489
    7  H            1.0     0.0004917     0.0012322    -0.0002739
    8  C            6.0     0.0008252     0.0012103    -0.0005695
    9  H            1.0    -0.0007591    -0.0000607     0.0003617
   10  H            1.0    -0.0007092    -0.0019063     0.0004535

          MAXIMUM GRADIENT = 0.0044402    RMS GRADIENT = 0.0014973

 NSERCH:  20  E=     -155.8260989731  GRAD. MAX=  0.0044402  R.M.S.=  0.0014973

          HESSIAN UPDATED USING THE BFGS FORMULA
             ACTUAL ENERGY CHANGE WAS   0.0001329310
          PREDICTED ENERGY CHANGE WAS  -0.0000166949 RATIO= -7.962
          MIN SEARCH, CORRECT HESSIAN, TRYING PURE NR STEP
               NR STEP HAS LENGTH         =   0.100995
          TRIM/QA LAMBDA FOR NON-TS MODES =  -0.01555745
          TRIM/QA STEP HAS LENGTH         =   0.050000
          RADIUS OF STEP TAKEN=   0.05000  CURRENT TRUST RADIUS=   0.05000

 BEGINNING GEOMETRY SEARCH POINT NSERCH=  21 ...

 COORDINATES OF ALL ATOMS ARE (ANGS)
   ATOM   CHARGE       X              Y              Z
 ------------------------------------------------------------
 C           6.0   0.4198559927  -0.4224565320   0.7457033844
 H           1.0   1.2100871466  -0.5244192321   1.4881388501
 C           6.0   0.7646884973   0.3255095460  -0.4651044422
 H           1.0   1.8024600742   0.2561160174  -0.7883484711
 C           6.0  -0.0761553145   1.0815307170  -1.1708063184
 H           1.0   0.2415981716   1.5818035618  -2.0790269828
 H           1.0  -1.1037893623   1.2344477894  -0.8542541945
 C           6.0  -0.7553209694  -1.0069895842   0.9783339598
 H           1.0  -1.5558968345  -0.9818267646   0.2444410814
 H           1.0  -0.9465274017  -1.5437155185   1.9009231333

          INTERNUCLEAR DISTANCES (ANGS.)
          ------------------------------

                1 C          2 H          3 C          4 H          5 C     

   1 C       0.0000000    1.0890694 *  1.4643833 *  2.1737916 *  2.4861646 *
   2 H       1.0890694 *  0.0000000    2.1762165 *  2.4784139 *  3.3620655  
   3 C       1.4643833 *  2.1762165 *  0.0000000    1.0891611 *  1.3328921 *
   4 H       2.1737916 *  2.4784139 *  1.0891611 *  0.0000000    2.0872899 *
   5 C       2.4861646 *  3.3620655    1.3328921 *  2.0872899 *  0.0000000  
   6 H       3.4681315    4.2542705    2.1110765 *  2.4206587 *  1.0844837 *
   7 H       2.7616465 *  3.7328867    2.1139574 *  3.0672076    1.0861034 *
   8 C       1.3329804 *  2.0870084 *  2.4838472 *  3.3554205    3.0727816  
   9 H       2.1137072 *  3.0670300    2.7563925 *  3.7252809    2.9068891 *
  10 H       2.1115771 *  2.4208143 *  3.4670375    4.2459990    4.1333990  

                6 H          7 H          8 C          9 H         10 H     

   1 C       3.4681315    2.7616465 *  1.3329804 *  2.1137072 *  2.1115771 *
   2 H       4.2542705    3.7328867    2.0870084 *  3.0670300    2.4208143 *
   3 C       2.1110765 *  2.1139574 *  2.4838472 *  2.7563925 *  3.4670375  
   4 H       2.4206587 *  3.0672076    3.3554205    3.7252809    4.2459990  
   5 C       1.0844837 *  1.0861034 *  3.0727816    2.9068891 *  4.1333990  
   6 H       0.0000000    1.8522397 *  4.1283355    3.8989348    5.1981261  
   7 H       1.8522397 *  0.0000000    2.9161363 *  2.5146382 *  3.9158556  
   8 C       4.1283355    2.9161363 *  0.0000000    1.0863488 *  1.0843456 *
   9 H       3.8989348    2.5146382 *  1.0863488 *  0.0000000    1.8522912 *
  10 H       5.1981261    3.9158556    1.0843456 *  1.8522912 *  0.0000000  

  * ... LESS THAN  3.000

 ...... END OF ONE-ELECTRON INTEGRALS ......
 CPU     0: STEP CPU TIME=     0.00 TOTAL CPU TIME=      234.5 (    3.9 MIN)
 TOTAL WALL CLOCK TIME=      236.6 SECONDS, CPU UTILIZATION IS  99.13%
  ...... END OF TWO-ELECTRON INTEGRALS .....
 CPU     0: STEP CPU TIME=     0.01 TOTAL CPU TIME=      234.5 (    3.9 MIN)
 TOTAL WALL CLOCK TIME=      236.6 SECONDS, CPU UTILIZATION IS  99.13%

          --------------------------
              R-PBE0 SCF CALCULATION
          --------------------------
         DENSITY MATRIX CONVERGENCE THRESHOLD=  2.00E-05
     COARSE -> FINE DFT GRID SWITCH THRESHOLD=  3.00E-04 (SWITCH IN $DFT)
                   HF -> DFT SWITCH THRESHOLD=  5.00E-03 (SWOFF IN $DFT)

 DIRECT SCF CALCULATION, SCHWRZ=T   FDIFF=T,  DIRTHR=  0.00E+00 NITDIR=10

 DFT CODE IS SWITCHING FROM THE FINE GRID NRAD= 96,  NLEB=  590
                      TO THE COARSE GRID NRAD0= 24, NLEB0=  110

                                                                                   NONZERO     BLOCKS
 ITER EX DEM     TOTAL ENERGY        E CHANGE  DENSITY CHANGE    DIIS ERROR      INTEGRALS    SKIPPED
          * * *   INITIATING DIIS PROCEDURE   * * *
   1  0  0     -155.8256508962  -155.8256508962   0.001705380   0.002121247       17701843      79797
   2  1  0     -155.8257276965    -0.0000768003   0.000650930   0.000489745       16692903     122130
   3  2  0     -155.8257268331     0.0000008634   0.000400840   0.001001128       16059184     144314
   4  3  0     -155.8257301072    -0.0000032741   0.000075217   0.000174888       15757707     153603
 DFT CODE IS SWITCHING BACK TO THE FINE GRID
          * * *   INITIATING DIIS PROCEDURE   * * *
   5  4  0     -155.8262078786    -0.0004777715   0.000881988   0.001460237       17702247      79798
   6  5  0     -155.8262148487    -0.0000069701   0.000490840   0.000350897       16458424     129903
   7  6  0     -155.8262152047    -0.0000003560   0.000252496   0.000232272       15709682     151810
   8  7  0     -155.8262155323    -0.0000003276   0.000040811   0.000039927       15245466     165551
   9  8  0     -155.8262155402    -0.0000000079   0.000015012   0.000025674       14491911     191770
  10  9  0     -155.8262155434    -0.0000000032   0.000002236   0.000003296       13760827     207708

          -----------------
          DENSITY CONVERGED
          -----------------
     TIME TO FORM FOCK OPERATORS=       8.0 SECONDS (       0.8 SEC/ITER)
     FOCK TIME ON FIRST ITERATION=       0.2, LAST ITERATION=       1.2
     TIME TO SOLVE SCF EQUATIONS=       0.1 SECONDS (       0.0 SEC/ITER)

 FINAL R-PBE0 ENERGY IS     -155.8262155434 AFTER  10 ITERATIONS
 DFT EXCHANGE + CORRELATION ENERGY =       -17.9912832917
 TOTAL ELECTRON NUMBER             =        30.0000052750
 ...... END OF RHF CALCULATION ......
 CPU     0: STEP CPU TIME=     8.23 TOTAL CPU TIME=      242.8 (    4.0 MIN)
 TOTAL WALL CLOCK TIME=      244.9 SECONDS, CPU UTILIZATION IS  99.14%
 ..... END OF 1-ELECTRON GRADIENT ......
 CPU     0: STEP CPU TIME=     0.00 TOTAL CPU TIME=      242.8 (    4.0 MIN)
 TOTAL WALL CLOCK TIME=      244.9 SECONDS, CPU UTILIZATION IS  99.13%
 MEMORY FOR GRID POINT CONTRIBUTIONS TO THE DFT GRADIENT=    700735 WORDS.
 CPU     0: STEP CPU TIME=     2.30 TOTAL CPU TIME=      245.1 (    4.1 MIN)
 TOTAL WALL CLOCK TIME=      247.2 SECONDS, CPU UTILIZATION IS  99.13%
 ...... END OF 2-ELECTRON GRADIENT ......
 CPU     0: STEP CPU TIME=     0.37 TOTAL CPU TIME=      245.4 (    4.1 MIN)
 TOTAL WALL CLOCK TIME=      247.6 SECONDS, CPU UTILIZATION IS  99.14%

          NSERCH= 21     ENERGY=    -155.8262155

                                 -----------------------
                                 GRADIENT (HARTREE/BOHR)
                                 -----------------------
        ATOM     ZNUC       DE/DX         DE/DY         DE/DZ
 --------------------------------------------------------------
    1  C            6.0     0.0000522     0.0002234     0.0001049
    2  H            1.0    -0.0000886    -0.0000681     0.0001374
    3  C            6.0     0.0000551     0.0000086    -0.0000400
    4  H            1.0     0.0000624     0.0001273     0.0000721
    5  C            6.0     0.0000532    -0.0000706    -0.0000952
    6  H            1.0    -0.0001947    -0.0003354    -0.0001940
    7  H            1.0     0.0000852     0.0003378     0.0001076
    8  C            6.0     0.0001629    -0.0000911     0.0002432
    9  H            1.0    -0.0002325     0.0001389    -0.0000067
   10  H            1.0     0.0000448    -0.0002709    -0.0003293

          MAXIMUM GRADIENT = 0.0003378    RMS GRADIENT = 0.0001647

 NSERCH:  21  E=     -155.8262155434  GRAD. MAX=  0.0003378  R.M.S.=  0.0001647

          HESSIAN UPDATED USING THE BFGS FORMULA
             ACTUAL ENERGY CHANGE WAS  -0.0001165703
          PREDICTED ENERGY CHANGE WAS  -0.0001178071 RATIO=  0.990
          MIN SEARCH, CORRECT HESSIAN, TRYING PURE NR STEP
               NR STEP HAS LENGTH         =   0.068819
          RADIUS OF STEP TAKEN=   0.06882  CURRENT TRUST RADIUS=   0.10000

 BEGINNING GEOMETRY SEARCH POINT NSERCH=  22 ...

 COORDINATES OF ALL ATOMS ARE (ANGS)
   ATOM   CHARGE       X              Y              Z
 ------------------------------------------------------------
 C           6.0   0.4209205486  -0.4300454623   0.7399326436
 H           1.0   1.2125132890  -0.5282144566   1.4814800610
 C           6.0   0.7660657484   0.3209368829  -0.4689066218
 H           1.0   1.8057495082   0.2616028984  -0.7885553957
 C           6.0  -0.0764758800   1.0792423993  -1.1706441662
 H           1.0   0.2464743650   1.5977680206  -2.0671557681
 H           1.0  -1.1085405155   1.2188907737  -0.8614599385
 C           6.0  -0.7575939425  -1.0051260899   0.9795325580
 H           1.0  -1.5577292561  -0.9861396993   0.2457917306
 H           1.0  -0.9503838652  -1.5289152667   1.9099848971

          INTERNUCLEAR DISTANCES (ANGS.)
          ------------------------------

                1 C          2 H          3 C          4 H          5 C     

   1 C       0.0000000    1.0891046 *  1.4643743 *  2.1754090 *  2.4850869 *
   2 H       1.0891046 *  0.0000000    2.1735643 *  2.4756417 *  3.3584481  
   3 C       1.4643743 *  2.1735643 *  0.0000000    1.0893292 *  1.3331689 *
   4 H       2.1754090 *  2.4756417 *  1.0893292 *  0.0000000    2.0874143 *
   5 C       2.4850869 *  3.3584481    1.3331689 *  2.0874143 *  0.0000000  
   6 H       3.4673051    4.2480406    2.1106097 *  2.4189864 *  1.0848496 *
   7 H       2.7609238 *  3.7321623    2.1153175 *  3.0683549    1.0863949 *
   8 C       1.3330500 *  2.0882333 *  2.4855498 *  3.3617655    3.0711193  
   9 H       2.1138758 *  3.0677133    2.7603018 *  3.7335941    2.9096745 *
  10 H       2.1111639 *  2.4213927 *  3.4680365    4.2525694    4.1299488  

                6 H          7 H          8 C          9 H         10 H     

   1 C       3.4673051    2.7609238 *  1.3330500 *  2.1138758 *  2.1111639 *
   2 H       4.2480406    3.7321623    2.0882333 *  3.0677133    2.4213927 *
   3 C       2.1106097 *  2.1153175 *  2.4855498 *  2.7603018 *  3.4680365  
   4 H       2.4189864 *  3.0683549    3.3617655    3.7335941    4.2525694  
   5 C       1.0848496 *  1.0863949 *  3.0711193    2.9096745 *  4.1299488  
   6 H       0.0000000    1.8529209 *  4.1310435    3.9091503    5.1986792  
   7 H       1.8529209 *  0.0000000    2.9083789 *  2.5079745 *  3.9059388  
   8 C       4.1310435    2.9083789 *  0.0000000    1.0857958 *  1.0850183 *
   9 H       3.9091503    2.5079745 *  1.0857958 *  0.0000000    1.8528391 *
  10 H       5.1986792    3.9059388    1.0850183 *  1.8528391 *  0.0000000  

  * ... LESS THAN  3.000

 ...... END OF ONE-ELECTRON INTEGRALS ......
 CPU     0: STEP CPU TIME=     0.00 TOTAL CPU TIME=      245.4 (    4.1 MIN)
 TOTAL WALL CLOCK TIME=      247.6 SECONDS, CPU UTILIZATION IS  99.14%
  ...... END OF TWO-ELECTRON INTEGRALS .....
 CPU     0: STEP CPU TIME=     0.01 TOTAL CPU TIME=      245.4 (    4.1 MIN)
 TOTAL WALL CLOCK TIME=      247.6 SECONDS, CPU UTILIZATION IS  99.14%

          --------------------------
              R-PBE0 SCF CALCULATION
          --------------------------
         DENSITY MATRIX CONVERGENCE THRESHOLD=  2.00E-05
     COARSE -> FINE DFT GRID SWITCH THRESHOLD=  3.00E-04 (SWITCH IN $DFT)
                   HF -> DFT SWITCH THRESHOLD=  5.00E-03 (SWOFF IN $DFT)

 DIRECT SCF CALCULATION, SCHWRZ=T   FDIFF=T,  DIRTHR=  0.00E+00 NITDIR=10

 DFT CODE IS SWITCHING FROM THE FINE GRID NRAD= 96,  NLEB=  590
                      TO THE COARSE GRID NRAD0= 24, NLEB0=  110

                                                                                   NONZERO     BLOCKS
 ITER EX DEM     TOTAL ENERGY        E CHANGE  DENSITY CHANGE    DIIS ERROR      INTEGRALS    SKIPPED
          * * *   INITIATING DIIS PROCEDURE   * * *
   1  0  0     -155.8255968119  -155.8255968119   0.002093308   0.003757854       17703536      79795
   2  1  0     -155.8257376179    -0.0001408060   0.000773829   0.000806117       16714522     122575
   3  2  0     -155.8257411150    -0.0000034971   0.000497279   0.000351804       16082434     142277
   4  3  0     -155.8257420875    -0.0000009725   0.000122966   0.000159539       15575950     156803
 DFT CODE IS SWITCHING BACK TO THE FINE GRID
          * * *   INITIATING DIIS PROCEDURE   * * *
   5  4  0     -155.8262222611    -0.0004801736   0.000890056   0.001467605       17703595      79798
   6  5  0     -155.8262292185    -0.0000069574   0.000582024   0.000397254       16456973     129983
   7  6  0     -155.8262295461    -0.0000003276   0.000300330   0.000285559       15753590     150629
   8  7  0     -155.8262300186    -0.0000004726   0.000074003   0.000112903       15373409     163311
   9  8  0     -155.8262300510    -0.0000000323   0.000021446   0.000028698       14624507     187298
  10  9  0     -155.8262300543    -0.0000000034   0.000002060   0.000003099       13853466     206391
  11 10  0     -155.8262300545    -0.0000000001   0.000001004   0.000002686       12809902     236423

          -----------------
          DENSITY CONVERGED
          -----------------
     TIME TO FORM FOCK OPERATORS=       9.2 SECONDS (       0.8 SEC/ITER)
     FOCK TIME ON FIRST ITERATION=       0.2, LAST ITERATION=       1.2
     TIME TO SOLVE SCF EQUATIONS=       0.1 SECONDS (       0.0 SEC/ITER)

 FINAL R-PBE0 ENERGY IS     -155.8262300545 AFTER  11 ITERATIONS
 DFT EXCHANGE + CORRELATION ENERGY =       -17.9909057818
 TOTAL ELECTRON NUMBER             =        30.0000053940
 ...... END OF RHF CALCULATION ......
 CPU     0: STEP CPU TIME=     9.40 TOTAL CPU TIME=      254.8 (    4.2 MIN)
 TOTAL WALL CLOCK TIME=      257.0 SECONDS, CPU UTILIZATION IS  99.14%
 ..... END OF 1-ELECTRON GRADIENT ......
 CPU     0: STEP CPU TIME=     0.02 TOTAL CPU TIME=      254.9 (    4.2 MIN)
 TOTAL WALL CLOCK TIME=      257.1 SECONDS, CPU UTILIZATION IS  99.14%
 MEMORY FOR GRID POINT CONTRIBUTIONS TO THE DFT GRADIENT=    700735 WORDS.
 CPU     0: STEP CPU TIME=     2.31 TOTAL CPU TIME=      257.2 (    4.3 MIN)
 TOTAL WALL CLOCK TIME=      259.4 SECONDS, CPU UTILIZATION IS  99.15%
 ...... END OF 2-ELECTRON GRADIENT ......
 CPU     0: STEP CPU TIME=     0.36 TOTAL CPU TIME=      257.5 (    4.3 MIN)
 TOTAL WALL CLOCK TIME=      259.8 SECONDS, CPU UTILIZATION IS  99.15%

          NSERCH= 22     ENERGY=    -155.8262301

                                 -----------------------
                                 GRADIENT (HARTREE/BOHR)
                                 -----------------------
        ATOM     ZNUC       DE/DX         DE/DY         DE/DZ
 --------------------------------------------------------------
    1  C            6.0     0.0001649    -0.0002929     0.0000793
    2  H            1.0     0.0001000     0.0000987    -0.0000303
    3  C            6.0     0.0002519    -0.0001343     0.0000459
    4  H            1.0     0.0001997     0.0000603    -0.0001108
    5  C            6.0    -0.0002485    -0.0001441     0.0001498
    6  H            1.0     0.0001348     0.0001638    -0.0000662
    7  H            1.0    -0.0002682     0.0001111    -0.0000607
    8  C            6.0    -0.0004461     0.0004493    -0.0003688
    9  H            1.0     0.0001538    -0.0001723     0.0000803
   10  H            1.0    -0.0000424    -0.0001396     0.0002817

          MAXIMUM GRADIENT = 0.0004493    RMS GRADIENT = 0.0002016

 NSERCH:  22  E=     -155.8262300545  GRAD. MAX=  0.0004493  R.M.S.=  0.0002016

          HESSIAN UPDATED USING THE BFGS FORMULA
             ACTUAL ENERGY CHANGE WAS  -0.0000145110
[truncated: 496,927 more chars]
