# Supplementary material for: CH5M3D: an HTML5 program for creating 3D molecular structures
Source: J Cheminform. 2013 Nov 18;5:46. doi: 10.1186/1758-2946-5-46 (PMC4177146; doi:10.1186/1758-2946-5-46)
Supplement: Additional file 1 — This archive contains all of the files required to create a fully-functional website using the CH5M3D library. [file 1758-2946-5-46-S1.zip › ch5m3d/qchem/data/admin/butadiene/butadiene.sum]

----- Summary for /home/scratch/www-data/butadieneDFT/butadieneDFT.out -----
    1,3-butadiene in s-cis conformation with DFT Functional                      
      ***** EQUILIBRIUM GEOMETRY LOCATED *****
          NSERCH= 25     ENERGY=    -155.8262337

 THE POINT GROUP OF THE MOLECULE IS C1      
 THE ORDER OF THE PRINCIPAL AXIS IS     0

--- For stationary point, modes 1-6 are rotations and translations. ---
 MODES 1 TO 6 ARE TAKEN AS ROTATIONS AND TRANSLATIONS.
       FREQUENCY:         2.69        2.14        0.10        0.07        0.02  
       FREQUENCY:         3.33      170.40      271.93      469.52      621.14  
       FREQUENCY:       761.75      894.04      946.61      947.84     1019.87  
       FREQUENCY:      1036.18     1069.18     1101.40     1307.37     1339.56  
       FREQUENCY:      1427.82     1459.08     1700.30     1710.79     3144.92  
       FREQUENCY:      3151.73     3155.11     3164.11     3245.34     3246.72  
