# Supplementary material for: CH5M3D: an HTML5 program for creating 3D molecular structures
Source: J Cheminform. 2013 Nov 18;5:46. doi: 10.1186/1758-2946-5-46 (PMC4177146; doi:10.1186/1758-2946-5-46)
Supplement: Additional file 1 — This archive contains all of the files required to create a fully-functional website using the CH5M3D library. [file 1758-2946-5-46-S1.zip › ch5m3d/qchem/ch5m3dq.css]

.QCHeader {
  margin: 0;
  color: navy;  /* #FFB800 */
  font-size: 24px;
  font-weight: bold;
  text-align: center;
  }

.SFHeader {
  color: navy;  /* #FFB800 */
  font-size: 24px;
  font-weight: bold;
  text-align: left;
  }

.SFHeader a {
  padding-right: 100px;
  }

#Toolbar {
  width: 95%;
  height: 1em;
  padding: 10px 5px;
  list-style: none;
  font-size: 16px;
  font-weight: normal;
  background-color: navy;
  }

#Toolbar ul {
  height: 0.5em;
  }

#Toolbar li {
  float: left;
  width: 10em;
  height: 1.5em;
  padding: 0 20px;
  list-style: none;
  background-color: navy;
  color: yellow;
  }

#Toolbar li ul {
  position: absolute;
  width: 10em;
  padding: 0;
  left: -999em;
  }

#Toolbar li:hover ul {
  left: auto;
  }

#Toolbar a {
  display: block;
  margin: 0;
  text-align: left;
  text-decoration: none;
  font-weight: normal;
  color: white;
  }

#Toolbar a:hover {
  font-weight: normal;
  color: navy;
  background-color: lightsteelblue;
  }

div.BrowserTest {
  width: 40%;
  margin: 0 auto;
  padding: 3px;
  border: 3px solid black;
  text-align: center;
  background-color: red;
  }

div.Footer {
  width: 98%;
  padding: 5px;
  margin: 30px auto 0 auto;
  border-top: 3px solid #1729B0;
  text-align: center;
  color: navy;
  font-size: 12px;
  font-weight: bold;
  text-align: center;
  }

textarea {
  resize:both;  /* none|horizontal|vertical|both */
  }

br {
  clear: left;
  }

P.clear {
  clear: both;
  float: none;
  height: 1px;
  }

P.indent {
  text-indent: 3em;
  }

div.viewDiv {
  visibility: visible;
  display: inline;
  }

div.drawDiv {
  visibility: visible;
  display: none;
  }

.drawWin {
  /* width: 510px; */
  clear: both;
  float: left;
  padding: 5px;
  }

P.fleft {
  padding: 0px 40px 0px 0px;
  float: left;
  }

P.center {
  text-align: center;
  font-size: 16px;
  font-family: Times-Roman,Bookman,serif;
  font-weight: normal;
  font-variant: small-caps;
  padding: 0px;
  color: navy;
  }

P.center a {
  text-decoration: none;
  color: navy;
  }

td {
  text-align: center;
  }

.modeTab {
  background-color: silver;
  }

.Button {
  background-color: silver;
  }

.plabel { background-color: antiquewhite; display: table-cell; color: navy; }
.MOff  { background-color: antiquewhite; display: table-cell; color: antiquewhite; }
.MOn   { background-color: antiquewhite; display: table-cell; color: navy; }
.Row   { background-color: antiquewhite; display: none; }
.main { background-color: silver; }
.metl { background-color: silver; display: none; }

table.center {
  text-align: center;
  margin-left: auto;
  margin-right: auto;
  }

div.gallery {
  clear: both;
  }

div.galleryframe {
  float:left;
  width:300px;
  padding:10px;
  border:2px solid navy;
  margin: 5px;
  background: #eee;
  }

div.screenshot {
  padding:5px 5px;
  width: 210px;
  float: left;
  text-align: center;
  }

div.logo {
  padding: 0px 10px;
  float: left;
  text-align: center;
  }

P.author {
  clear: both;
  margin-left: 3em;
  }
<!-- All style information below is unique to quantum chemical interface -->
div.User {
  width: 700px;
  text-align: left;
  visibility: visible;
  border-style: solid;
  border-width: 3px;
  border-color: rgb( 0, 0, 127);
  font-size: 10px;
  font-family: Helvetica,Arial,sans-serif;
  }

div.User label {
  display: block;
  width: 150px;
  float: left;
  margin: 4px;
  text-align: right;
  font-size: 12px;
  font-family: Times-Roman,Bookman,serif;
  font-weight: bold;
  color: navy;
  }

div.User form {
  border: 1px solid black;
  background: #fff;
  margin-left: 158px;
  width: 550px;
  padding: 0 2px;
  font-size: 11px;
  font-family: Helvetica,Arial,sans-serif;
  text-align: left;
  }

.radio {
  border: 1px solid black;
  background: #eee;
  width: 550px;
  padding: 0 2px;
  font-size: 11px;
  font-family: Helvetica,Arial,sans-serif;
  }

div.HiddenDiv {
  visibility: visible;
  display: none;
  clear: both;
  line-height: 14px;
  margin-left: 50px;
  text-align: left;
  font-size: 14px;
  font-weight: normal;
  font-family: Helvetica,Arial,sans-serif;
  }

P.instruct {
  margin-left: 20px;
  width: 400px;
  padding: 0 2px;
  font-size: 14px;
  font-family: Times-Roman,Bookman,serif;
  font-weight: normal;
  }

div.DelColumn {
  width: 30px;
  float: left;
  margin: 0 0 0 20px;
  text-align: center;
  font-size: 14px;
  font-weight: normal;
  font-family: Helvetica,Arial,sans-serif;
  background-color: rgb(255, 255, 191);
  color: black;
  }

div.DirOrFile {
  width: 350px;
  margin: 0px 50px;
  text-align: left;
  font-size: 14px;
  font-weight: normal;
  font-family: Helvetica,Arial,sans-serif;
  background-color: rgb(255, 255, 191);
  color: black;
  }

#Toolbar li.UserName {
  font-family: Times-Roman,Bookman,serif;
  font-weight: bold;
  font-style: italic;
  text-align: right;
  }
