# Supplementary material for: CH5M3D: an HTML5 program for creating 3D molecular structures
Source: J Cheminform. 2013 Nov 18;5:46. doi: 10.1186/1758-2946-5-46 (PMC4177146; doi:10.1186/1758-2946-5-46)
Supplement: Additional file 1 — This archive contains all of the files required to create a fully-functional website using the CH5M3D library. [file 1758-2946-5-46-S1.zip › ch5m3d/qchem/ch5m3dq.js]

// ---------------------------------------------------------------------------
//
//                                  CH5M3D
//                              Version @VERNUM@
//                          Written by Clarke Earley
//
// ---------------------------------------------------------------------------
//
//                            License Information
//
//    This program is free software: you can redistribute it and/or modify
//    it under the terms of the GNU General Public License as published by
//    the Free Software Foundation, either version 3 of the License, or
//    (at your option) any later version.
//
//    This program is distributed in the hope that it will be useful,
//    but WITHOUT ANY WARRANTY; without even the implied warranty of
//    MERCHANTABILITY or FITNESS FOR A PARTICULAR PURPOSE.  See the
//    GNU General Public License for more details.
//
//    You should have received a copy of the GNU General Public License
//    along with this program.  If not, see <http://www.gnu.org/licenses/>.
//
// ---------------------------------------------------------------------------

function element(Z,param){if(typeof element.elem=='undefined'){element.elem=[];element.elem[0]=addElement(0,'X','s',0,0,0,0,0,0,0);element.elem[1]=addElement(1,'H','s',1,1.0079,31,255,255,255,2.2);element.elem[2]=addElement(2,'He','s',2,4.0026,28,217,255,255,0);element.elem[3]=addElement(3,'Li','s',1,6.941,128,204,128,255,0.98);element.elem[4]=addElement(4,'Be','s',2,9.0122,96,194,255,0,1.57);element.elem[5]=addElement(5,'B','p',3,10.811,84,255,181,181,2.04);element.elem[6]=addElement(6,'C','p',4,12.0107,76,144,144,144,2.55);element.elem[7]=addElement(7,'N','p',5,14.0067,71,48,80,248,3.04);element.elem[8]=addElement(8,'O','p',6,15.9994,66,255,13,13,3.44);element.elem[9]=addElement(9,'F','p',7,18.9984,57,144,224,80,3.98);element.elem[10]=addElement(10,'Ne','p',8,20.1797,58,179,227,245,0);element.elem[11]=addElement(11,'Na','s',1,22.9897,166,171,92,242,0.93);element.elem[12]=addElement(12,'Mg','s',2,24.305,141,138,255,0,1.31);element.elem[13]=addElement(13,'Al','p',3,26.9815,121,191,166,166,1.61);element.elem[14]=addElement(14,'Si','p',4,28.0855,111,240,200,160,1.9);element.elem[15]=addElement(15,'P','p',5,30.9738,107,255,128,0,2.19);element.elem[16]=addElement(16,'S','p',6,32.065,105,255,255,48,2.58);element.elem[17]=addElement(17,'Cl','p',7,35.453,102,31,240,31,3.16);element.elem[18]=addElement(18,'Ar','p',8,39.948,106,128,209,227,0);element.elem[19]=addElement(19,'K','s',1,39.0983,203,143,64,212,0.82);element.elem[20]=addElement(20,'Ca','s',2,40.078,176,61,255,0,1);element.elem[21]=addElement(21,'Sc','d',3,44.9559,170,230,230,230,1.36);element.elem[22]=addElement(22,'Ti','d',4,47.867,160,191,194,199,1.54);element.elem[23]=addElement(23,'V','d',5,50.9415,153,166,166,171,1.63);element.elem[24]=addElement(24,'Cr','d',6,51.9961,139,138,153,199,1.66);element.elem[25]=addElement(25,'Mn','d',7,54.938,139,156,122,199,1.55);element.elem[26]=addElement(26,'Fe','d',8,55.845,132,224,102,51,1.83);element.elem[27]=addElement(27,'Co','d',9,58.9332,126,240,144,160,1.88);element.elem[28]=addElement(28,'Ni','d',10,58.6934,124,80,208,80,1.91);element.elem[29]=addElement(29,'Cu','d',11,63.546,132,200,128,51,1.9);element.elem[30]=addElement(30,'Zn','d',2,65.39,122,125,128,176,1.65);element.elem[31]=addElement(31,'Ga','p',3,69.723,122,194,143,143,1.81);element.elem[32]=addElement(32,'Ge','p',4,72.64,120,102,143,143,2.01);element.elem[33]=addElement(33,'As','p',5,74.9216,119,189,128,227,2.18);element.elem[34]=addElement(34,'Se','p',6,78.96,120,255,161,0,2.55);element.elem[35]=addElement(35,'Br','p',7,79.904,120,166,41,41,2.96);element.elem[36]=addElement(36,'Kr','p',8,83.8,116,92,184,209,3);element.elem[37]=addElement(37,'Rb','s',1,85.4678,220,112,46,176,0.82);element.elem[38]=addElement(38,'Sr','s',2,87.62,195,0,255,0,0.95);element.elem[39]=addElement(39,'Y','d',3,88.9059,190,148,255,255,1.22);element.elem[40]=addElement(40,'Zr','d',4,91.224,175,148,224,224,1.33);element.elem[41]=addElement(41,'Nb','d',5,92.9064,164,115,194,201,1.6);element.elem[42]=addElement(42,'Mo','d',6,95.94,154,84,181,181,2.16);element.elem[43]=addElement(43,'Tc','d',7,98,147,59,158,158,1.9);element.elem[44]=addElement(44,'Ru','d',8,101.07,146,36,143,143,2.2);element.elem[45]=addElement(45,'Rh','d',9,102.9055,142,10,125,140,2.28);element.elem[46]=addElement(46,'Pd','d',10,106.42,139,0,105,133,2.2);element.elem[47]=addElement(47,'Ag','d',11,107.8682,145,192,192,192,1.93);element.elem[48]=addElement(48,'Cd','d',2,112.411,144,255,217,143,1.69);element.elem[49]=addElement(49,'In','p',3,114.818,142,166,117,115,1.78);element.elem[50]=addElement(50,'Sn','p',4,118.71,139,102,128,128,1.96);element.elem[51]=addElement(51,'Sb','p',5,121.76,139,158,99,181,2.05);element.elem[52]=addElement(52,'Te','p',6,127.6,138,212,122,0,2.1);element.elem[53]=addElement(53,'I','p',7,126.9045,139,148,0,148,2.66);element.elem[54]=addElement(54,'Xe','p',8,131.293,140,66,158,176,2.6);element.elem[55]=addElement(55,'Cs','s',1,132.9055,244,87,23,143,0.79);element.elem[56]=addElement(56,'Ba','s',2,137.327,215,0,201,0,0.89);element.elem[57]=addElement(57,'La','d',3,138.9055,207,112,212,255,1.1);element.elem[58]=addElement(58,'Ce','f',4,140.116,204,255,255,199,1.12);element.elem[59]=addElement(59,'Pr','f',5,140.9077,203,217,255,199,1.13);element.elem[60]=addElement(60,'Nd','f',6,144.24,201,199,255,199,1.14);element.elem[61]=addElement(61,'Pm','f',7,145,199,163,255,199,0);element.elem[62]=addElement(62,'Sm','f',8,150.36,198,143,255,199,1.17);element.elem[63]=addElement(63,'Eu','f',9,151.964,198,97,255,199,0);element.elem[64]=addElement(64,'Gd','f',10,157.25,196,69,255,199,1.2);element.elem[65]=addElement(65,'Tb','f',11,158.9253,194,48,255,199,0);element.elem[66]=addElement(66,'Dy','f',12,162.5,192,31,255,199,1.22);element.elem[67]=addElement(67,'Ho','f',13,164.9303,192,0,255,156,1.23);element.elem[68]=addElement(68,'Er','f',14,167.259,189,0,230,117,1.24);element.elem[69]=addElement(69,'Tm','f',15,168.9342,190,0,212,82,1.25);element.elem[70]=addElement(70,'Yb','f',16,173.04,187,0,191,56,0);element.elem[71]=addElement(71,'Lu','f',17,174.967,187,0,171,36,1.27);element.elem[72]=addElement(72,'Hf','d',4,178.49,175,77,194,255,1.3);element.elem[73]=addElement(73,'Ta','d',5,180.9479,170,77,166,255,1.5);element.elem[74]=addElement(74,'W','d',6,183.84,162,33,148,214,2.36);element.elem[75]=addElement(75,'Re','d',7,186.207,151,38,125,171,1.9);element.elem[76]=addElement(76,'Os','d',8,190.23,144,38,102,150,2.2);element.elem[77]=addElement(77,'Ir','d',9,192.217,141,23,84,135,2.2);element.elem[78]=addElement(78,'Pt','d',10,195.078,136,208,208,224,2.28);element.elem[79]=addElement(79,'Au','d',11,196.9665,136,255,209,35,2.54);element.elem[80]=addElement(80,'Hg','d',2,200.59,132,184,184,208,2);element.elem[81]=addElement(81,'Tl','p',3,204.3833,145,166,84,77,1.62);element.elem[82]=addElement(82,'Pb','p',4,207.2,146,87,89,97,2.33);element.elem[83]=addElement(83,'Bi','p',5,208.9804,148,158,79,181,2.02);element.elem[84]=addElement(84,'Po','p',6,209,140,171,92,0,2);element.elem[85]=addElement(85,'At','p',7,210,150,117,79,69,2.2);element.elem[86]=addElement(86,'Rn','p',8,222,150,66,130,150,0);element.elem[87]=addElement(87,'Fr','s',1,223,260,66,0,102,0.7);element.elem[88]=addElement(88,'Ra','s',2,226,221,0,125,0,0.9);element.elem[89]=addElement(89,'Ac','d',3,227,215,112,171,250,1.1);element.elem[90]=addElement(90,'Th','f',4,232.0381,206,0,186,255,1.3);element.elem[91]=addElement(91,'Pa','f',5,231.0359,200,0,161,255,1.5);element.elem[92]=addElement(92,'U','f',6,238.0289,196,0,143,255,1.38);element.elem[93]=addElement(93,'Np','f',7,237,190,0,128,255,1.36);element.elem[94]=addElement(94,'Pu','f',8,244,187,0,107,255,1.28);element.elem[95]=addElement(95,'Am','f',9,243,180,84,92,242,1.3);element.elem[96]=addElement(96,'Cm','f',10,247,169,120,92,227,1.3);element.elem[97]=addElement(97,'Bk','f',11,247,168,138,79,227,1.3);element.elem[98]=addElement(98,'Cf','f',12,251,168,161,54,212,1.3);element.elem[99]=addElement(99,'Es','f',13,252,165,179,31,212,1.3);element.elem[100]=addElement(100,'Fm','f',14,257,167,179,31,186,1.3);element.elem[101]=addElement(101,'Md','f',15,258,173,179,13,166,1.3);element.elem[102]=addElement(102,'No','f',16,259,176,189,13,135,1.3);element.elem[103]=addElement(103,'Lr','f',17,262,161,199,0,102,0);element.elem[104]=addElement(104,'Rf','d',4,267,157,204,0,89,0);element.elem[105]=addElement(105,'Db','d',5,268,149,209,0,79,0);element.elem[106]=addElement(106,'Sg','d',6,269,143,217,0,69,0);element.elem[107]=addElement(107,'Bh','d',7,270,141,224,0,56,0);element.elem[108]=addElement(108,'Hs','d',8,269,134,230,0,46,0);element.elem[109]=addElement(109,'Mt','d',9,278,129,235,0,38,0);element.elem[110]=addElement(110,'Ds','d',10,281,0,0,0,28,0);element.elem[111]=addElement(111,'Rg','d',11,281,0,0,0,28,0);element.elem[112]=addElement(112,'Cn','d',12,285,0,0,0,28,0);element.elem[113]=addElement(113,'Uut','p',3,286,0,0,0,28,0);element.elem[114]=addElement(114,'Fl','p',4,289,0,0,0,28,0);element.elem[115]=addElement(115,'Uup','p',5,288,0,0,0,28,0);element.elem[116]=addElement(116,'Lv','p',6,293,0,0,0,28,0);element.elem[117]=addElement(117,'Uus','p',7,294,0,0,0,28,0);element.elem[118]=addElement(118,'Uuo','p',8,294,0,0,0,28,0);}
if((Z<0)||(Z>element.elem.length)){alert("Element "+Z+" is not defined.");return 0;}
switch(param){case"symbol":return element.elem[Z].symbol;break;case"block":return element.elem[Z].block;break;case"valence":return element.elem[Z].valence;break;case"mass":return element.elem[Z].mass;break;case"radius":return element.elem[Z].radius;break;case"EN":return element.elem[Z].EN;break;case"color":return element.elem[Z].color;break;case"gradient":return element.elem[Z].gradient;break;case"label":return element.elem[Z].label;break;case"max":return element.elem.length;break;default:alert("Param "+param+" is not defined.");return 0;break;}}
function elementObject(){this.symbol="?";this.block="?";this.valence=0;this.mass=0.0;this.radius=0.0;this.EN=0.0;this.color="rgb(88,88,88)";this.gradient="rgb(88,88,88)";this.label="rgb(255,255,255)";}
function addElement(Z,Symbol,block,valence,mass,radius,red,green,blue,EN){var atomR,sum;var element=new elementObject();element.symbol=Symbol;element.block=block;element.valence=valence;element.mass=mass;(radius<=0)?atomR=0.1:atomR=radius/100.0;element.radius=atomR;element.color="rgb("+red+","+green+","+blue+")";element.gradient="rgb("+Math.floor(red/2)+","+Math.floor(green/2)+","+Math.floor(blue/2)+")";sum=red+green+blue;element.label=(sum>384)?"rgb(0,0,0)":"rgb(255,255,255)";element.EN=EN;return element;}
function drawPeriodic(){var html;var PerDivision="ptable";html="<table><tr>";html+="<td class=\"main\" id=\"mH\"  onclick=\"pickElem('H');\">H</td>";html+="<td class=\"Row\"  id=\"Row1\" colspan=\"12\">&nbsp;</td>";html+="<td class=\"plabel\" id=\"plabel\" colspan=\"4\" onclick=\"pickElem('PView');\">";html+="<div id=\"pchooser\">Metals</div></td>";html+="<td class=\"metl\" id=\"pHe\" onclick=\"pickElem('He');\">He</td>";html+="</tr>\n";html+="<tr>";html+="<td class=\"metl\" id=\"pLi\" onclick=\"pickElem('Li');\">Li</td>";html+="<td class=\"metl\" id=\"pBe\" onclick=\"pickElem('Be');\">Be</td>";html+="<td class=\"Row\"  id=\"Row2\" colspan=\"10\">&nbsp;</td>";html+="<td class=\"main\" id=\"mB\"  onclick=\"pickElem('B');\">B</td>";html+="<td class=\"main\" id=\"mC\"  onclick=\"pickElem('C');\">C</td>";html+="<td class=\"main\" id=\"mN\"  onclick=\"pickElem('N');\">N</td>";html+="<td class=\"main\" id=\"mO\"  onclick=\"pickElem('O');\">O</td>";html+="<td class=\"main\" id=\"mF\"  onclick=\"pickElem('F');\">F</td>";html+="<td class=\"metl\" id=\"pNe\" onclick=\"pickElem('Ne');\">Ne</td>";html+="</tr>\n";html+="<tr>";html+="<td class=\"metl\" id=\"pNa\" onclick=\"pickElem('Na');\">Na</td>";html+="<td class=\"metl\" id=\"pMg\" onclick=\"pickElem('Mg');\">Mg</td>";html+="<td class=\"Row\"  id=\"Row3\" colspan=\"10\">&nbsp;</td>";html+="<td class=\"main\" id=\"mAl\" onclick=\"pickElem('Al')\">Al</td>";html+="<td class=\"main\" id=\"mSi\" onclick=\"pickElem('Si')\">Si</td>";html+="<td class=\"main\" id=\"mP\"  onclick=\"pickElem('P')\">P</td>";html+="<td class=\"main\" id=\"mS\"  onclick=\"pickElem('S')\">S</td>";html+="<td class=\"main\" id=\"mCl\" onclick=\"pickElem('Cl')\">Cl</td>";html+="<td class=\"metl\" id=\"pAr\" onclick=\"pickElem('Ar')\">Ar</td>";html+="</tr>\n";html+="<tr>";html+="<td class=\"metl\" id=\"pK\"  onclick=\"pickElem('K')\">K</td>";html+="<td class=\"metl\" id=\"pCa\" onclick=\"pickElem('Ca')\">Ca</td>";html+="<td class=\"metl\" id=\"pSc\" onclick=\"pickElem('Sc')\">Sc</td>";html+="<td class=\"metl\" id=\"pTi\" onclick=\"pickElem('Ti')\">Ti</td>";html+="<td class=\"metl\" id=\"pV\"  onclick=\"pickElem('V')\">V</td>";html+="<td class=\"metl\" id=\"pCr\" onclick=\"pickElem('Cr')\">Cr</td>";html+="<td class=\"metl\" id=\"pMn\" onclick=\"pickElem('Mn')\">Mn</td>";html+="<td class=\"metl\" id=\"pFe\" onclick=\"pickElem('Fe')\">Fe</td>";html+="<td class=\"metl\" id=\"pCo\" onclick=\"pickElem('Co')\">Co</td>";html+="<td class=\"metl\" id=\"pNi\" onclick=\"pickElem('Ni')\">Ni</td>";html+="<td class=\"metl\" id=\"pCu\" onclick=\"pickElem('Cu')\">Cu</td>";html+="<td class=\"metl\" id=\"pZn\" onclick=\"pickElem('Zn')\">Zn</td>";html+="<td class=\"main\" id=\"mGa\" onclick=\"pickElem('Ga')\">Ga</td>";html+="<td class=\"main\" id=\"mGe\" onclick=\"pickElem('Ge')\">Ge</td>";html+="<td class=\"main\" id=\"mAs\" onclick=\"pickElem('As')\">As</td>";html+="<td class=\"main\" id=\"mSe\" onclick=\"pickElem('Se')\">Se</td>";html+="<td class=\"main\" id=\"mBr\" onclick=\"pickElem('Br')\">Br</td>";html+="<td class=\"metl\" id=\"pKr\" onclick=\"pickElem('Kr')\">Kr</td>";html+="</tr>\n";html+="<tr>";html+="<td class=\"metl\" id=\"pRb\" onclick=\"pickElem('Rb')\">Rb</td>";html+="<td class=\"metl\" id=\"pSr\" onclick=\"pickElem('Sr')\">Sr</td>";html+="<td class=\"metl\" id=\"pY\"  onclick=\"pickElem('Y')\">Y</td>";html+="<td class=\"metl\" id=\"pZr\" onclick=\"pickElem('Zr')\">Zr</td>";html+="<td class=\"metl\" id=\"pNb\" onclick=\"pickElem('Nb')\">Nb</td>";html+="<td class=\"metl\" id=\"pMo\" onclick=\"pickElem('Mo')\">Mo</td>";html+="<td class=\"metl\" id=\"pTc\" onclick=\"pickElem('Tc')\">Tc</td>";html+="<td class=\"metl\" id=\"pRu\" onclick=\"pickElem('Ru')\">Ru</td>";html+="<td class=\"metl\" id=\"pRh\" onclick=\"pickElem('Rh')\">Rh</td>";html+="<td class=\"metl\" id=\"pPd\" onclick=\"pickElem('Pd')\">Pd</td>";html+="<td class=\"metl\" id=\"pAg\" onclick=\"pickElem('Ag')\">Ag</td>";html+="<td class=\"metl\" id=\"pCd\" onclick=\"pickElem('Cd')\">Cd</td>";html+="<td class=\"main\" id=\"mIn\" onclick=\"pickElem('In')\">In</td>";html+="<td class=\"main\" id=\"mSn\" onclick=\"pickElem('Sn')\">Sn</td>";html+="<td class=\"main\" id=\"mSb\" onclick=\"pickElem('Sb')\">Sb</td>";html+="<td class=\"main\" id=\"mTe\" onclick=\"pickElem('Te')\">Te</td>";html+="<td class=\"main\" id=\"mI\"  onclick=\"pickElem('I')\">I</td>";html+="<td class=\"metl\" id=\"pXe\" onclick=\"pickElem('Xe')\">Xe</td>";html+="</tr>\n";html+="<tr>";html+="<td class=\"metl\" id=\"pCs\" onclick=\"pickElem('Cs')\">Cs</td>";html+="<td class=\"metl\" id=\"pBa\" onclick=\"pickElem('Ba')\">Ba</td>";html+="<td class=\"metl\" id=\"pLa\" onclick=\"pickElem('La')\">La</td>";html+="<td class=\"metl\" id=\"pHf\" onclick=\"pickElem('Hf')\">Hf</td>";html+="<td class=\"metl\" id=\"pTa\" onclick=\"pickElem('Ta')\">Ta</td>";html+="<td class=\"metl\" id=\"pW\"  onclick=\"pickElem('W')\">W</td>";html+="<td class=\"metl\" id=\"pRe\" onclick=\"pickElem('Re')\">Re</td>";html+="<td class=\"metl\" id=\"pOs\" onclick=\"pickElem('Os')\">Os</td>";html+="<td class=\"metl\" id=\"pIr\" onclick=\"pickElem('Ir')\">Ir</td>";html+="<td class=\"metl\" id=\"pPt\" onclick=\"pickElem('Pt')\">Pt</td>";html+="<td class=\"metl\" id=\"pAu\" onclick=\"pickElem('Au')\">Au</td>";html+="<td class=\"metl\" id=\"pHg\" onclick=\"pickElem('Hg')\">Hg</td>";html+="<td class=\"main\" id=\"mTl\" onclick=\"pickElem('Tl')\">Tl</td>";html+="<td class=\"main\" id=\"mPb\" onclick=\"pickElem('Pb')\">Pb</td>";html+="<td class=\"main\" id=\"mBi\" onclick=\"pickElem('Bi')\">Bi</td>";html+="<td class=\"main\" id=\"mPo\" onclick=\"pickElem('Po')\">Po</td>";html+="<td class=\"main\" id=\"mAt\" onclick=\"pickElem('At')\">At</td>";html+="<td class=\"metl\" id=\"pRn\" onclick=\"pickElem('Rn')\">Rn</td>";html+="</tr>\n";html+="<tr>";html+="<td class=\"metl\" id=\"pFr\"  onclick=\"pickElem('Fr')\">Fr</td>";html+="<td class=\"metl\" id=\"pRa\"  onclick=\"pickElem('Ra')\">Ra</td>";html+="<td class=\"metl\" id=\"pAc\"  onclick=\"pickElem('Ac')\">Ac</td>";html+="<td class=\"metl\" id=\"pRf\"  onclick=\"pickElem('Rf')\">Rf</td>";html+="<td class=\"metl\" id=\"pDb\"  onclick=\"pickElem('Db')\">Db</td>";html+="<td class=\"metl\" id=\"pSg\"  onclick=\"pickElem('Sg')\">Sg</td>";html+="<td class=\"metl\" id=\"pBh\"  onclick=\"pickElem('Bh')\">Bh</td>";html+="<td class=\"metl\" id=\"pHs\"  onclick=\"pickElem('Hs')\">Hs</td>";html+="<td class=\"metl\" id=\"pMt\"  onclick=\"pickElem('Mt')\">Mt</td>";html+="<td class=\"metl\" id=\"pDs\"  onclick=\"pickElem('Ds')\">Ds</td>";html+="<td class=\"metl\" id=\"pRg\"  onclick=\"pickElem('Rg')\">Rg</td>";html+="<td class=\"metl\" id=\"pCn\"  onclick=\"pickElem('Cn')\">Cn</td>";html+="<td class=\"metl\" id=\"pUut\" onclick=\"pickElem('Uut')\">Uut</td>";html+="<td class=\"metl\" id=\"pFl\"  onclick=\"pickElem('Fl')\">Fl</td>";html+="<td class=\"metl\" id=\"pUup\" onclick=\"pickElem('Uup')\">Uup</td>";html+="<td class=\"metl\" id=\"pLv\"  onclick=\"pickElem('Lv')\">Lv</td>";html+="<td class=\"metl\" id=\"pUus\" onclick=\"pickElem('Uus')\">Uus</td>";html+="<td class=\"metl\" id=\"pUuo\" onclick=\"pickElem('Uuo')\">Uuo</td>";html+="</tr>\n";html+="<tr>";html+="<td class=\"Row\"  id=\"RowLa\" colspan=\"2\">&nbsp;</td>";html+="<td class=\"metl\" id=\"pCe\" onclick=\"pickElem('Ce')\">Ce</td>";html+="<td class=\"metl\" id=\"pPr\" onclick=\"pickElem('Pr')\">Pr</td>";html+="<td class=\"metl\" id=\"pNd\" onclick=\"pickElem('Nd')\">Nd</td>";html+="<td class=\"metl\" id=\"pPm\" onclick=\"pickElem('Pm')\">Pm</td>";html+="<td class=\"metl\" id=\"pSm\" onclick=\"pickElem('Sm')\">Sm</td>";html+="<td class=\"metl\" id=\"pEu\" onclick=\"pickElem('Eu')\">Eu</td>";html+="<td class=\"metl\" id=\"pGd\" onclick=\"pickElem('Gd')\">Gd</td>";html+="<td class=\"metl\" id=\"pTb\" onclick=\"pickElem('Tb')\">Tb</td>";html+="<td class=\"metl\" id=\"pDy\" onclick=\"pickElem('Dy')\">Dy</td>";html+="<td class=\"metl\" id=\"pHo\" onclick=\"pickElem('Ho')\">Ho</td>";html+="<td class=\"metl\" id=\"pEr\" onclick=\"pickElem('Er')\">Er</td>";html+="<td class=\"metl\" id=\"pTm\" onclick=\"pickElem('Tm')\">Tm</td>";html+="<td class=\"metl\" id=\"pYb\" onclick=\"pickElem('Yb')\">Yb</td>";html+="<td class=\"metl\" id=\"pLu\" onclick=\"pickElem('Lu')\">Lu</td>";html+="<td class=\"Row\"  id=\"RowLa2\" colspan=\"2\">&nbsp;</td>";html+="</tr>\n";html+="<tr>";html+="<td class=\"Row\"  id=\"RowAc\" colspan=\"2\">&nbsp;</td>";html+="<td class=\"metl\" id=\"pTh\" onclick=\"pickElem('Th')\">Th</td>";html+="<td class=\"metl\" id=\"pPa\" onclick=\"pickElem('Pa')\">Pa</td>";html+="<td class=\"metl\" id=\"pU\"  onclick=\"pickElem('U')\" >U</td>";html+="<td class=\"metl\" id=\"pNp\" onclick=\"pickElem('Np')\">Np</td>";html+="<td class=\"metl\" id=\"pPu\" onclick=\"pickElem('Pu')\">Pu</td>";html+="<td class=\"metl\" id=\"pAm\" onclick=\"pickElem('Am')\">Am</td>";html+="<td class=\"metl\" id=\"pCm\" onclick=\"pickElem('Cm')\">Cm</td>";html+="<td class=\"metl\" id=\"pBk\" onclick=\"pickElem('Bk')\">Bk</td>";html+="<td class=\"metl\" id=\"pCf\" onclick=\"pickElem('Cf')\">Cf</td>";html+="<td class=\"metl\" id=\"pEs\" onclick=\"pickElem('Es')\">Es</td>";html+="<td class=\"metl\" id=\"pFm\" onclick=\"pickElem('Fm')\">Fm</td>";html+="<td class=\"metl\" id=\"pMd\" onclick=\"pickElem('Md')\">Md</td>";html+="<td class=\"metl\" id=\"pNo\" onclick=\"pickElem('No')\">No</td>";html+="<td class=\"metl\" id=\"pLr\" onclick=\"pickElem('Lr')\">Lr</td>";html+="<td class=\"Row\"  id=\"RowAc2\" colspan=\"2\">&nbsp;</td>";html+="</tr></table>\n";var divID=document.getElementById(PerDivision);if(divID){divID.innerHTML=html;}}
function Mol(value){var id;var param=value||0;if(typeof Mol.molecule==="undefined")
Mol.molecule=1;if(param>0){Mol.molecule=param;BondMatrix(param);}
id=Mol.molecule;if(typeof Mol.moly==="undefined")
Mol.moly=[];if(typeof Mol.moly[id]==="undefined"){Mol.moly[id]=[];Mol.moly[id][0]=new molObject();Mol.moly[id][0].molIndex=id;Mol.moly[id][0].numatoms=0;Mol.moly[id][0].AtomScale=1.0;Mol.moly[id][0].showlabels=0;Mol.moly[id][0].showcharges=0;Mol.moly[id][0].gradients=1;Mol.moly[id][0].highlite=0;Mol.moly[id][0].formula="";Mol.moly[id][0].weight=0.0;Mol.moly[id][0].charge=999;}
return Mol.moly[id];}
function BondMatrix(value){var id;var param=value||0;if(typeof BondMatrix.id==="undefined")
BondMatrix.id=1;if(param>0)
BondMatrix.id=param;id=BondMatrix.id;if(typeof BondMatrix.bonds==="undefined")
BondMatrix.bonds=[];if(typeof BondMatrix.bonds[id]==="undefined"){BondMatrix.bonds[id]=[];}
return BondMatrix.bonds[id];}
function activeWin(mywin){var i,active;var param=mywin||" ";if(typeof activeWin.mol==="undefined"){activeWin.mol=[];activeWin.mol[0]="Dummy";}
if(typeof activeWin.win==="undefined"){var tag=document.getElementsByTagName("canvas");if(tag[0]){activeWin.win=tag[0].id;activeWin.mol[1]=activeWin.win;}else{return;}}
if(param.length>1)
activeWin.win=param;active=-1;for(i=0;i<activeWin.mol.length;i++)
if(activeWin.mol[i]==activeWin.win)
active=i;if(active<0){active=activeWin.mol.length;activeWin.mol[active]=activeWin.win;}
Mol(active);var canvas=document.getElementById(activeWin.win);if(canvas){canvas.onmousedown=MouseDown;document.onmouseup=MouseUp;canvas.onmousemove=MouseMove;canvas.addEventListener("mousewheel",MouseWheel,false);canvas.addEventListener("DOMMouseScroll",MouseWheel,false);canvas.addEventListener("touchstart",MouseDown);canvas.addEventListener("touchend",MouseUp);canvas.addEventListener("touchmove",MouseMove);}
return activeWin.win;}
function atomObject(){this.atomicnumber=0;this.x=0.0;this.y=0.0;this.z=0.0;this.charge=0.0;this.highlite=0;}
function molObject(){this.molIndex=1;this.numatoms=0;this.AtomScale=1.0;this.showlabels=1;this.showcharges=0;this.gradients=1;this.highlite=0;this.hide=0;this.formula="";this.weight=0.0;this.charge=999;}
function readXYZfile(lines){var i,j,numatoms;var A,x,y,z;var dx,dy,dz,r;var bond;var mystr;var current=new Array();var Qtitle=new Array();var molecule=Mol();delMolecule();InfoWin("",1);numatoms=parseInt(lines[0].replace(/\s+/,""));if(isNaN(numatoms)){InfoWin("*** ERROR Reading XYZ file. ***\n");return;}
Qtitle=lines[1];Qtitle=Qtitle.replace(/\s+$/,"");InfoWin(Qtitle+"\n");InfoWin("Looking for "+numatoms+" atoms.\n");for(i=2;i<(numatoms+2);i++){current=lines[i].replace(/\s+/g," ").replace(/^\s+/,"").split(' ');A=lookupSymbol(current[0]);if((A<1)||(A>118)){InfoWin("*** ERROR Reading XYZ file. ***\n");return;}
x=parseFloat(current[1]);y=parseFloat(current[2]);z=parseFloat(current[3]);addAtom(A,x,y,z);InfoWin(" "+current[0]+"("+A+")  "+x+", "+y+", "+z+"\n");}
for(i=1;i<numatoms;i++){for(j=i+1;j<=numatoms;j++){bond=1.2*(element(molecule[i].atomicnumber,"radius")+element(molecule[j].atomicnumber,"radius"));dx=molecule[i].x-molecule[j].x;dy=molecule[i].y-molecule[j].y;dz=molecule[i].z-molecule[j].z;r=Math.sqrt(dx*dx+dy*dy+dz*dz);if(r<=bond)
addBond(i,j);}}
formula();InfoWin("Finished reading XYZ input file.\n");}
function readMOLfile(molfile,lines){var i,j;var x,y,z;var bond1,bond2;var A,symbol;var Qtitle=new Array();var molecule=Mol();var molname=escape(molfile.name);InfoWin("File Name = "+molname,1);InfoWin("\nFile Type = "+molfile.type);InfoWin("\nFile Size = "+molfile.size);delMolecule();Qtitle=lines[0];Qtitle=Qtitle.replace(/\s+$/,"");var molAtoms=parseFloat(lines[3].substr(0,3));var molBonds=parseFloat(lines[3].substr(3,3));InfoWin("\n\n"+Qtitle);InfoWin("\n"+molAtoms+" atoms and "+molBonds+" bonds.");j=molAtoms+4;for(i=4;i<j;i++){x=parseFloat(lines[i].substr(0,10));y=parseFloat(lines[i].substr(10,10));z=parseFloat(lines[i].substr(20,10));symbol=lines[i].substr(31,3);symbol=symbol.replace(/\s+/,"");A=lookupSymbol(symbol);InfoWin("\n   "+symbol+"("+A+")  "+x+", "+y+", "+z);addAtom(A,x,y,z);}
j=4+molAtoms+molBonds;for(i=4+molAtoms;i<j;i++){bond1=parseFloat(lines[i].substr(0,3));bond2=parseFloat(lines[i].substr(3,3));InfoWin("\n   Bond from "+bond1+" to "+bond2);addBond(bond1,bond2);}
formula();}
function readINPfile(lines){var i,j;var x,y,z;var bond1,bond2;var A,symbol;var numatoms;var Qtitle=new Array();var molecule=Mol();InfoWin("--- Reading Gamess input file ---\n",1);delMolecule();i=0;lines[i].toLowerCase();while(lines[i].toLowerCase().indexOf('$data')<0){i++;}
i++;Qtitle=lines[i];Qtitle=Qtitle.replace(/\s+$/,"");InfoWin("\n\nTitle: ["+Qtitle+"]\n");i++;if(lines[i].toLowerCase().indexOf('c1')<0)
i++;i++;while(lines[i].toLowerCase().indexOf('$end')<0){InfoWin("   Line = ["+lines[i]+"]\n");current=lines[i].replace(/\s+/g," ").replace(/^\s+/,"").split(' ');A=parseInt(current[1]);x=parseFloat(current[2]);y=parseFloat(current[3]);z=parseFloat(current[4]);addAtom(A,x,y,z);i++;}
for(i=1;i<molecule[0].numatoms;i++){ra=element(molecule[i].atomicnumber,"radius");for(j=i+1;j<=molecule[0].numatoms;j++){rb=element(molecule[i].atomicnumber,"radius");r=0.9*distance(molecule,i,j);if(r<=(ra+rb))
addBond(i,j);}}
InfoWin("Finished reading input file.\n");formula();return;}
function lookupSymbol(symbol){var i;for(i=1;i<element(1,"max");i++){if(element(i,"symbol")==symbol)
return i;}
return 0;}
function delMolecule(){var molecule=Mol();molecule[0]=new molObject();molecule[0].molIndex=1;molecule[0].numatoms=0;molecule[0].AtomScale=1.0;molecule[0].showlabels=0;molecule[0].showcharges=0;buttonColor("ChargeButton",0);}
function Undo(mode){var i,pos;var maxBonds;var MAXSAVE=10;var molecule=Mol();var bonds=BondMatrix();if(typeof Undo.num=='undefined'){Undo.num=0;Undo.mol=[];Undo.bonds=[];for(i=0;i<MAXSAVE;i++){Undo.mol[i]=[];Undo.mol[i][0]=0;Undo.bonds[i]=[];}}
if(mode=="save"){pos=Undo.num;Undo.mol[pos]=null;Undo.mol[pos]=[];Undo.mol[pos][0]=molecule[0].numatoms;for(i=1;i<=molecule[0].numatoms;i++){Undo.mol[pos][i]=new atomObject();Undo.mol[pos][i].atomicnumber=molecule[i].atomicnumber;Undo.mol[pos][i].x=molecule[i].x;Undo.mol[pos][i].y=molecule[i].y;Undo.mol[pos][i].z=molecule[i].z;Undo.mol[pos][i].bonds=[];Undo.mol[pos][i].charge=molecule[i].charge;Undo.mol[pos][i].highlite=molecule[i].highlite;}
Undo.bonds[pos]=null;Undo.bonds[pos]=[];for(i=1;i<=molecule[0].numatoms;i++){Undo.bonds[pos][i]=[];for(j=0;j<=molecule[0].numatoms;j++){Undo.bonds[pos][i][j]=bonds[i][j];}}
Undo.num=((Undo.num+1)%MAXSAVE);return;}
if(mode=="pop"){Undo('save');pos=((Undo.num+MAXSAVE-2)%MAXSAVE);Undo.num=pos;if(Undo.mol[pos][0]<1){alert("ERROR: No saved coordinates to restore.");return;}}
if(mode=="redo"){pos=((Undo.num+1)%MAXSAVE);Undo.num=pos;if(Undo.mol[pos][0]<1){alert("ERROR: No saved coordinates to restore.");return;}}
if((mode=="redo")||(mode=="pop")){molecule[0].numatoms=Undo.mol[pos][0];for(i=1;i<=Undo.mol[pos][0];i++){molecule[i].atomicnumber=Undo.mol[pos][i].atomicnumber;molecule[i].x=Undo.mol[pos][i].x;molecule[i].y=Undo.mol[pos][i].y;molecule[i].z=Undo.mol[pos][i].z;molecule[i].charge=Undo.mol[pos][i].charge;molecule[i].highlite=Undo.mol[pos][i].highlite;}
for(i=1;i<=molecule[0].numatoms;i++){for(j=0;j<=molecule[0].numatoms;j++){bonds[i][j]=Undo.bonds[pos][i][j];}}
centerMolecule();drawMolecule();return;}}
function addAtom(AtomicNum,x,y,z){var i;var numatoms;var molecule=Mol();var bonds=BondMatrix();molecule[0].numatoms++;numatoms=molecule[0].numatoms;molecule[0].showcharges=0;buttonColor("ChargeButton",0);molecule[numatoms]=new atomObject();molecule[numatoms].atomicnumber=AtomicNum;molecule[numatoms].x=x;molecule[numatoms].y=y;molecule[numatoms].z=z;molecule[numatoms].charge=0.0;molecule[numatoms].highlite=0;if(typeof bonds[numatoms]==="undefined"){bonds[numatoms]=[];}
bonds[numatoms][0]=0;for(i=1;i<=numatoms;i++){bonds[i][numatoms]=0;bonds[numatoms][i]=0;}}
function addBond(atom1,atom2){var i,j;var newbond;var molecule=Mol();var numatoms=molecule[0].numatoms;var bonds=BondMatrix();bonds[atom1][0]++;bonds[atom1][atom2]=1;bonds[atom2][0]++;bonds[atom2][atom1]=1;}
function delAtom(atomNum){var i,j,k,Hi=0;var bondedAtom,bi;var numatoms;var newNum,maxBonds,maxBondsB,maxBondsI,maxBondsJ;var HList=new Array();var molecule=Mol();var bonds=BondMatrix();molecule[0].showcharges=0;buttonColor("ChargeButton",0);newNum=atomNum;for(i=1;i<atomNum;i++){if((bonds[atomNum][i]>0)&&(molecule[i].atomicnumber==1)){HList[Hi++]=i;newNum--;}}
for(i=atomNum+1;i<=molecule[0].numatoms;i++){if((bonds[atomNum][i]>0)&&(molecule[i].atomicnumber==1)){HList[Hi++]=i;}}
HList.sort(function(a,b){return(b-a);});for(i=0;i<Hi;i++){delAtom(HList[i]);}
atomNum=newNum;for(i=atomNum;i<molecule[0].numatoms;i++){j=i+1;molecule[i].atomicnumber=molecule[j].atomicnumber;molecule[i].x=molecule[j].x;molecule[i].y=molecule[j].y;molecule[i].z=molecule[j].z;molecule[i].charge=molecule[j].charge;molecule[i].highlite=molecule[j].highlite;}
molecule[0].numatoms--;numatoms=molecule[0].numatoms;for(i=1;i<atomNum;i++){if(bonds[i][atomNum]>0)
bonds[i][0]--;for(j=atomNum;j<=numatoms;j++)
bonds[i][j]=bonds[i][j+1];bonds[i][numatoms+1]=0;}
for(i=atomNum;i<=numatoms;i++){if(bonds[i+1][atomNum]>0)
bonds[i+1][0]--;for(j=0;j<atomNum;j++)
bonds[i][j]=bonds[i+1][j];for(j=atomNum;j<=numatoms;j++)
bonds[i][j]=bonds[i+1][j+1];bonds[i][numatoms+1]=0;}
for(i=0;i<=numatoms+1;i++)
bonds[numatoms+1][i]=0;drawMolecule();}
function delBond(atom1,atom2){var i,maxBonds;var bonds=BondMatrix();if(bonds[atom1][atom2]>0){bonds[atom1][atom2]=0;bonds[atom1][0]--;}
if(bonds[atom2][atom1]>0){bonds[atom2][atom1]=0;bonds[atom2][0]--;}}
function hideH(){var i;var molecule=Mol();for(i=1;i<=molecule[0].numatoms;i++){if(molecule[i].atomicnumber==1){molecule[i].hide=1;}}
drawMolecule();}
function showAll(){var i;var molecule=Mol();for(i=1;i<molecule[0].numatoms;i++){molecule[i].hide=0;}}
function centerMolecule(){var i,A,numatoms;var molSize=0.0;var xc,yc,zc;var xyz;var activeCanvas=activeWin("");var molecule=Mol();var canvas=document.getElementById(activeCanvas);var height=canvas.height;xc=0.0;yc=0.0;zc=0.0;numatoms=molecule[0].numatoms;for(i=1;i<=numatoms;i++){xc+=molecule[i].x;yc+=molecule[i].y;zc+=molecule[i].z;}
xc/=numatoms;yc/=numatoms;zc/=numatoms;molSize=0.0;for(i=1;i<=numatoms;i++){A=molecule[i].atomicnumber;molecule[i].x-=xc;molecule[i].y-=yc;molecule[i].z-=zc;xyz=Math.abs(molecule[i].x);xyz=Math.max(xyz,Math.abs(molecule[i].y));xyz=Math.max(xyz,Math.abs(molecule[i].z));xyz+=element(A,"radius");molSize=Math.max(molSize,xyz);}
molecule[0].AtomScale=0.5*height/molSize;}
function showGlobal(){var i;var molecule=Mol();InfoWin("numatoms = "+molecule[0].numatoms,1);InfoWin("\nAtomScale = "+molecule[0].AtomScale.toFixed(6));InfoWin("\n");for(i=1;i<=molecule[0].numatoms;i++){A=molecule[i].atomicnumber;InfoWin(i+"  "+element(A,"symbol"));InfoWin(" ("+molecule[i].x.toFixed(4));InfoWin(", "+molecule[i].y.toFixed(4));InfoWin(", "+molecule[i].z.toFixed(4));InfoWin(")\n");}}
function showCoord(mode){var i;var space;var molecule=Mol();var bonds=BondMatrix();if(molecule[0].weight<=0.0)
return;if(mode){InfoWin("Molecular Coordinates and Bond Information\n",1);InfoWin("   "+molecule[0].formula+"  ("+molecule[0].weight.toFixed(2)+" g/mol)");if((molecule[0].charge!=999)&&(molecule[0].charge!=0))
InfoWin("   Charge = "+molecule[0].charge);InfoWin("\n");}else{InfoWin("Molecular Coordinates in .xyz format\n",1);InfoWin("--------------------\n");InfoWin(molecule[0].numatoms+"\n");InfoWin(molecule[0].formula+"  ("+molecule[0].weight.toFixed(2)+" g/mol) in xyz format: From CH5M3D\n");}
for(i=1;i<=molecule[0].numatoms;i++){space="";if(i<100)
space=" ";if(i<10)
space="  ";if(mode){InfoWin(space+i+": ");}
InfoWin(element(molecule[i].atomicnumber,"symbol")+" ");if(element(molecule[i].atomicnumber,"symbol").length<2)
InfoWin(" ");InfoWin(XYZpretty(molecule[i].x));InfoWin(XYZpretty(molecule[i].y));InfoWin(XYZpretty(molecule[i].z));if(mode){InfoWin("  ");for(j=1;j<=molecule[0].numatoms;j++){if(bonds[i][j]>0)
InfoWin("  "+j+",");}}
InfoWin("\n");}}
function XYZpretty(coord){var space="    ";var mystr=new Array();if(coord>=100.0){mystr=space+" "+coord.toFixed(4);return mystr;}
if(coord>=10.0){mystr=space+"  "+coord.toFixed(4);return mystr;}
if(coord>=0.0){mystr=space+"   "+coord.toFixed(4);return mystr;}
if(coord>=-10.0){mystr=space+"  "+coord.toFixed(4);return mystr;}
if(coord>=-100.0){mystr=space+" "+coord.toFixed(4);return mystr;}
mystr=space+coord.toFixed(4);return mystr;}
function formula(){var i,j,A;var found,num;var molweight;var molformula=new Array();var formulaStr="<p>Formula = ";var molecule=Mol();if(molecule[0].numatoms<1)
return;num=0;for(i=1;i<=molecule[0].numatoms;i++)
if(molecule[i].atomicnumber==6){molformula[num]=[];molformula[num][0]=6;molformula[num][1]=0;num++;i=molecule[0].numatoms+1;}
for(i=1;i<=molecule[0].numatoms;i++)
if(molecule[i].atomicnumber==1){molformula[num]=[];molformula[num][0]=1;molformula[num][1]=0;num++;i=molecule[0].numatoms+1;}
for(i=1;i<=molecule[0].numatoms;i++){A=molecule[i].atomicnumber;found=0;for(j=0;j<num;j++){if(molformula[j][0]==A){molformula[j][1]++;found=1;j=num;}}
if(found==0){molformula[num]=new Array(2);molformula[num][0]=molecule[i].atomicnumber;molformula[num][1]=1;num++;}}
molweight=0.0;molecule[0].formula="";for(i=0;i<num;i++){A=molformula[i][0];molweight+=element(A,"mass")*molformula[i][1];formulaStr+=element(A,"symbol");molecule[0].formula+=element(A,"symbol");if(molformula[i][1]>1){formulaStr+="<sub>"+molformula[i][1]+"</sub>";molecule[0].formula+=molformula[i][1]+" ";}}
formulaStr+="</p>";molecule[0].weight=molweight;if(document.getElementById("formula"))
document.getElementById("formula").innerHTML=formulaStr;if(molweight>0.0)
InfoWin(molecule[0].formula+" has a molecular weight of "+molweight.toFixed(2)+"\n");}
function RotateMolecule(axis){var delay=20;axis=axis[0].toLowerCase();if((axis!="x")&&(axis!="y")&&(axis!="z")&&(axis!="s")){return;}
if(typeof RotateMolecule.RX==="undefined"){RotateMolecule.RX=0;RotateMolecule.RY=0;RotateMolecule.RZ=0;}
switch(axis){case'x':if(RotateMolecule.RX==0){RotateMolecule.RX=1;RotateX_ID=setInterval("rotateX()",delay);buttonColor("rotateX",1);}else{RotateMolecule.RX=0;clearInterval(RotateX_ID);buttonColor("rotateX",0);}
break;case'y':if(RotateMolecule.RY==0){RotateMolecule.RY=1;RotateY_ID=setInterval("rotateY()",delay);buttonColor("rotateY",1);}else{RotateMolecule.RY=0;clearInterval(RotateY_ID);buttonColor("rotateY",0);}
break;case'z':if(RotateMolecule.RZ==0){RotateMolecule.RZ=1;RotateZ_ID=setInterval("rotateZ()",delay);buttonColor("rotateZ",1);}else{RotateMolecule.RZ=0;clearInterval(RotateZ_ID);buttonColor("rotateZ",0);}
break;case's':if(RotateMolecule.RX!=0){RotateMolecule.RX=0;clearInterval(RotateX_ID);}
if(RotateMolecule.RY!=0){RotateMolecule.RY=0;clearInterval(RotateY_ID);}
if(RotateMolecule.RZ!=0){RotateMolecule.RZ=0;clearInterval(RotateZ_ID);}
buttonColor("rotateX",0);buttonColor("rotateY",0);buttonColor("rotateZ",0);break;}}
function rotateX(){var i,x,y,z;var angle=1.0;var cosA=Math.cos(-angle*Math.PI/180);var sinA=Math.sin(-angle*Math.PI/180);var molecule=Mol();for(i=1;i<=molecule[0].numatoms;i++){y=molecule[i].y;z=molecule[i].z;molecule[i].y=cosA*y+sinA*z;molecule[i].z=-sinA*y+cosA*z;}
drawMolecule();}
function rotateY(){var i,x,y,z;var angle=1.0;var cosA=Math.cos(-angle*Math.PI/180);var sinA=Math.sin(-angle*Math.PI/180);var molecule=Mol();for(i=1;i<=molecule[0].numatoms;i++){x=molecule[i].x;z=molecule[i].z;molecule[i].x=cosA*x+sinA*z;molecule[i].z=-sinA*x+cosA*z;}
drawMolecule();}
function rotateZ(){var i,x,y,z;var angle=1.0;var cosA=Math.cos(-angle*Math.PI/180);var sinA=Math.sin(-angle*Math.PI/180);var molecule=Mol();for(i=1;i<=molecule[0].numatoms;i++){x=molecule[i].x;y=molecule[i].y;molecule[i].x=cosA*x+sinA*y;molecule[i].y=-sinA*x+cosA*y;}
drawMolecule();}
function drawMolecule(){var i,j,k;var x,y,r;var bonds=BondMatrix();var molecule=Mol();var A,numatoms=molecule[0].numatoms;var bondto,maxBonds;var x1,y1,x2,y2;var AtomSize=0.50;var SimpleSwitch=250;var mycanvas=activeWin("");var canvas=document.getElementById(mycanvas);if(!canvas)
return;var ctx=canvas.getContext('2d');var width=canvas.width;var height=canvas.height;var centerx=canvas.width/2;var centery=canvas.height/2;clear(ctx,width,height);ctx.strokeStyle="rgb(0, 0, 255)";ctx.lineWidth=3.0;if(typeof drawMolecule.deep=='undefined'){drawMolecule.deep=[];}
if(drawMolecule.deep.length!=numatoms){j=0;drawMolecule.deep=[];for(i=drawMolecule.deep.length;i<numatoms;i++){j++;drawMolecule.deep[i]=[];drawMolecule.deep[i]["id"]=j;drawMolecule.deep[i]["sz"]=molecule[j].z;}}
for(i=0;i<numatoms;i++){j=drawMolecule.deep[i].id;drawMolecule.deep[i].z=molecule[j].z;}
drawMolecule.deep.sort(function(a,b){return(b.z-a.z);});if(numatoms>SimpleSwitch)
molecule[0].gradients=0;for(i=0;i<numatoms;i++){atom=drawMolecule.deep[i].id;if(!molecule[atom].hide){if(molecule[0].gradients){drawAtom(ctx,atom,AtomSize,centerx,centery);}else{drawAtomPlain(ctx,atom,AtomSize,centerx,centery);}
if(molecule[0].showcharges!=0)
DrawChargeCloud(ctx,atom,AtomSize*1.5,centerx,centery);if(molecule[atom].highlite!=0)
DrawAtomHilite(ctx,atom,AtomSize*1.5,centerx,centery);for(j=1;j<=numatoms;j++){if((bonds[atom][j]>0)&&(j!=atom)&&!molecule[j].hide){for(k=i+1;k<numatoms;k++){if(drawMolecule.deep[k].id==j){drawBond(ctx,atom,j,AtomSize,centerx,centery,molecule[0].gradients);}}}}}}}
function showLabels(){var molecule=Mol();if(molecule[0].showlabels==0){buttonColor("LabelButton",1);molecule[0].showlabels=1;drawMolecule();return;}
buttonColor("LabelButton",0);molecule[0].showlabels=0;drawMolecule();return;}
function drawAtom(ctx,atomNum,AtomSize,centerx,centery){var A;var x,y,r;var xoff,yoff,roff;var molecule=Mol();var activeCanvas=activeWin("");A=molecule[atomNum].atomicnumber;x=molecule[0].AtomScale*molecule[atomNum].x+centerx;y=molecule[0].AtomScale*molecule[atomNum].y+centery;r=molecule[0].AtomScale*AtomSize*element(A,"radius");xoff=x-(0.20*r);yoff=y-(0.20*r);roff=0.30*r;x=Math.floor(x+0.5);y=Math.floor(y+0.5);r=Math.floor(r+0.5);xoff=Math.floor(xoff+0.5);yoff=Math.floor(yoff+0.5);AtomColor=ctx.createRadialGradient(xoff,yoff,roff,x,y,r);AtomColor.addColorStop(0,element(A,"color"));AtomColor.addColorStop(1,element(A,"gradient"));ctx.beginPath();ctx.arc(x,y,r,0,2*Math.PI,false);ctx.fillStyle=AtomColor;ctx.fill();ctx.lineWidth=0.01;ctx.strokeStyle="black";ctx.stroke();ctx.closePath();if(molecule[0].showlabels!=0)
atomLabel(ctx,A,atomNum,x,y);}
function drawAtomPlain(ctx,atomNum,AtomSize,centerx,centery){var A;var x,y,r;var xoff,yoff,roff;var molecule=Mol();var activeCanvas=activeWin("");A=molecule[atomNum].atomicnumber;x=molecule[0].AtomScale*molecule[atomNum].x+centerx;y=molecule[0].AtomScale*molecule[atomNum].y+centery;r=molecule[0].AtomScale*AtomSize*element(A,"radius");xoff=x-(0.20*r);yoff=y-(0.20*r);roff=0.30*r;x=Math.floor(x+0.5);y=Math.floor(y+0.5);r=Math.floor(r+0.5);xoff=Math.floor(xoff+0.5);yoff=Math.floor(yoff+0.5);ctx.beginPath();ctx.arc(x,y,r,0,2*Math.PI,false);ctx.fillStyle=element(A,"color");ctx.fill();ctx.lineWidth=1;ctx.strokeStyle="black";ctx.stroke();ctx.closePath();if(molecule[0].showlabels!=0)
atomLabel(ctx,A,atomNum,x,y);}
function DrawChargeCloud(ctx,atomNum,AtomSize,centerx,centery){var A;var x,y,r;var colR,colB,colG,deltaRGB;var molecule=Mol();var activeCanvas=activeWin("");A=molecule[atomNum].atomicnumber;x=molecule[0].AtomScale*molecule[atomNum].x+centerx;y=molecule[0].AtomScale*molecule[atomNum].y+centery;r=molecule[0].AtomScale*AtomSize*element(A,"radius");var q=molecule[atomNum].charge;if(q>=0){(q>1.0)?deltaRGB=1.0:deltaRGB=q;colR=0;colG=0;colB=255;}
if(q<0){(q<-1.0)?deltaRGB=1.0:deltaRGB=-q;colR=255;colG=0;colB=0;}
AtomColor="rgba("+colR+","+colG+","+colB+","+deltaRGB+")";ctx.beginPath();ctx.arc(x,y,r,0,2*Math.PI,false);ctx.fillStyle=AtomColor;ctx.fill();ctx.lineWidth=0.01;ctx.strokeStyle="black";ctx.stroke();ctx.closePath();}
function DrawAtomHilite(ctx,atomNum,AtomSize,centerx,centery){var A;var x,y,r;var colR,colB,colG,deltaRGB;var molecule=Mol();var activeCanvas=activeWin("");A=molecule[atomNum].atomicnumber;x=molecule[0].AtomScale*molecule[atomNum].x+centerx;y=molecule[0].AtomScale*molecule[atomNum].y+centery;r=molecule[0].AtomScale*AtomSize*element(A,"radius");AtomColor="rgba(255,255,0,0.5)";ctx.beginPath();ctx.arc(x,y,r,0,2*Math.PI,false);ctx.fillStyle=AtomColor;ctx.fill();ctx.lineWidth=0.01;ctx.strokeStyle="black";ctx.stroke();ctx.closePath();}
function atomLabel(ctx,A,i,ax,ay){var label=element(A,"symbol");var fontsize=14;var x=parseFloat(ax);var y=parseFloat(ay)+fontsize/2;var molecule=Mol();ctx.lineWidth=1.0;ctx.textAlign="center";ctx.font="normal "+fontsize+"px sans-serif";ctx.fillStyle=element(A,"label");ctx.beginPath();ctx.fillText(label,x,y);var w=10.0/molecule[0].AtomScale;ctx.fillRect(x,y,w*1.5,w);ctx.closePath();}
function drawBond(ctx,atom1,atom2,AtomSize,centerx,centery,smallMolecule){var i,j,k;var x1,y1,z1,x2,y2,z2;var dx,dy,dz;var xoff,yoff;var dist,r;var molecule=Mol();var activeCanvas=activeWin("");var AtomScale=molecule[0].AtomScale;var BondWidth=Math.floor(0.10*AtomScale+0.5);var BondColor="rgb(200,128,51)";r=AtomScale*AtomSize*element(molecule[atom1].atomicnumber,"radius")-2;x1=AtomScale*molecule[atom1].x+centerx;y1=AtomScale*molecule[atom1].y+centery;z1=AtomScale*molecule[atom1].z;x2=AtomScale*molecule[atom2].x+centerx;y2=AtomScale*molecule[atom2].y+centery;z2=AtomScale*molecule[atom2].z;if(!smallMolecule){ctx.beginPath();ctx.moveTo(xoff,yoff);ctx.lineTo(x2,y2);ctx.lineWidth=BondWidth;ctx.strokeStyle=BondColor;ctx.stroke();ctx.closePath();}
dx=x2-x1;dy=y2-y1;dz=z2-z1;dist=Math.sqrt(dx*dx+dy*dy+dz*dz);xoff=x1+r*dx/dist;yoff=y1+r*dy/dist;ctx.beginPath();ctx.moveTo(xoff,yoff);ctx.lineTo(x2,y2);ctx.lineWidth=BondWidth+2;ctx.strokeStyle="rgb(0,0,0)";ctx.stroke();ctx.moveTo(xoff,yoff);ctx.lineTo(x2,y2);ctx.lineWidth=BondWidth;ctx.strokeStyle=BondColor;ctx.stroke();ctx.closePath();}
function clear(ctx,width,height){ctx.fillStyle="rgb(255,255,255)";ctx.fillRect(0,0,width,height);ctx.beginPath();ctx.rect(1,1,width-1,height-1);ctx.lineWidth=2;ctx.strokeStyle="rgb(95,95,127)";ctx.stroke();ctx.closePath();}
function drawHighlight(mycanvas,sequence,AtomSize,centerx,centery){var i,j,k;var x,y,r;var A;var maxBonds,bondto;var x1,y1,x2,y2;var molecule=Mol();var bonds=BondMatrix();var canvas=document.getElementById(mycanvas);var ctx=canvas.getContext('2d');var width=canvas.width;var height=canvas.height;clear(ctx,width,height);ctx.strokeStyle="rgb(0, 0, 255)";ctx.lineWidth=3.0;if(typeof drawHighlight.deep=='undefined'){drawHighlight.deep=[];}
if(drawHighlight.deep.length!=molecule[0].numatoms){j=0;drawHighlight.deep=[];for(i=drawHighlight.deep.length;i<molecule[0].numatoms;i++){j++;drawHighlight.deep[i]=[];drawHighlight.deep[i]["id"]=j;drawHighlight.deep[i]["sz"]=molecule[j].z;}}
for(i=0;i<molecule[0].numatoms;i++){j=drawHighlight.deep[i].id;drawHighlight.deep[i].z=molecule[j].z;}
drawHighlight.deep.sort(function(a,b){return(b.z-a.z);});for(i=0;i<molecule[0].numatoms;i++){atom=drawHighlight.deep[i].id;hilite=0;for(ih=1;ih<=sequence[0]*3;ih++){if(atom==sequence[ih])
hilite=1;}
HighlightAtom(ctx,atom,hilite,AtomSize,centerx,centery);for(bondto=1;bondto<=molecule[0].numatoms;bondto++){if(bonds[atom][bondto]>0){highbond=0;if(hilite>0){for(ih=1;ih<sequence[0]*3;ih++){if(bondto==sequence[ih])
highbond=1;}}
for(k=i+1;k<molecule[0].numatoms;k++){if(drawHighlight.deep[k].id==bondto){HighlightBond(ctx,atom,bondto,highbond,AtomSize,centerx,centery);}}}}}}
function HighlightAtom(ctx,atomNum,hilite,AtomSize,centerx,centery){var A;var x,y,r;var xoff,yoff,roff;var istart,ilength,colorstr;var myrgb=new Array();var bcolor="rgb(191,191,191)";var hcolor="rgb(255,  0,  0)";var gcolor="rgb(127,  0,  0)";var molecule=Mol();var activeCanvas=activeWin("");A=molecule[atomNum].atomicnumber;x=molecule[0].AtomScale*molecule[atomNum].x+centerx;y=molecule[0].AtomScale*molecule[atomNum].y+centery;r=molecule[0].AtomScale*AtomSize*element(A,"radius");xoff=x-(0.20*r);yoff=y-(0.20*r);roff=0.30*r;x=Math.floor(x+0.5);y=Math.floor(y+0.5);r=Math.floor(r+0.5);xoff=Math.floor(xoff+0.5);yoff=Math.floor(yoff+0.5);AtomColor=ctx.createRadialGradient(xoff,yoff,roff,x,y,r);alpha=0.33;if(hilite>0)
alpha=1.0;istart=element(A,"color").indexOf("(")+1;ilength=element(A,"color").indexOf(")")-istart;colorstr=element(A,"color").substr(istart,ilength);myrgb=colorstr.replace(/,/g," ").split(' ');hcolor="rgba("+myrgb[0]+","+myrgb[1]+","+myrgb[2]+","+alpha+")";istart=element(A,"gradient").indexOf("(")+1;ilength=element(A,"gradient").indexOf(")")-istart;colorstr=element(A,"gradient").substr(istart,ilength);myrgb=colorstr.replace(/,/g," ").split(' ');gcolor="rgba("+myrgb[0]+","+myrgb[1]+","+myrgb[2]+","+alpha+")";AtomColor.addColorStop(0,hcolor);AtomColor.addColorStop(1,gcolor);ctx.beginPath();ctx.arc(x,y,r,0,2*Math.PI,false);ctx.fillStyle=AtomColor;ctx.fill();ctx.lineWidth=0.01;ctx.strokeStyle="black";ctx.stroke();ctx.closePath();if(hilite>0)
atomLabel(ctx,A,atomNum,x,y);}
function HighlightBond(ctx,atom1,atom2,highlite,AtomSize,centerx,centery){var i,j,k;var x1,y1,z1,x2,y2,z2;var dx,dy,dz;var xoff,yoff;var dist,r;var AtomScale=molecule[0].AtomScale;var BondWidth=Math.floor(0.10*AtomScale+0.5);var BondColor="rgba(200,128,51,1.0)";var bcolor="rgba(191,191,191,0.33)";var molecule=Mol();var activeCanvas=activeWin("");r=AtomScale*AtomSize*element(molecule[atom1].atomicnumber,"radius");x1=AtomScale*molecule[atom1].x+centerx;y1=AtomScale*molecule[atom1].y+centery;z1=AtomScale*molecule[atom1].z;x2=AtomScale*molecule[atom2].x+centerx;y2=AtomScale*molecule[atom2].y+centery;z2=AtomScale*molecule[atom2].z;dx=x2-x1;dy=y2-y1;dz=z2-z1;dist=Math.sqrt(dx*dx+dy*dy+dz*dz);xoff=x1+r*dx/dist;yoff=y1+r*dy/dist;ctx.beginPath();ctx.moveTo(xoff,yoff);ctx.lineTo(x2,y2);ctx.lineWidth=BondWidth+2;ctx.strokeStyle="rgba(0,0,0,0.33)";if(highlite>0)
ctx.strokeStyle="rgba(0,0,0,1.0)";ctx.stroke();ctx.moveTo(xoff,yoff);ctx.lineTo(x2,y2);ctx.lineWidth=BondWidth;if(highlite>0){ctx.strokeStyle=BondColor;}else{ctx.strokeStyle=bcolor;}
ctx.stroke();ctx.closePath();}
function mouseState(option,value){if(typeof mouseState.DownAtom=='undefined')
mouseState.DownAtom=-1;if(option=="Show")
return mouseState.DownAtom;if(option=="Set")
mouseState.DownAtom=value;}
function parameters(){if(typeof parameters.values==="undefined")
parameters.values=new paramObject();if(typeof parameters.values.mode=='undefined')
parameters.values.mode="View";if(typeof parameters.values.elem=='undefined')
parameters.values.elem="C";if(typeof parameters.values.clouds=='undefined')
parameters.values.clouds=4;if(typeof parameters.values.add=='undefined')
parameters.values.add="Add";if(typeof parameters.values.bond=='undefined')
parameters.values.bond="Add";return parameters.values;}
function paramObject(){this.mode="View";this.element="C";this.clouds=4;this.bondmode="Add";this.atommode="Add";}
function MouseDown(evt){var cx,cy;var windowName=evt.target.id;var activecanvas=activeWin(windowName);var canvas=document.getElementById(activecanvas);var width=canvas.width;var height=canvas.height;cx=evt.pageX;cy=evt.pageY;if(evt.targetTouches){if(evt.targetTouches.length==1){cx=evt.targetTouches[0].pageX;cy=evt.targetTouches[0].pageY;}}
mouseState("Set",onAtom(cx,cy,canvas,width,height));}
function MouseUp(evt){var cx,cy;var mouseOnAtom,UpAtom;var activecanvas=activeWin("");var molecule=Mol();var canvas=document.getElementById(activecanvas);var width=canvas.width;var height=canvas.height;var param=parameters();cx=evt.pageX;cy=evt.pageY;if(evt.targetTouches){cx=evt.targetTouches[0].pageX;cy=evt.targetTouches[0].pageY;}
mouseOnAtom=mouseState("Show");mouseState("Set",-1);Upatom=onAtom(cx,cy,canvas,width,height);if(Upatom==0){viewGeom(0);return;}
if(Upatom==mouseOnAtom){if(param.mode=="View"){if(evt.shiftKey>0){molecule[Upatom].highlite=((molecule[Upatom].highlite+1)%2);drawMolecule();}else{viewGeom(mouseOnAtom);}}
if(param.mode=="Draw"){Undo("save");molecule[0].charge=999;if(param.atommode=="Delete"){delAtom(Upatom);}else{newAtom(Upatom);}}}
if((Upatom!=mouseOnAtom)&&(param.mode=="Draw")){Undo("save");if(param.bondmode=="Add"){molecule[0].charge=999;addBond(mouseOnAtom,Upatom);}
if(param.bondmode=="Delete"){molecule[0].charge=999;delBond(mouseOnAtom,Upatom);}
if(param.bondmode=="Rotate"){BondRotation("Set",mouseOnAtom,Upatom);}
drawMolecule();}}
function onAtom(mx,my,canvas,width,height){var i,A,dx,dy;var radius,delta;var AtomSize=0.50;var molecule=Mol();mx=(mx-canvas.offsetLeft-width/2);my=(my-canvas.offsetTop-height/2);for(i=1;i<=molecule[0].numatoms;i++){A=molecule[i].atomicnumber;radius=molecule[0].AtomScale*AtomSize*element(A,"radius");radius=radius*radius;dx=molecule[0].AtomScale*molecule[i].x-mx;dy=molecule[0].AtomScale*molecule[i].y-my;delta=dx*dx+dy*dy;if(delta<=radius){return i;}}
return 0;}
function MouseWheel(evt){var molecule=Mol();if(evt.preventDefault)
evt.preventDefault();var delta=evt.detail?evt.detail*(-1):evt.wheelDelta;var newScale=(delta>0)?1.1:0.9;molecule[0].AtomScale=molecule[0].AtomScale*newScale;drawMolecule();return false;}
function MouseMove(evt){var newx,newy;var dx,dy,tx,ty,da;var x,y,z;var xc,yc;var cosx,cosy,cosz,sinx,siny,sinz;var cosA,sinA;var step=2;var molecule=Mol();var param=parameters();if(typeof MouseMove.cx=='undefined')
MouseMove.cx=250;if(typeof MouseMove.cy=='undefined')
MouseMove.cy=250;if(mouseState("Show")==0){newx=evt.pageX;newy=evt.pageY;if(evt.targetTouches){if(evt.targetTouches.length==1){newx=evt.targetTouches[0].pageX;newy=evt.targetTouches[0].pageY;}}
dx=(MouseMove.cx-newx);dy=(MouseMove.cy-newy);MouseMove.cx=newx;MouseMove.cy=newy;if(Math.abs(dx)+Math.abs(dy)>10)
return;if(param.bondmode=="Rotate"){da=dx+dy;BondRotation("Rotate",da);drawMolecule();return;}
if(evt.shiftKey>0){cosz=Math.cos(dx*step*Math.PI/180);sinz=Math.sin(dx*step*Math.PI/180);for(i=1;i<=molecule[0].numatoms;i++){x=molecule[i].x;y=molecule[i].y;molecule[i].x=cosz*x+sinz*y;molecule[i].y=-sinz*x+cosz*y;}
drawMolecule();return;}
if(evt.ctrlKey>0){tx=dx*0.01;ty=dy*0.01;for(i=1;i<=molecule[0].numatoms;i++){x=molecule[i].x;y=molecule[i].y;molecule[i].x=x-tx;molecule[i].y=y-ty;}
drawMolecule();return;}
cosx=Math.cos(dy*step*Math.PI/180);sinx=Math.sin(dy*step*Math.PI/180);cosy=Math.cos(dx*step*Math.PI/180);siny=Math.sin(dx*step*Math.PI/180);for(i=1;i<=molecule[0].numatoms;i++){x=molecule[i].x;y=molecule[i].y;z=molecule[i].z;molecule[i].x=cosy*x+siny*z;molecule[i].y=-sinx*siny*x+cosx*y+sinx*cosy*z;molecule[i].z=-cosx*siny*x-sinx*y+cosx*cosy*z;}
drawMolecule();}}
function viewGeom(OnAtom){var i,A1,A2,A3,A4;var dx,dy,dz,d;var dux,duy,duz,dvx,dvy,dvz,du,dv;var label;var activecanvas=activeWin("");var canvas=document.getElementById(activecanvas);var ctx=canvas.getContext('2d');var width=canvas.width;var height=canvas.height;var molecule=Mol();if(typeof viewGeom.geom=='undefined'){viewGeom.geom=[0,0,0,0,0];}
if(OnAtom==0){for(i=0;i<5;i++)
viewGeom.geom[i]=0;drawMolecule();return;}
if(OnAtom){for(i=1;i<5;i++){if(viewGeom.geom[i]==OnAtom)
viewGeom(0);}}
viewGeom.geom[0]=viewGeom.geom[0]+1;sw=viewGeom.geom[0];viewGeom.geom[sw]=OnAtom;switch(sw){case 1:A1=molecule[viewGeom.geom[1]].atomicnumber;label=element(A1,"symbol")+viewGeom.geom[1].toString();if(molecule[0].showcharges!=0){label+=": Charge = ";if(molecule[viewGeom.geom[1]].charge>0)
label+="+";label+=molecule[viewGeom.geom[1]].charge.toFixed(2);}
drawMolecule();geomLabel(ctx,label,width);break;case 2:dx=molecule[viewGeom.geom[1]].x-molecule[viewGeom.geom[2]].x;dy=molecule[viewGeom.geom[1]].y-molecule[viewGeom.geom[2]].y;dz=molecule[viewGeom.geom[1]].z-molecule[viewGeom.geom[2]].z;d=Math.sqrt(dx*dx+dy*dy+dz*dz);d=d.toFixed(3);d=d.toString();A1=molecule[viewGeom.geom[1]].atomicnumber;A2=molecule[viewGeom.geom[2]].atomicnumber;label=element(A1,"symbol")+viewGeom.geom[1].toString()+"--";label+=element(A2,"symbol")+viewGeom.geom[2].toString();label+=" = "+d;drawMolecule();geomLabel(ctx,label,width);break;case 3:A1=molecule[viewGeom.geom[1]].atomicnumber;A2=molecule[viewGeom.geom[2]].atomicnumber;A3=molecule[viewGeom.geom[3]].atomicnumber;label=element(A1,"symbol")+viewGeom.geom[1].toString()+"--";label+=element(A2,"symbol")+viewGeom.geom[2].toString()+"--";label+=element(A3,"symbol")+viewGeom.geom[3].toString();ang=angle(molecule,viewGeom.geom[1],viewGeom.geom[2],viewGeom.geom[3]);ang=ang.toFixed(1);ang=ang.toString();label+=" = "+ang+"ᵒ";drawMolecule();geomLabel(ctx,label,width);break;case 4:A1=molecule[viewGeom.geom[1]].atomicnumber;A2=molecule[viewGeom.geom[2]].atomicnumber;A3=molecule[viewGeom.geom[3]].atomicnumber;A4=molecule[viewGeom.geom[4]].atomicnumber;label=element(A1,"symbol")+viewGeom.geom[1].toString()+"--";label+=element(A2,"symbol")+viewGeom.geom[2].toString()+"--";label+=element(A3,"symbol")+viewGeom.geom[3].toString()+"--";label+=element(A4,"symbol")+viewGeom.geom[4].toString();ang=dihedral(molecule,viewGeom.geom[1],viewGeom.geom[2],viewGeom.geom[3],viewGeom.geom[4]);ang=ang.toFixed(1);ang=ang.toString();label+=" = "+ang;drawMolecule();geomLabel(ctx,label,width);for(i=0;i<5;i++)
viewGeom.geom[i]=0;break;}}
function geomLabel(ctx,label,width){ctx.lineWidth=1.0;ctx.textAlign="right";ctx.textBaseline="top";ctx.font="normal 18px sans-serif";ctx.fillStyle="#000000";ctx.beginPath();ctx.fillText(label,width-5,5);ctx.closePath();}
function pickElem(elem){var tablesize=element(1,"max");var i,str,mystyle;var mode;var param=parameters();var backcolor="silver";var active="lightskyblue";if(typeof pickElem.metals=='undefined'){pickElem.metals="none";pickElem.myfont="14px";if(document.getElementById('pchooser'))
document.getElementById('pchooser').innerHTML="Metals";}
if(elem=="PView"){if(document.getElementById('pchooser')){if(document.getElementById('pchooser').innerHTML=="Metals"){pickElem.metals="table-cell";pickElem.myfont="10px";document.getElementById('pchooser').innerHTML="Organic";}else{pickElem.metals="none";pickElem.myfont="14px";document.getElementById('pchooser').innerHTML="Metals";}}}
if(document.getElementById('Row1'))
document.getElementById('Row1').style.display=pickElem.metals;if(document.getElementById('Row2'))
document.getElementById('Row2').style.display=pickElem.metals;if(document.getElementById('Row3'))
document.getElementById('Row3').style.display=pickElem.metals;if(document.getElementById('RowLa'))
document.getElementById('RowLa').style.display=pickElem.metals;if(document.getElementById('RowAc'))
document.getElementById('RowAc').style.display=pickElem.metals;if(document.getElementById('RowLa2'))
document.getElementById('RowLa2').style.display=pickElem.metals;if(document.getElementById('RowAc2'))
document.getElementById('RowAc2').style.display=pickElem.metals;for(i=1;i<tablesize;i++){delete mystyle;str="m"+element(i,"symbol");if(document.getElementById(str)){mystyle=document.getElementById(str).style;}
str="p"+element(i,"symbol");if(document.getElementById(str)){mystyle=document.getElementById(str).style;mystyle.display=pickElem.metals;}
if(mystyle){mystyle.backgroundColor=backcolor;mystyle.fontSize=pickElem.myfont;if(element(i,"symbol")==elem)
mystyle.backgroundColor=active;}}
buttonColor("delbtn",0);buttonColor("delbond",0);buttonColor("rotbond",0);if(elem=="Delete"){buttonColor("delbtn",1);param.atommode="Delete";return;}
if(elem=="DelBond"){buttonColor("delbond",1);param.bondmode="Delete";return;}
if(elem=="RotateBond"){if(param.bondmode!="Rotate"){buttonColor("rotbond",1);param.bondmode="Rotate";}else{param.bondmode="";BondRotation("Clear");}
return;}
param.element=elem;param.atommode="Add";param.bondmode="Add";}
function pickClouds(hybrid){var i,str;var clouds=parseInt(hybrid);var param=parameters();for(i=1;i<5;i++){str="cld"+i;buttonColor(str,0);if(i==clouds){buttonColor(str,1);}}
param.clouds=clouds;}
function drawmode(){var param=parameters();if(document.getElementById("drawDiv"))
document.getElementById("drawDiv").style.display="inline";if(document.getElementById("viewDiv"))
document.getElementById("viewDiv").style.display="none";buttonColor("modeDraw",1);buttonColor("modeView",0);param.mode="Draw";param.element="C";param.atommode="Add";param.bondmode="Add";}
function viewmode(){var param=parameters();if(document.getElementById("drawDiv"))
document.getElementById("drawDiv").style.display="none";if(document.getElementById("viewDiv"))
document.getElementById("viewDiv").style.display="inline";buttonColor("modeDraw",0);buttonColor("modeView",1);param.mode="View";pickElem("ClearBond");formula();showCoord(1);}
function BondRotation(mode,value1,value2){var i,pos;var x,y,xc,yc;var cosA,sinA;var step=1.0;var molecule=Mol();if(typeof BondRotation.RotateAtom1=='undefined')
BondRotation.RotateAtom1=0;if(typeof BondRotation.RotateAtom2=='undefined')
BondRotation.RotateAtom2=0;if(typeof BondRotation.RotateList=='undefined'){BondRotation.RotateList=new Array();BondRotation.RotateList[0]=0;}
if(mode=="Clear"){BondRotation.RotateAtom1=0;BondRotation.RotateAtom2=0;BondRotation.RotateList[0]=0;return;}
if(mode=="Set"){BondRotation.RotateAtom1=value1;BondRotation.RotateAtom2=value2;bondAlign(value1,value2);return;}
if(mode=="Rotate"){atom1=BondRotation.RotateAtom1;atom2=BondRotation.RotateAtom2;cosA=Math.cos(value1*step*Math.PI/360);sinA=Math.sin(value1*step*Math.PI/360);if(BondRotation.RotateList[0]==0){BondRotation.RotateList[0]=1;BondRotation.RotateList[1]=BondRotation.RotateAtom2;BondRotation.RotateList=rotlist(BondRotation.RotateList,atom1,atom2);}
InfoWin("\n--- Bond rotation ---\n");for(i=1;i<=BondRotation.RotateList[0];i++){j=BondRotation.RotateList[i];InfoWin(element(molecule[j].atomicnumber,"symbol")+j+"\n");}
xc=molecule[atom1].x;yc=molecule[atom1].y;for(pos=1;pos<=BondRotation.RotateList[0];pos++){i=BondRotation.RotateList[pos];x=molecule[i].x-xc;y=molecule[i].y-yc;molecule[i].x=cosA*x+sinA*y+xc;molecule[i].y=-sinA*x+cosA*y+yc;}}}
function bondAlign(atom1,atom2){var i;var x,y,z;var dx,dy,dz;var ctx,cty,stx,sty;var molecule=Mol();dx=molecule[atom2].x-molecule[atom1].x;dy=molecule[atom2].y-molecule[atom1].y;dz=molecule[atom2].z-molecule[atom1].z;if((dy==0)&&(dz==0)){ctx=1.0;stx=0.0;}else{ctx=Math.sqrt(dz*dz/((dy*dy)+(dz*dz)));stx=Math.sqrt(1-(ctx*ctx));}
vsign=dy*dz;if(vsign<0.0)
stx=-stx;z=stx*dy+ctx*dz;if((dx==0)&&(z==0)){cty=1.0;sty=0.0;}else{cty=Math.sqrt(z*z/((dx*dx)+(z*z)));sty=Math.sqrt(1-(cty*cty));}
vsign=dx*z;if(vsign<0.0)
sty=-sty;for(i=1;i<=molecule[0].numatoms;i++){x=molecule[i].x;y=molecule[i].y;z=molecule[i].z;molecule[i].x=(x*cty)-(y*stx*sty)-(z*ctx*sty);molecule[i].y=(y*ctx)-(z*stx);molecule[i].z=(x*sty)+(y*stx*cty)+(z*ctx*cty);}
if(molecule[atom1].z<molecule[atom2].z){for(i=1;i<=molecule[0].numatoms;i++){molecule[i].x=-molecule[i].x;molecule[i].z=-molecule[i].z;}}}
function rotlist(RList,atom1,atom2){var i,j;var atm,found;var molecule=Mol();var bonds=BondMatrix();for(atm=1;atm<=molecule[0].numatoms;atm++){if(bonds[atom2][atm]>0){found=0;if(atm==atom1)
found=1;for(j=1;j<=RList[0];j++){if(atm==RList[j]){found=1;j=RList[0]+1;}}
if(found==0){RList[0]++;RList[RList[0]]=atm;rotlist(RList,atom2,atm);}}}
return RList;}
function setCharge(){var molecule=Mol();var ChargeForm=document.getElementById("SelectCharge");if(ChargeForm){molecule[0].charge=ChargeForm.value*1;}}
function simpleQ(){var i,j;var BondMtx=[];var BondWin=document.getElementById("bondMatrix");var molecule=Mol();var numatoms=molecule[0].numatoms;if(numatoms<1){InfoWin("Cannot set charges. No atoms found.\n",1);return;}
if(molecule[0].showcharges!=0){buttonColor("ChargeButton",0);molecule[0].showcharges=0;if(document.getElementById("SelectCharge")){document.getElementById("SelectCharge").value=0;}
drawMolecule();return;}
buttonColor("ChargeButton",1);molecule[0].showcharges=1;InfoWin("",1);if(BondWin)
BondWin.innerHTML="";for(i=0;i<=numatoms;i++){BondMtx[i]=[];for(j=0;j<=numatoms;j++)
BondMtx[i][j]=0.0;}
for(i=1;i<=numatoms;i++)
molecule[i].charge=0.0;sigmaBonds(BondMtx);if(molecule[0].charge==999)
formalcharge();checkcharge(BondMtx);checkOctet(BondMtx);limitShare(BondMtx);formPi(BondMtx);checkOctet(BondMtx);formDative(BondMtx);atomicCharge(BondMtx);if(BondWin)
showBondMatrix(BondMtx,BondWin);drawMolecule();return;}
function formalcharge(){var i,num;var octet,qbonds;var formalpos,formalneg;var molecule=Mol();var numatoms=molecule[0].numatoms;var bonds=BondMatrix();formalpos=0.0;formalneg=0.0;for(i=1;i<=numatoms;i++){octet=0;if(element(molecule[i].atomicnumber,"block")=="s")
octet=2;if(element(molecule[i].atomicnumber,"block")=="p")
octet=8;if(octet>0){qbonds=bonds[i][0]+element(molecule[i].atomicnumber,"valence")-octet;if(qbonds<0)
formalneg+=qbonds;if(qbonds>0)
formalpos+=qbonds;}}
while(formalneg<=-2)
formalneg+=2;molecule[0].charge=formalpos+formalneg;return;}
function checkcharge(BondMtx){var i,j,num;var totalq;var deltaq,electrons;var molecule=Mol();var numatoms=molecule[0].numatoms;var block,numetals;var eerror;var bonds=BondMatrix();var AlmostZero=0.00001;totalq=0;for(i=1;i<=numatoms;i++){totalq+=element(molecule[i].atomicnumber,"valence");for(j=i;j<=numatoms;j++){totalq-=BondMtx[i][j];}}
deltaq=totalq-molecule[0].charge;if(Math.abs(deltaq)<AlmostZero){return;}
if(deltaq<-AlmostZero){numetals=0;for(i=1;i<=molecule[0].numatoms;i++){block=element(molecule[i].atomicnumber,"block");if((block=="d")||(block=="f")){numetals++;}}
if(numetals>0){electrons=-deltaq/numetals;for(i=1;i<=molecule[0].numatoms;i++){block=element(molecule[i].atomicnumber,"block");if((block=="d")||(block=="f")){BondMtx[i][i]-=electrons;}}}else{num=0;for(i=1;i<=molecule[0].numatoms;i++){if(BondMtx[i][i]>0)
num++;}
eerror=-deltaq;if(num>0){eerror=0;electrons=-deltaq/num;for(i=1;i<=molecule[0].numatoms;i++){if(BondMtx[i][i]>0){BondMtx[i][i]-=electrons;if(BondMtx[i][i]<0){eerror-=BondMtx[i][i];BondMtx[i][i]=0.0;}}}}
if(eerror>0){num=0;for(i=1;i<=molecule[0].numatoms;i++){if(BondMtx[i][i]>0)
num++;}
if(num>0){electrons=eerror/num;for(i=1;i<=molecule[0].numatoms;i++){if(BondMtx[i][i]>0){BondMtx[i][i]-=electrons;}}}}}}
if(deltaq>AlmostZero){checkOctet(BondMtx);num=0;for(i=1;i<=molecule[0].numatoms;i++){if(BondMtx[i][0]>0.0)
num++;}
eerror=deltaq;if(num>0){eerror=0;electrons=deltaq/num;for(i=1;i<=molecule[0].numatoms;i++){if(BondMtx[i][0]>0.0){if(electrons<=BondMtx[i][0]){BondMtx[i][i]+=electrons;}else{BondMtx[i][i]+=BondMtx[i][0];eerror+=electrons-BondMtx[i][0];BondMtx[i][0]=0;}}}
if(eerror>0){num=0;for(i=1;i<=molecule[0].numatoms;i++){if(BondMtx[i][0]>0.0)
num++;}
if(num>0){electrons=eerror/num;eerror=0;for(i=1;i<=molecule[0].numatoms;i++){if(BondMtx[i][0]>0.0){if(electrons<=BondMtx[i][0]){BondMtx[i][i]+=electrons;}else{BondMtx[i][i]+=BondMtx[i][0];eerror+=electrons-BondMtx[i][0];BondMtx[i][0]=0;}}}}}}
if(eerror>0){num=0;for(i=1;i<=molecule[0].numatoms;i++){if(molecule[i].atomicnumber>12)
num++;}
if(num>0){electrons=eerror/num;for(i=1;i<=molecule[0].numatoms;i++){if(molecule[i].atomicnumber>12)
BondMtx[i][i]+=electrons;}}}}
totalq=0;for(i=1;i<=numatoms;i++){totalq+=element(molecule[i].atomicnumber,"valence");for(j=i;j<=numatoms;j++){totalq-=BondMtx[i][j];}}
deltaq=totalq-molecule[0].charge;if(Math.abs(deltaq)>AlmostZero){InfoWin("ERROR: Unable to assign electrons to balance charge.\n",1);InfoWin("   Assigned charge = "+molecule[0].charge+"\n");InfoWin("Charge based on e- = "+totalq+"\n\n");}
return;}
function sigmaBonds(BondMtx){var i,j;var lone;var molecule=Mol();var numatoms=molecule[0].numatoms;var bonds=BondMatrix();for(i=1;i<numatoms;i++){for(j=i+1;j<=numatoms;j++){if(bonds[i][j]>0){BondMtx[i][j]=2.0;BondMtx[j][i]=2.0;}}}
for(i=1;i<=numatoms;i++){lone=element(molecule[i].atomicnumber,"valence")-bonds[i][0];if((molecule[i].atomicnumber<11)&&(bonds[i][0]>3))
lone=0;if(lone>0)
BondMtx[i][i]=lone;}
return BondMtx;}
function checkOctet(BondMtx){var i,j,octet;var molecule=Mol();var numatoms=molecule[0].numatoms;for(i=1;i<=numatoms;i++){octet=0;BondMtx[i][0]=0.0;if(element(molecule[i].atomicnumber,"block")=="p"){octet=8;for(j=1;j<=numatoms;j++){octet-=BondMtx[i][j];}}
if(octet>0)
BondMtx[i][0]=octet;}
return BondMtx;}
function limitShare(BondMtx){var i,j,nb;var molecule=Mol();var numatoms=molecule[0].numatoms;var bonds=BondMatrix();for(i=1;i<=numatoms;i++){if(BondMtx[i][0]>0){nb=0;for(j=1;j<=numatoms;j++){if((bonds[i][j]>0)&&(BondMtx[j][0]>0)){nb++;}}
(nb>0)?BondMtx[i][0]=BondMtx[i][0]/nb:BondMtx[i][0]=0;}}
return BondMtx;}
function formPi(BondMtx){var i,j,nb;var electrons;var molecule=Mol();var numatoms=molecule[0].numatoms;var bonds=BondMatrix();for(i=1;i<numatoms;i++){if(BondMtx[i][0]>0.0){for(j=i+1;j<=numatoms;j++){if(bonds[i][j]>0){electrons=Math.min(BondMtx[i][0],BondMtx[j][0]);if(electrons>0.0){BondMtx[i][j]+=2.0*electrons;BondMtx[j][i]+=2.0*electrons;BondMtx[i][i]-=electrons;BondMtx[j][j]-=electrons;}}}}}
for(i=1;i<=numatoms;i++){if(BondMtx[i][i]<0.0){InfoWin("ERROR in formPi: Atom "+i+" has "+BondMtx[i][i].toFixed(3)+" lone pairs.\n");BondMtx[i][i]=0.0;}}
return BondMtx;}
function formDative(BondMtx){var i,j,k,nb;var dative;var easy;var donor=new Array();var molecule=Mol();var numatoms=molecule[0].numatoms;var bonds=BondMatrix();dative=0;for(i=1;i<=numatoms;i++){if(BondMtx[i][0]>0.0){dative=1;}}
if(dative==0){return;}
for(i=1;i<=numatoms;i++){donor[i]=0.0;}
for(i=1;i<=numatoms;i++){if(BondMtx[i][0]>0.0){nb=0;for(j=1;j<=numatoms;j++){if(bonds[i][j]>0)
if(BondMtx[j][j]>0)
nb++;}
if(nb>0){BondMtx[i][0]=BondMtx[i][0]/nb;for(j=1;j<=numatoms;j++){if(bonds[i][j]>0){if(BondMtx[j][j]>0)
donor[j]+=BondMtx[i][0];}}}}}
easy=1;for(i=1;i<=numatoms;i++){if(donor[i]>BondMtx[i][i])
easy=0;}
if(easy>0){for(i=1;i<=numatoms;i++){if(BondMtx[i][0]>0.0){for(j=1;j<=numatoms;j++){if(bonds[i][j]>0){if(donor[j]>0){BondMtx[i][j]+=BondMtx[i][0];BondMtx[j][i]+=BondMtx[i][0];BondMtx[j][j]-=BondMtx[i][0];}}}}}}
return BondMtx;}
function atomicCharge(BondMtx){var ALPHA=0.5;var MIX=0.5;var MAXSTEP=15;var CONVERGED=0.001;var i,j,loop;var Z,mixfactor;var q,delta,dmax;var molcharge=0.0;var atomEN=new Array();var molecule=Mol();var numatoms=molecule[0].numatoms;var bonds=BondMatrix();for(i=1;i<=numatoms;i++){molcharge+=element(molecule[i].atomicnumber,"valence");for(j=1;j<=numatoms;j++){if(i==j){molcharge-=BondMtx[i][i];}else{molcharge-=0.5*BondMtx[i][j];}}}
delta=Math.abs(molcharge-molecule[0].charge);if(delta>0.001)
alert("Error: Electron assignment does NOT match molecular charge.");mixfactor=MIX;if(Math.abs(molcharge)>0.001)
mixfactor=1.0;for(i=1;i<=numatoms;i++){Z=molecule[i].atomicnumber;if((element(Z,"block")=="d")||(element(Z,"block")=="f"))
mixfactor=0.0;q=element(Z,"EN")||0;if(q==0){q=1.0;InfoWin("WARNING: No electronegativity defined for ");InfoWin(element(molecule[i].atomicnumber,"symbol")+"\n");}
atomEN[i]=q;}
if(mixfactor==1.0)
InfoWin("Using 100% formal charge method to calculate charges.\n");if(mixfactor==0.0)
InfoWin("Using 100% bond polarity method to calculate charges.\n");if(mixfactor==MIX)
InfoWin("Using mixture of formal charge and bond polarity method to calculate charges.\n");loop=0;dmax=100.0;while((loop<MAXSTEP)&&(dmax>CONVERGED)){loop++;for(i=1;i<=numatoms;i++){Z=molecule[i].atomicnumber;q=mixfactor*(element(Z,"valence")-BondMtx[i][i]);for(j=1;j<=numatoms;j++){if(bonds[i][j]>0){q+=(1.0-mixfactor)*0.5*BondMtx[i][j];q-=BondMtx[i][j]*atomEN[i]/(atomEN[i]+atomEN[j]);}}
molecule[i].charge=q;}
dmax=0.0;for(i=1;i<=numatoms;i++){q=atomEN[i];atomEN[i]=element(molecule[i].atomicnumber,"EN")||1.0;atomEN[i]+=ALPHA*molecule[i].charge;delta=Math.abs(q-atomEN[i]);if(delta>dmax)
dmax=delta;}}
return BondMtx;}
function dipoleMoment(){var i;var dx,dy,dz,dipole;var DEBYE=4.8032;var molecule=Mol();var numatoms=molecule[0].numatoms;dx=0.0;dy=0.0;dz=0.0;for(i=1;i<=numatoms;i++){dx+=molecule[i].x*molecule[i].charge;dy+=molecule[i].y*molecule[i].charge;dz+=molecule[i].z*molecule[i].charge;}
dipole=DEBYE*Math.sqrt(dx*dx+dy*dy+dz*dz);return dipole;}
function showBondMatrix(BondMtx,BondWin){var i,j;var numstr,plus;var dq,dipole;var qsign="";var symbol;var molcharge;var bondtable=new Array();var entry=new Array();var molecule=Mol();var numatoms=molecule[0].numatoms;molcharge=0;for(i=1;i<=numatoms;i++)
molcharge+=molecule[i].charge;dipole=dipoleMoment();BondWin.innerHTML="<p><strong>Molecular charge = "+molcharge.toFixed(1)+", Dipole &approx; "+dipole.toFixed(1)+" D</strong>";InfoWin("Bond Matrix:  Off-diagonal = e- in bonds, diagonal = unshared e-\n");InfoWin("      ");for(i=1;i<=numatoms;i++){symbol=element(molecule[i].atomicnumber,"symbol");if(symbol.length<2)
symbol+=" ";InfoWin(" "+symbol+" ");if((i%5)==0)
InfoWin(" ");}
InfoWin("\n");for(i=1;i<=numatoms;i++){symbol=element(molecule[i].atomicnumber,"symbol");if(symbol.length<2)
symbol+=" ";if(i<10)
InfoWin(" ");InfoWin(i+" "+symbol+" ");for(j=1;j<=numatoms;j++){InfoWin(BondMtx[i][j].toFixed(1)+" ");if((j%5)==0)
InfoWin(" ");}
InfoWin(" q = ");if(molecule[i].charge>0)
InfoWin("+");InfoWin(molecule[i].charge.toFixed(2)+"\n");if((i%5)==0)
InfoWin("\n");}
return;}
function MyFileReader(evt){var validExtension;var localfile=evt.target.files[0];if(localfile){var fr=new FileReader();fr.onload=function(fh){validExtension=0;var ext=extension(localfile.name);var contents=fh.target.result;var lines=contents.split("\n");if(ext=="xyz"){validExtension=1;readXYZfile(lines);}
if(ext=="mol"){validExtension=1;readMOLfile(localfile,lines);}
if(ext=="inp"){validExtension=1;readINPfile(localfile,lines);}
if(validExtension==0){InfoWin("*** ERROR: Invalid file type for "+localfile.name+". ***",1);return;}
centerMolecule();drawMolecule();}
fr.readAsText(localfile);}else{alert("Failed to load file");}}
function extension(myfilename){var extension=myfilename.substring(myfilename.lastIndexOf('.')+1);return extension.toLowerCase();}
function showgallery(title,base,List,Desc,size){var i,start,pos;var html;var frame,canvas;var framestr,canvasstr;var csize;if(title=="delete"){if(typeof showgallery.num!="undefined"){showgallery.num=0;delete showgallery.list;}
return;}
if(!document.getElementById("gallery")){alert("Warning: showgallery called, but no <div id=\"gallery\"></div> exists on html page.");return;}
if(typeof showgallery.list==="undefined"){showgallery.num=0;showgallery.list=[];}
start=showgallery.num;canvas="gallerycanvas";frame="galleryframe";pos=start;for(i=0;i<List.length;i++){showgallery.list[pos]=base+List[i];showgallery.num++;pos++;}
csize="width=\""+size+"\" height=\""+size+"\"></canvas>";html="";if(title){html="<h3>"+title+"</h3>\n";}
pos=start;for(i=0;i<List.length;i++){canvasstr=canvas+pos;framestr=frame+pos;html+="<div class=\"galleryframe\" id=\""+framestr+"\">";html+="<canvas id=\""+canvasstr+"\" "+csize+"\n";html+="<p style=\"text-align: center;\">";html+=Desc[i];html+="</p></div>\n";pos++;}
html+="<p class=\"clear\">&nbsp;</p>\n\n";document.getElementById("gallery").innerHTML+=html;if(document.getElementById("debug")){document.getElementById("debug").innerHTML+=html;}
px=size+"px";pos=start;for(i=0;i<List.length;i++){framestr=frame+pos;if(document.getElementById(framestr))
document.getElementById(framestr).style.width=px;pos++;}
for(i=0;i<showgallery.num;i++){canvasstr=canvas+i;activeWin(canvasstr);delMolecule();readServerFile(showgallery.list[i]);if(document.getElementById("debug")){html="\n\nProcessed molecule "+i;html+=" named "+showgallery.list[i];document.getElementById("debug").innerHTML+=html;}}}
function galleryUniform(){var i,num,scale;var framestr;var frame="gallerycanvas";var molecule=[];num=0;framestr=frame+num;while(document.getElementById(framestr)){num++;framestr=frame+num;}
scale=1000;for(i=0;i<num;i++){framestr=frame+i;activeWin(framestr);molecule=Mol();if(molecule[0].AtomScale<scale){scale=molecule[0].AtomScale;}}
if(scale<1000.0){for(i=0;i<num;i++){framestr=frame+i;activeWin(framestr);molecule=Mol();molecule[0].AtomScale=scale;drawMolecule();}}}
function galleryReset(){var i,num;var framestr;var frame="gallerycanvas";num=0;framestr=frame+num;while(document.getElementById(framestr)){num++;framestr=frame+num;}
for(i=0;i<num;i++){framestr=frame+i;activeWin(framestr);centerMolecule();drawMolecule();}}
function readServerFile(filename){var lines;var validExtension;var fileinfo=new Array();var ext=extension(filename);var xmlhttp;xmlhttp=new XMLHttpRequest();xmlhttp.open('GET',filename,false);xmlhttp.send();lines=xmlhttp.responseText.split('\n');validExtension=0;if(ext=="xyz"){validExtension=1;readXYZfile(lines);}
if(ext=="mol"){validExtension=1;readMOLfile(localfile,lines);}
if(ext=="inp"){validExtension=1;readINPfile(localfile,lines);}
if(validExtension==0){InfoWin("*** ERROR: Invalid file type. ***",1);return;}
centerMolecule();drawMolecule();}
function InfoWin(mytext,mode){var outstring=mytext||"";var clearwin=mode||0;if(!document.getElementById("information"))
return;if(clearwin>0)
document.getElementById("information").value=outstring;else
document.getElementById("information").value+=outstring;}
function loadMolecule(){addAtom(6,0.000,0.000,0.000);addAtom(1,0.874,0.618,0.000);addAtom(1,-0.874,0.618,0.000);addAtom(1,0.000,-0.618,0.874);addAtom(1,0.000,-0.618,-0.874);addBond(1,2);addBond(1,3);addBond(1,4);addBond(1,5);}
function resetView(){var i;var molecule=Mol();for(i=1;i<=molecule[0].numatoms;i++){molecule[i].highlite=0;molecule[i].hide=0;}
InfoWin("",1);formula();centerMolecule();drawMolecule();}
function buttonColor(button,mode){mode=mode||0;var buttoncolor="silver";if(mode)
buttoncolor="lightskyblue";if(document.getElementById(button))
document.getElementById(button).style.backgroundColor=buttoncolor;}
function initialize(){var activeCanvas=activeWin();var molfile=document.getElementById('molfile');if(!activeCanvas){userDefined();activeCanvas=activeWin("");if(!activeCanvas){alert("No canvas present. Either create a canvas or remove onLoad=initialize() statement from <body>.");}
return;}
if(molfile){if(window.File&&window.FileReader&&window.FileList&&window.Blob){molfile.addEventListener('change',MyFileReader,false);}else{alert('The File APIs are not fully supported by your browser.');}}
drawPeriodic();var molecule=Mol();viewmode();if(typeof molecule=='undefined')
delMolecule();if(molecule[0].numatoms<1){delMolecule();loadMolecule();formula();centerMolecule();}
drawMolecule();pickClouds(4);pickElem("C");userDefined();}
function newAtom(OnAtom){var i,j,k,numbonds;var vx,vy,vz,vd;var Rij,Rnew;var elem,pos;var errorH;var bondlist=[];var param=parameters();var molecule=Mol();var bonds=BondMatrix();var activeCanvas=activeWin("");atomicNumber=lookupSymbol(param.element);numbonds=bonds[OnAtom][0];if(numbonds==0){Rnew=element(atomicNumber,"radius")+element(molecule[OnAtom].atomicnumber,"radius");dx=molecule[OnAtom].x+Rnew;dy=molecule[OnAtom].y;dz=molecule[OnAtom].z;addAtom(atomicNumber,dx,dy,dz);addBond(OnAtom,molecule[0].numatoms);addH(molecule[0].numatoms);centerMolecule();drawMolecule(activeCanvas);return;}
pos=0;for(i=1;i<=molecule[0].numatoms;i++){if((bonds[OnAtom][i]>0)&&(i!=OnAtom))
bondlist[++pos]=i;}
bondlist[0]=pos;if(bondlist[0]!=bonds[OnAtom][0])
alert("ERROR: Supposed to be "+numbonds+" bonds on atom "+OnAtom+", but "+pos+" bonds found.");if(atomicNumber==1){vx=0.0;vy=0.0;vz=0.0;for(i=1;i<=numbonds;i++){j=bondlist[i];dx=molecule[j].x-molecule[OnAtom].x;dy=molecule[j].y-molecule[OnAtom].y;dz=molecule[j].z-molecule[OnAtom].z;dd=Math.sqrt(dx*dx+dy*dy+dz*dz);vx+=dx/dd;vy+=dy/dd;vz+=dz/dd;}
vd=Math.sqrt(vx*vx+vy*vy+vz*vz);Rnew=element(1,"radius")+element(molecule[OnAtom].atomicnumber,"radius");vx=molecule[OnAtom].x-vx*Rnew/vd;vy=molecule[OnAtom].y-vy*Rnew/vd;vz=molecule[OnAtom].z-vz*Rnew/vd;addAtom(1,vx,vy,vz);for(pos=1;pos<=numbonds;pos++){errorH=0;Rij=distance(molecule,bondlist[pos],molecule[0].numatoms);if(Rij<0.2)
errorH=1;}
if((errorH)&&(numbonds>1)){i=bondlist[1];j=bondlist[2];vx=(molecule[i].y-molecule[OnAtom].y)*(molecule[j].z-molecule[OnAtom].z);vx-=(molecule[i].z-molecule[OnAtom].z)*(molecule[j].y-molecule[OnAtom].y);vy=(molecule[i].z-molecule[OnAtom].z)*(molecule[j].x-molecule[OnAtom].x);vy-=(molecule[i].x-molecule[OnAtom].x)*(molecule[j].z-molecule[OnAtom].z);vz=(molecule[i].x-molecule[OnAtom].x)*(molecule[j].y-molecule[OnAtom].y);vz-=(molecule[i].y-molecule[OnAtom].y)*(molecule[j].x-molecule[OnAtom].x);vd=Math.sqrt(vx*vx+vy*vy+vz*vz);molecule[molecule[0].numatoms].x=molecule[OnAtom].x-vx*Rnew/vd;molecule[molecule[0].numatoms].y=molecule[OnAtom].y-vy*Rnew/vd;molecule[molecule[0].numatoms].z=molecule[OnAtom].z-vz*Rnew/vd;errorH=0;for(pos=1;pos<=numbonds;pos++){Rij=distance(molecule,bondlist[pos],molecule[0].numatoms);if(Rij<0.2)
errorH=1;}}
if(errorH){alert("Error adding H atom");delAtom(molecule[0].numatoms);return;}
addBond(OnAtom,molecule[0].numatoms);centerMolecule();drawMolecule(activeCanvas);numbonds=0;return;}
if(numbonds==1){i=OnAtom;j=bondlist[1];dx=molecule[i].x-molecule[j].x;dy=molecule[i].y-molecule[j].y;dz=molecule[i].z-molecule[j].z;Rij=Math.sqrt(dx*dx+dy*dy+dz*dz);Rnew=element(atomicNumber,"radius")+element(molecule[j].atomicnumber,"radius");dx*=Rnew/Rij;dy*=Rnew/Rij;dz*=Rnew/Rij;molecule[i].atomicnumber=atomicNumber;molecule[i].x=dx+molecule[j].x;molecule[i].y=dy+molecule[j].y;molecule[i].z=dz+molecule[j].z;addH(OnAtom);centerMolecule();drawMolecule(activeCanvas);}
if(numbonds>1){molecule[OnAtom].atomicnumber=atomicNumber;drawMolecule(activeCanvas);}}
function addH(atom){var i,j,clouds,Z,numH;var atom1,atom2;var errmsg;var param=parameters();var molecule=Mol();var bonds=BondMatrix();var activeCanvas=activeWin("");if(element(molecule[atom].atomicnumber,"block")!="p")
return;clouds=param.clouds;Z=molecule[atom].atomicnumber;valence=element(Z,"valence");numH=3+clouds-valence;if(numH<1)
clouds=1;if(clouds<=1)
return;atom1=0;i=0;while((atom1==0)&&(i<molecule[0].numatoms)){i++;if((bonds[atom][i]>0)&&(i!=atom))
atom1=i;}
atom2=0;if(atom1){i=0;while((atom2==0)&&(i<molecule[0].numatoms)){i++;if(bonds[atom1][i]>0)
if((i!=atom)&&(i!=atom1))
atom2=i;}}
switch(clouds){case 2:add1H(atom,atom1);break;case 3:add2H(atom,atom1,atom2,numH);break;case 4:add3H(atom,atom1,atom2,numH);break;default:break;}
centerMolecule();drawMolecule(activeCanvas);}
function add1H(atom,i){var j,dx,dy,dz;var Za,Rai,RH;var Hx,Hy,Hz;var molecule=Mol();Za=molecule[atom].atomicnumber;RH=element(Za,"radius")+element(1,"radius");if(i==0){dx=molecule[atom].x+RH;dy=molecule[atom].y;dz=molecule[atom].z;addAtom(1,Hx,Hy,Hz);addBond(atom,molecule[0].numatoms);return;}
dx=molecule[i].x-molecule[atom].x;dy=molecule[i].y-molecule[atom].y;dz=molecule[i].z-molecule[atom].z;Rai=Math.sqrt(dx*dx+dy*dy+dz*dz);Hx=molecule[atom].x-dx*RH/Rai;Hy=molecule[atom].y-dy*RH/Rai;Hz=molecule[atom].z-dz*RH/Rai;addAtom(1,Hx,Hy,Hz);addBond(atom,molecule[0].numatoms);}
function add2H(atom,i,j,numH){var Za,Zi,Zj,RaH;var daiX,daiY,daiZ,Rai;var dijX,dijY,dijZ,Rij,ang;var dpX,dpY,dpZ,dpd;var Hx,Hy,Hz,dHx,dHy,dHz;var LX,LY,LZ,Lscale;var base;var aug=new Array();var molecule=Mol();Za=molecule[atom].atomicnumber;RaH=element(Za,"radius")+element(1,"radius");if(i==0){Hx=molecule[atom].x+0.5*RaH;Hy=molecule[atom].y+RaH*Math.sqrt(3)/2;Hz=molecule[atom].z;addAtom(1,Hx,Hy,Hz);addBond(atom,molecule[0].numatoms);if(numH>1){Hy=molecule[atom].y-RaH*Math.sqrt(3)/2;addAtom(1,Hx,Hy,Hz);addBond(atom,molecule[0].numatoms);}
return;}
Zi=molecule[i].atomicnumber;daiX=molecule[i].x-molecule[atom].x;daiY=molecule[i].y-molecule[atom].y;daiZ=molecule[i].z-molecule[atom].z;Rai=Math.sqrt(daiX*daiX+daiY*daiY+daiZ*daiZ);if(j==0){for(var ii=1;ii<molecule[0].numatoms;ii++){if((ii!=atom)&&(ii!=i)){j=ii;ii=molecule[0].numatoms;}}}
if(j==0){molecule[atom].x=0.0;molecule[atom].y=0.0;molecule[atom].z=0.0;molecule[i].x=-Rai;molecule[i].y=0.0;molecule[i].z=0.0;Hx=molecule[atom].x+0.5*RaH;Hy=molecule[atom].y+RaH*Math.sqrt(3)/2;Hz=molecule[atom].z;addAtom(1,Hx,Hy,Hz);addBond(atom,molecule[0].numatoms);if(numH>1){Hy=molecule[atom].y-RaH*Math.sqrt(3)/2;addAtom(1,Hx,Hy,Hz);addBond(atom,molecule[0].numatoms);}
return;}
Zj=molecule[j].atomicnumber;dijX=molecule[j].x-molecule[i].x;dijY=molecule[j].y-molecule[i].y;dijZ=molecule[j].z-molecule[i].z;Rij=Math.sqrt(dijX*dijX+dijY*dijY+dijZ*dijZ);aug[0]=daiX;aug[1]=daiY;aug[2]=daiZ;aug[3]=-RaH*Rai/2;ang=(-daiX*dijX-daiY*dijY-daiZ*dijZ)/(Rai*Rij);ang=Math.acos(-1/2)+Math.PI-Math.acos(ang);aug[4]=dijX;aug[5]=dijY;aug[6]=dijZ;aug[7]=RaH*Rij*Math.cos(ang);dpX=dijZ*daiY-dijY*daiZ;dpY=dijX*daiZ-dijZ*daiX;dpZ=dijY*daiX-dijX*daiY;dpd=Math.sqrt(dpX*dpX+dpY*dpY+dpZ*dpZ);aug[8]=dpX;aug[9]=dpY;aug[10]=dpZ;aug[11]=0.0;var coord=gaussElim(aug);Hx=molecule[atom].x+coord[0];Hy=molecule[atom].y+coord[1];Hz=molecule[atom].z+coord[2];addAtom(1,Hx,Hy,Hz);addBond(atom,molecule[0].numatoms);if(numH==1){return;}
aug[0]=daiX;aug[1]=daiY;aug[2]=daiZ;aug[3]=-RaH*Rai/2;ang=(-daiX*dijX-daiY*dijY-daiZ*dijZ)/(Rai*Rij);ang=Math.acos(ang)-Math.acos(0.5);aug[4]=dijX;aug[5]=dijY;aug[6]=dijZ;aug[7]=RaH*Rij*Math.cos(ang);aug[8]=dpX;aug[9]=dpY;aug[10]=dpZ;aug[11]=0.0;debug="\nRow 1: "+aug[0].toFixed(4)+" "+aug[1].toFixed(4);debug+=" "+aug[2].toFixed(4)+" "+aug[3].toFixed(4);debug+="\nRow 2: "+aug[4].toFixed(4)+" "+aug[5].toFixed(4);debug+=" "+aug[6].toFixed(4)+" "+aug[7].toFixed(4);debug+="\nRow 3: "+aug[8].toFixed(4)+" "+aug[9].toFixed(4);debug+=" "+aug[10].toFixed(4)+" "+aug[11].toFixed(4);coord=gaussElim(aug);Hx=molecule[atom].x+coord[0];Hy=molecule[atom].y+coord[1];Hz=molecule[atom].z+coord[2];debug="H2 at: ("+Hx.toFixed(4)+", "+Hy.toFixed(4)+", "+Hz.toFixed(4)+")";addAtom(1,Hx,Hy,Hz);addBond(atom,molecule[0].numatoms);debug="atom = "+atom+"  i = "+i+"  numatoms = "+molecule[0].numatoms;debug+="\n"+element(molecule[molecule[0].numatoms].atomicnumber,"symbol");debug+="\nRow 1: "+aug[0].toFixed(4)+" "+aug[1].toFixed(4);debug+=" "+aug[2].toFixed(4)+" "+aug[3].toFixed(4);debug+="\nRow 2: "+aug[4].toFixed(4)+" "+aug[5].toFixed(4);debug+=" "+aug[6].toFixed(4)+" "+aug[7].toFixed(4);debug+="\nRow 3: "+aug[8].toFixed(4)+" "+aug[9].toFixed(4);debug+=" "+aug[10].toFixed(4)+" "+aug[11].toFixed(4);debug+="\nCross: "+dpX.toFixed(4)+" "+dpY.toFixed(4)+" "+dpZ.toFixed(4);}
function add3H(atom,i,j,numH){var Za,Zi,Zj,RaH;var daiX,daiY,daiZ,Rai;var dijX,dijY,dijZ,Rij,ang;var dpX,dpY,dpZ,dpd;var Hx,Hy,Hz,dHx,dHy,dHz;var LX,LY,LZ,Lscale;var base;var aug=new Array();var molecule=Mol();Za=molecule[atom].atomicnumber;Zi=molecule[i].atomicnumber;Zj=molecule[j].atomicnumber;RaH=element(Za,"radius")+element(1,"radius");daiX=molecule[i].x-molecule[atom].x;daiY=molecule[i].y-molecule[atom].y;daiZ=molecule[i].z-molecule[atom].z;Rai=Math.sqrt(daiX*daiX+daiY*daiY+daiZ*daiZ);aug[0]=daiX;aug[1]=daiY;aug[2]=daiZ;aug[3]=-RaH*Rai/3;dijX=molecule[j].x-molecule[i].x;dijY=molecule[j].y-molecule[i].y;dijZ=molecule[j].z-molecule[i].z;Rij=Math.sqrt(dijX*dijX+dijY*dijY+dijZ*dijZ);ang=(-daiX*dijX-daiY*dijY-daiZ*dijZ)/(Rai*Rij);ang=Math.acos(-1/3)+Math.PI-Math.acos(ang);aug[4]=dijX;aug[5]=dijY;aug[6]=dijZ;aug[7]=RaH*Rij*Math.cos(ang);dpX=dijZ*daiY-dijY*daiZ;dpY=dijX*daiZ-dijZ*daiX;dpZ=dijY*daiX-dijX*daiY;dpd=Math.sqrt(dpX*dpX+dpY*dpY+dpZ*dpZ);if(dpd==0){dpX=molecule[atom].y;dpY=-molecule[atom].x;dpZ=molecule[atom].z;dpd=Math.sqrt(dpX*dpX+dpY*dpY+dpZ*dpZ);}
aug[8]=dpX;aug[9]=dpY;aug[10]=dpZ;aug[11]=0.0;var coord=gaussElim(aug);Hx=molecule[atom].x+coord[0];Hy=molecule[atom].y+coord[1];Hz=molecule[atom].z+coord[2];addAtom(1,Hx,Hy,Hz);addBond(atom,molecule[0].numatoms);if(numH==1){return;}
base=molecule[0].numatoms;Lscale=RaH/(Rai*3);LX=molecule[atom].x-daiX*Lscale;LY=molecule[atom].y-daiY*Lscale;LZ=molecule[atom].z-daiZ*Lscale;aug[0]=molecule[base].x-LX;aug[1]=molecule[base].y-LY;aug[2]=molecule[base].z-LZ;aug[3]=-RaH*RaH*4/9;dHx=coord[0];dHy=coord[1];dHz=coord[2];aug[4]=molecule[atom].x-LX;aug[5]=molecule[atom].y-LY;aug[6]=molecule[atom].z-LZ;aug[7]=0.0;aug[8]=dpX;aug[9]=dpY;aug[10]=dpZ;aug[11]=RaH*dpd*Math.sqrt(2/3);coord=gaussElim(aug);Hx=LX+coord[0];Hy=LY+coord[1];Hz=LZ+coord[2];addAtom(1,Hx,Hy,Hz);addBond(atom,molecule[0].numatoms);if(numH==2){return;}
aug[0]=molecule[base].x-LX;aug[1]=molecule[base].y-LY;aug[2]=molecule[base].z-LZ;aug[3]=-RaH*RaH*4/9;dHx=coord[0];dHy=coord[1];dHz=coord[2];aug[4]=molecule[atom].x-LX;aug[5]=molecule[atom].y-LY;aug[6]=molecule[atom].z-LZ;aug[7]=0.0;dpd=Math.sqrt(dpX*dpX+dpY*dpY+dpZ*dpZ);aug[8]=dpX;aug[9]=dpY;aug[10]=dpZ;aug[11]=-RaH*dpd*Math.sqrt(2/3);debug="atom = "+atom+"  i = "+i+"  numatoms = "+molecule[0].numatoms;debug+="\n"+element(molecule[molecule[0].numatoms].atomicnumber,"symbol");debug+="\nRow 1: "+aug[0].toFixed(4)+" "+aug[1].toFixed(4);debug+=" "+aug[2].toFixed(4)+" "+aug[3].toFixed(4);debug+="\nRow 2: "+aug[4].toFixed(4)+" "+aug[5].toFixed(4);debug+=" "+aug[6].toFixed(4)+" "+aug[7].toFixed(4);debug+="\nRow 3: "+aug[8].toFixed(4)+" "+aug[9].toFixed(4);debug+=" "+aug[10].toFixed(4)+" "+aug[11].toFixed(4);debug+="\nCross: "+dpX.toFixed(4)+" "+dpY.toFixed(4)+" "+dpZ.toFixed(4);coord=gaussElim(aug);Hx=LX+coord[0];Hy=LY+coord[1];Hz=LZ+coord[2];addAtom(1,Hx,Hy,Hz);addBond(atom,molecule[0].numatoms);}
function gaussElim(aug){var x,y,z,c;var coord=new Array();var ax=parseFloat(aug[0]);var ay=parseFloat(aug[1]);var az=parseFloat(aug[2]);var ac=parseFloat(aug[3]);var bx=parseFloat(aug[4]);var by=parseFloat(aug[5]);var bz=parseFloat(aug[6]);var bc=parseFloat(aug[7]);var cx=parseFloat(aug[8]);var cy=parseFloat(aug[9]);var cz=parseFloat(aug[10]);var cc=parseFloat(aug[11]);if((Math.abs(bx)>Math.abs(ax))&&(Math.abs(bx)>Math.abs(cx))){x=ax;y=ay;z=az;c=ac;ax=bx;ay=by;az=bz;ac=bc;bx=x;by=y;bz=z;bc=c;}
if((Math.abs(cx)>Math.abs(ax))&&(Math.abs(cx)>Math.abs(bx))){x=ax;y=ay;z=az;c=ac;ax=cx;ay=cy;az=cz;ac=cc;cx=x;cy=y;cz=z;cc=c;}
if(Math.abs(cx)>Math.abs(bx)){x=bx;y=by;z=bz;c=bc;bx=cx;by=cy;bz=cz;bc=cc;cx=x;cy=y;cz=z;cc=c;}
if((ax!=0)&&(bx!=0)){factor=-ax/bx;bx=0.0;by=by*factor+ay;bz=bz*factor+az;bc=bc*factor+ac;}
if((ax!=0)&&(cx!=0)){factor=-ax/cx;cx=0.0;cy=cy*factor+ay;cz=cz*factor+az;cc=cc*factor+ac;}
if(Math.abs(cy)>Math.abs(by)){y=by;z=bz;c=bc;by=cy;bz=cz;bc=cc;cy=y;cz=z;cc=c;}
if((by!=0)&&(cy!=0)){factor=-by/cy;cy=0.0;cz=cz*factor+bz;cc=cc*factor+bc;}
coord[2]=0.0;if(cz!=0){coord[2]=cc/cz;}
coord[1]=0.0;if(by!=0){coord[1]=(bc-(bz*coord[2]))/by;}
coord[0]=0.0;if(ax!=0){coord[0]=(ac-(az*coord[2])-(ay*coord[1]))/ax;}
return coord;}
function mechanics(){var i,j,k;var Z;var loop;var erg,deltaE;var molOLD=new Array();var molNEW=new Array();var molecule=Mol();var activecanvas=activeWin("");var canvas=document.getElementById(activecanvas);var ctx=canvas.getContext('2d');var width=canvas.width;var MAXSTEP=0.2;var MAXLOOP=500;var ETHRESH=0.0000002;Undo("save");InfoWin("Simple Geometry Optimization starting\n",1);geomLabel(ctx,"Simple Geometry Optimization started",width);molOLD=hybridization();var DEBUG=0;if(DEBUG>0){InfoWin("Hybridization\n");for(i=1;i<=molecule[0].numatoms;i++){Z=molecule[i].atomicnumber;InfoWin(element(Z,"symbol")+" has "+molOLD[i].hybrid+" hybrid orbitals\n");}}
erg=mechEnergy(molOLD);molOLD[0].energy=erg;molOLD[0].step=MAXSTEP;molNEW[0]=new energyObject();molNEW[0].energy=molOLD[0].energy;molNEW[0].step=molOLD[0].step;for(i=1;i<=molecule[0].numatoms;i++){molNEW[i]=new mechanicsObject();molNEW[i].hybrid=molOLD[i].hybrid;molNEW[i].x=molOLD[i].x;molNEW[i].y=molOLD[i].y;molNEW[i].z=molOLD[i].z;}
loop=0;deltaE=ETHRESH*2.0;InfoWin(0+": Energy = "+erg.toFixed(8)+"\n");while((loop<MAXLOOP)&&(deltaE>ETHRESH)){molNEW=optimize(molOLD);deltaE=Math.abs(molOLD[0].energy-molNEW[0].energy);if(molNEW[0].step>MAXSTEP)
molNEW[0].step=MAXSTEP;molOLD[0].energy=molNEW[0].energy;molOLD[0].step=molNEW[0].step;for(i=1;i<=molecule[0].numatoms;i++){molOLD[i].hybrid=molNEW[i].hybrid;molOLD[i].x=molNEW[i].x;molOLD[i].y=molNEW[i].y;molOLD[i].z=molNEW[i].z;}
loop++;if(loop<3)
if(deltaE<ETHRESH)
deltaE=ETHRESH*2.0;if(deltaE<ETHRESH){if(molNEW[0].step<MAXSTEP){molOLD[0].step*=1.5;molNEW=optimize(molOLD);deltaE=Math.abs(molOLD[0].energy-molNEW[0].energy);if(deltaE>ETHRESH){molOLD[0].energy=molNEW[0].energy;molOLD[0].step=molNEW[0].step;for(i=1;i<=molecule[0].numatoms;i++){molOLD[i].hybrid=molNEW[i].hybrid;molOLD[i].x=molNEW[i].x;molOLD[i].y=molNEW[i].y;molOLD[i].z=molNEW[i].z;}}}}
InfoWin(loop+": Energy = "+molNEW[0].energy.toFixed(8)+"\n");DEBUG=1;if((DEBUG>0)&&(loop%5==0)){for(i=1;i<=molecule[0].numatoms;i++){molecule[i].x=molNEW[i].x;molecule[i].y=molNEW[i].y;molecule[i].z=molNEW[i].z;}
centerMolecule();drawMolecule();geomLabel(ctx,"Simple Geometry Optimization in progress.",width);}}
InfoWin("Final Energy at loop "+loop+" = "+molNEW[0].energy.toFixed(8)+"\n");InfoWin("Geometry Optimization complete.\n");if(loop>=MAXLOOP)
InfoWin("Too many steps. Optimization may not be complete.\n");for(i=1;i<=molecule[0].numatoms;i++){molecule[i].x=molNEW[i].x;molecule[i].y=molNEW[i].y;molecule[i].z=molNEW[i].z;}
centerMolecule();drawMolecule();}
function mechanicsObject(){this.hybrid=0;this.x=0.0;this.y=0.0;this.z=0.0;}
function energyObject(){this.energy=0.0;this.rstep=0;this.astep=0;}
function distance(mol,atomA,atomB){var dx=mol[atomA].x-mol[atomB].x;var dy=mol[atomA].y-mol[atomB].y;var dz=mol[atomA].z-mol[atomB].z;var r=Math.sqrt(dx*dx+dy*dy+dz*dz);return r;}
function angle(mol,atomA,atomB,atomC){var dax=mol[atomA].x-mol[atomB].x;var day=mol[atomA].y-mol[atomB].y;var daz=mol[atomA].z-mol[atomB].z;var ra=Math.sqrt(dax*dax+day*day+daz*daz);var dbx=mol[atomC].x-mol[atomB].x;var dby=mol[atomC].y-mol[atomB].y;var dbz=mol[atomC].z-mol[atomB].z;var rb=Math.sqrt(dbx*dbx+dby*dby+dbz*dbz);var ang=(dax*dbx+day*dby+daz*dbz)/(ra*rb);if(ang>1.0)ang=1.0;if(ang<-1.0)ang=-1.0;ang=Math.acos(ang)*180.0/Math.PI;return ang;}
function dihedral(mol,atomA,atomB,atomC,atomD){var i,j,k;var dux,duy,duz;var dvx,dvy,dvz;var crossA,crossAx,crossAy,crossAz;var crossB,crossBx,crossBy,crossBz;dux=mol[atomA].x-mol[atomB].x;duy=mol[atomA].y-mol[atomB].y;duz=mol[atomA].z-mol[atomB].z;dvx=mol[atomC].x-mol[atomB].x;dvy=mol[atomC].y-mol[atomB].y;dvz=mol[atomC].z-mol[atomB].z;crossAx=duy*dvz-duz*dvy;crossAy=duz*dvx-dux*dvz;crossAz=dux*dvy-duy*dvx;crossA=Math.sqrt(crossAx*crossAx+crossAy*crossAy+crossAz*crossAz);dux=mol[atomD].x-mol[atomC].x;duy=mol[atomD].y-mol[atomC].y;duz=mol[atomD].z-mol[atomC].z;crossBx=duz*dvy-duy*dvz;crossBy=dux*dvz-duz*dvx;crossBz=duy*dvx-dux*dvy;crossB=Math.sqrt(crossBx*crossBx+crossBy*crossBy+crossBz*crossBz);ang=(-crossAx*crossBx-crossAy*crossBy-crossAz*crossBz)/(crossA*crossB);if(ang>1.0)ang=1.0;if(ang<-1.0)ang=-1.0;ang=Math.acos(ang)*180.0/Math.PI;return ang;}
function hybridization(){var i,j,k;var valence;var optmol=new Array();var molecule=Mol();var bonds=BondMatrix();optmol[0]=new energyObject();optmol[0].energy=0.0;optmol[0].step=0.0;for(i=1;i<=molecule[0].numatoms;i++){optmol[i]=new mechanicsObject();optmol[i].hybrid=0;optmol[i].x=molecule[i].x;optmol[i].y=molecule[i].y;optmol[i].z=molecule[i].z;}
for(i=1;i<=molecule[0].numatoms;i++){valence=element(molecule[i].atomicnumber,"valence");switch(valence){case 1:case 2:case 3:optmol[i].hybrid=bonds[i][0];break;default:optmol[i].hybrid=valence+bonds[i][0]-4;break;}
while((optmol[i].hybrid>bonds[i][0])&&(optmol[i].hybrid>=5)){optmol[i].hybrid=optmol[i].hybrid-1;}}
for(i=1;i<=molecule[0].numatoms;i++){if((optmol[i].hybrid==4)&&(bonds[i][0]<4)){for(j=1;j<=molecule[0].numatoms;j++){k=bonds[i][j];if(k>0){if(optmol[k].hybrid==3){optmol[i].hybrid=3;}}}}}
return optmol;}
function mechEnergy(current){var i,j,k;var ii,bi,bj,ia,ja;var r0,r1,r2;var dx,dy,dz,r,dr;var atomA,atomB,maxBonds;var da,dax,day,daz;var db,dbx,dby,dbz;var ang;var tetra=Math.acos(-1/3.0)*180.0/Math.PI;var energy=0.0;var molecule=Mol();var bonds=BondMatrix();var penaltyR=20000.0;var penaltyA=10.0;var penaltyD=5.0;var penaltyVDW=500.0;DEBUG=1;if(DEBUG>0){var hytotal=0;for(i=1;i<=molecule[0].numatoms;i++){hytotal+=current[i].hybrid;}
if(hytotal<molecule[0].numatoms)
InfoWin("*** Too few hybrid orbitals ("+hytotal+") returned at end of optimize\n");}
for(i=1;i<=molecule[0].numatoms;i++){r1=element(molecule[i].atomicnumber,"radius");if(current[i].hybrid==3)
r1-=0.05;if(current[i].hybrid==2)
r1-=0.10;for(j=1;j<=molecule[0].numatoms;j++){if(bonds[i][j]>0){k=j;r2=element(molecule[k].atomicnumber,"radius");if(current[k].hybrid==3)
r2-=0.05;if(current[k].hybrid==2)
r2-=0.10;r0=r1+r2;dx=current[i].x-current[k].x;dy=current[i].y-current[k].y;dz=current[i].z-current[k].z;r=Math.sqrt(dx*dx+dy*dy+dz*dz);energy+=penaltyR*(r-r0)*(r-r0);}}}
for(i=1;i<=molecule[0].numatoms;i++){if(current[i].hybrid>1){for(j=1;j<molecule[0].numatoms;j++){if(bonds[i][j]>0){atomA=j;dax=current[atomA].x-current[i].x;day=current[atomA].y-current[i].y;daz=current[atomA].z-current[i].z;da=Math.sqrt(dax*dax+day*day+daz*daz);for(k=j+1;k<=molecule[0].numatoms;k++){if(bonds[i][k]>0){atomB=k;dbx=current[atomB].x-current[i].x;dby=current[atomB].y-current[i].y;dbz=current[atomB].z-current[i].z;db=Math.sqrt(dbx*dbx+dby*dby+dbz*dbz);ang=(dax*dbx+day*dby+daz*dbz)/(da*db);if(ang>1.0)ang=1.0;if(ang<-1.0)ang=-1.0;ang=Math.acos(ang)*180.0/Math.PI;switch(current[i].hybrid){case 2:energy+=penaltyA*(ang-180.0)*(ang-180.0);break;case 3:energy+=penaltyA*(ang-120.0)*(ang-120.0);break;case 4:energy+=penaltyA*(ang-tetra)*(ang-tetra);break;case 5:case 6:if(ang<100.0)
energy+=penaltyA*(ang-90.0)*(ang-90.0);break;}}}}}}}
for(i=1;i<molecule[0].numatoms;i++){if(current[i].hybrid==4){for(ii=i+1;ii<=molecule[0].numatoms;ii++){if((bonds[i][ii]>0)&&(current[ii].hybrid==4)){j=ii;for(bi=1;bi<=molecule[0].numatoms;bi++){if((bonds[i][bi]>0)&&(bi!=j)&&(bi!=i)){ia=bi;for(bj=1;bj<=molecule[j].numatoms;bj++){if((bonds[j][bj]>0)&&(bj!=j)&&(bj!=i)&&(bj!=ia)){ja=molecule[j].bonds[bj];ang=Math.abs(dihedral(current,ia,i,j,ja));while(ang>120.0)
ang-=120.0;energy+=penaltyD*(ang-60.0)*(ang-60.0);}}}}}}}}
for(i=1;i<molecule[0].numatoms;i++){if(current[i].hybrid==3){for(ii=i+1;ii<=molecule[i].numatoms;ii++){if((bonds[i][ii]>0)&&(current[j].hybrid==3)){j=ii;for(bi=1;bi<=molecule[i].numatoms;bi++){if((bonds[i][bi]>0)&&(bi!=j)&&(bi!=i)){ia=bi;for(bj=1;bj<=molecule[j].numatoms;bj++){if((bonds[j][bj]>0)&&(bj!=i)&&(bj!=j)&&(bj!=ia)){ja=bj;ang=Math.abs(dihedral(current,ia,i,j,ja));if(ang>180.0)
ang-=180.0;if(ang>135.0)
ang=180.0-ang;energy+=penaltyD*ang*ang;}}}}}}}}
for(i=1;i<molecule[0].numatoms;i++){r1=element(molecule[i].atomicnumber,"radius");for(j=i+1;j<=molecule[0].numatoms;j++){r2=element(molecule[j].atomicnumber,"radius");r=distance(current,i,j);if(r<0.1)
r=0.1;r=r/(r1+r2);energy+=penaltyVDW/(r*r*r*r*r*r);}}
return energy;}
function changexyz(current){var molecule=Mol();var i,j,k;var ixyz;var delta=[];var EZero,energyX,energyY,energyZ;var stepx,stepy,stepz;var stepfactor;var oldx,oldy,oldz;var randomnumber;var stepsize=current[0].step;var DEBUG=0;if(DEBUG>0){InfoWin("Hybridization\n");for(i=1;i<=molecule[0].numatoms;i++){Z=molecule[i].atomicnumber;InfoWin(element(Z,"symbol")+" has "+current[i].hybrid+" hybrid orbitals\n");}}
for(i=0;i<=molecule[0].numatoms;i++){delta[i]=[0.0,0.0,0.0];}
var trial=new Array();trial[0]=new energyObject();trial[0].energy=current[0].energy;trial[0].step=current[0].step;for(i=1;i<=molecule[0].numatoms;i++){trial[i]=new mechanicsObject();trial[i].hybrid=current[i].hybrid;trial[i].x=current[i].x;trial[i].y=current[i].y;trial[i].z=current[i].z;}
EZero=mechEnergy(trial);for(i=1;i<=molecule[0].numatoms;i++){oldx=trial[i].x;oldy=trial[i].y;oldz=trial[i].z;for(ixyz=0;ixyz<6;ixyz++){stepx=0.0;stepy=0.0;stepz=0.0;energyX=EZero;energyY=EZero;energyZ=EZero;(ixyz%2)?stepfactor=1.0:stepfactor=-1.0;switch(ixyz){case 0:case 1:trial[i].x=oldx+stepfactor*stepsize;Energy=mechEnergy(trial);while((Energy>EZero)&&(stepfactor>0.1)){stepfactor*=0.75;trial[i].x=oldx+stepfactor*stepsize;Energy=mechEnergy(trial);}
if(Energy<energyX)
stepx=stepfactor;trial[i].x=oldx;delta[i][0]=stepx*stepsize;break;case 2:case 3:trial[i].y=oldy+stepfactor*stepsize;Energy=mechEnergy(trial);while((Energy>EZero)&&(stepfactor>0.1)){stepfactor*=0.75;trial[i].y=oldy+stepfactor*stepsize;Energy=mechEnergy(trial);}
if(Energy<energyY)
stepy=stepfactor;trial[i].y=oldy;delta[i][1]=stepy*stepsize;break;case 4:case 5:trial[i].z=oldz+stepfactor*stepsize;Energy=mechEnergy(trial);while((Energy>EZero)&&(stepfactor>0.1)){stepfactor*=0.75;trial[i].z=oldz+stepfactor*stepsize;Energy=mechEnergy(trial);}
if(Energy<energyZ)
stepz=stepfactor;trial[i].z=oldz;delta[i][2]=stepz*stepsize;break;}}}
return delta;}
function optimize(current){var i,j,k;var ib;var newstep;var EFit;var EMin;var beststep,trial;var maxstep;var delta=new Array();var molNEW=new Array();var molecule=Mol();var MINSTEP=0.001;var step=current[0].step;var eINITIAL=current[0].energy;DEBUG=1;if(DEBUG>0){var erg=mechEnergy(current);if(erg!=eINITIAL)
InfoWin("*** Call to mechEnergy changed energy from "+eINITIAL+" to "+erg+"\n");var hytotal=0;for(i=1;i<=molecule[0].numatoms;i++){hytotal+=current[i].hybrid;}
if(hytotal<molecule[0].numatoms)
InfoWin("*** Too few hybrid orbitals ("+hytotal+")\n");}
for(i=0;i<=molecule[0].numatoms;i++){delta[i]=[0.0,0.0,0.0];}
delta=changexyz(current);maxstep=0.0;for(i=0;i<=molecule[0].numatoms;i++){for(j=0;j<3;j++){if(Math.abs(delta[i][j])>maxstep)
maxstep=Math.abs(delta[i][j]);}}
EMin=current[0].energy;beststep=0.0;trial=1.0;EFit=trialEnergy(current,delta,trial);while((EFit>EMin)&&(trial>0.002)){trial*=0.75;EFit=trialEnergy(current,delta,trial);}
if(EFit<EMin){beststep=trial;EMin=EFit;}
newstep=(beststep+0.5)*(current[0].step+maxstep);if(newstep<MINSTEP)
newstep=MINSTEP;molNEW[0]=new energyObject();molNEW[0].energy=EMin;molNEW[0].step=newstep;for(i=1;i<=molecule[0].numatoms;i++){molNEW[i]=new mechanicsObject();molNEW[i].hybrid=current[i].hybrid;molNEW[i].x=current[i].x+beststep*delta[i][0];molNEW[i].y=current[i].y+beststep*delta[i][1];molNEW[i].z=current[i].z+beststep*delta[i][2];}
DEBUG=0;if(DEBUG>0){for(i=0;i<=molecule[0].numatoms;i++){InfoWin("Change in coordinates = (");for(j=0;j<3;j++){InfoWin(delta[i][j].toFixed(5));if(j<2)
InfoWin(", ");}
InfoWin(")\n");}
InfoWin("--- Max change = "+maxstep.toFixed(5)+"\n");}
return(molNEW);}
function trialEnergy(current,delta,step){var i;var trial=new Array();var molecule=Mol();trial[0]=new energyObject();trial[0].energy=current[0].energy;trial[0].step=current[0].step;for(i=1;i<=molecule[0].numatoms;i++){trial[i]=new mechanicsObject();trial[i].hybrid=current[i].hybrid;trial[i].x=current[i].x+step*delta[i][0];trial[i].y=current[i].y+step*delta[i][1];trial[i].z=current[i].z+step*delta[i][2];}
return mechEnergy(trial);}
function createQC(){var i;var contents="";var xyzstring=Array();var molecule=Mol();var NameForm=document.getElementById("Name");var filename=NameForm.value;if(filename.length<1){alert("Filename must be given.");return;}
hideQCEdit();showQCSubmit();filename=filename.replace(/^\s+/,"");filename=filename.replace(/\s+$/,"");i=filename.indexOf(" ");while(i>0){filename=filename.replace(/\s+/,"_");i=filename.indexOf(" ");}
i=filename.search(/\W/);while(i>0){filename=filename.replace(/\W/,"");i=filename.search(/\W/);}
var CommentForm=document.getElementById("Comment");var comment=CommentForm.value;comment=comment.replace(/^\s+/,"");comment=comment.replace(/\s+$/,"");var chargeForm=document.getElementById("Charge");var charge=chargeForm.value;var TypeForm=document.SelectType;for(i=0;i<TypeForm.Type.length;i++)
if(TypeForm.Type[i].checked){calcType=TypeForm.Type[i].value;}
var BasisForm=document.SelectBasis;for(i=0;i<BasisForm.Basis.length;i++)
if(BasisForm.Basis[i].checked){basisSet=BasisForm.Basis[i].value;}
for(i=0;i<document.SelectDFT.DFT.length;i++)
if(document.SelectDFT.DFT[i].checked){DFT=document.SelectDFT.DFT[i].value;}
for(i=0;i<document.SelectPCM.PCM.length;i++)
if(document.SelectPCM.PCM[i].checked){PCM=document.SelectPCM.PCM[i].value;}
InfoWin("!! filename="+filename+"\n",1);InfoWin("!\n!   GAMESS Calculation input file\n");InfoWin("!   "+comment+"\n!\n");var HSSEND="";if(calcType=="FULL"){calcType="OPTIMIZE";HSSEND="HSSEND=.TRUE. ";}
InfoWin(" $CONTRL SCFTYP=RHF MAXIT=50 RUNTYP="+calcType+"\n");InfoWin("         COORD=UNIQUE MULT=1\n");InfoWin("         ICHARG="+charge+"\n");if(DFT!="NONE"){InfoWin("         DFTTYP="+DFT+"\n");}
InfoWin("         MOLPLT=.FALSE. PLTORB=.FALSE.  $END\n");InfoWin(" $SYSTEM TIMLIM=480 MWORDS=6  $END\n\n");InfoWin(" $STATPT OPTTOL=0.00005 NSTEP=60 "+HSSEND+"$END\n\n");if(DFT!="NONE"){InfoWin(" $DFT    METHOD=GRID  NLEB=590  $END\n\n");}
switch(basisSet){case"STO-3G":InfoWin(" $BASIS  GBASIS=STO NGAUSS=3 $END\n\n");break;case"3-21G":InfoWin(" $BASIS  GBASIS=N21 NGAUSS=3 $END\n\n");break;case"6-31G*":InfoWin(" $BASIS  GBASIS=N31 NGAUSS=6\n");InfoWin("         NDFUNC=1   NPFUNC=0  $END\n\n");break;case"6-311G**":InfoWin(" $BASIS  GBASIS=N311 NGAUSS=6\n");InfoWin("         NDFUNC=1   NPFUNC=1  $END\n\n");break;}
if(PCM!="None"){InfoWin(" $PCM  SOLVNT="+PCM+"  $END\n\n");}
InfoWin(" $SCF    DIRSCF=.T. $END\n");InfoWin(" $GUESS  GUESS=HUCKEL  $END\n\n");InfoWin(" $DATA\n");InfoWin("   "+comment+"\n");InfoWin("  C1\n");for(i=1;i<=molecule[0].numatoms;i++){A=molecule[i].atomicnumber;x=molecule[i].x;y=molecule[i].y;z=molecule[i].z;xyzstring=showxyz(x,y,z);symbol=element(A,"symbol");space="   ";if(symbol.length==1)
space="    ";if(A<10)
space+=" ";InfoWin(" "+symbol+space+A+"   "+xyzstring+"\n");}
InfoWin(" $END\n");}
function showxyz(x,y,z){var string=Array();var space=Array();space="";if(x>10)
space=" ";if((x>=0)&&(x<10))
space="  ";if((x<0)&&(x>-10))
space=" ";string=space+x.toFixed(3);space="";if(y>10)
space=" ";if((y>=0)&&(y<10))
space="  ";if((y<0)&&(y>-10))
space=" ";string+="   "+space+y.toFixed(3);space="";if(z>10)
space=" ";if((z>=0)&&(z<10))
space="  ";if((z<0)&&(z>-10))
space=" ";string+="   "+space+z.toFixed(3);return string;}
function writeQC(){var i;var url="write.php";var contents="";var lines=Array();var filename=Array();hideQCSubmit();try{var xmlhttp=new XMLHttpRequest();}catch(e){InfoWin("\nUnable to write data.");return;}
xmlhttp.onreadystatechange=function(){if(xmlhttp.readyState==4&&xmlhttp.status==200){InfoWin("\n"+xmlhttp.responseText,1);}}
var InfoBox=document.getElementById("information");lines=InfoBox.value;var pos=lines.indexOf("\n");filename=lines.substr(12,pos-12);lines=lines.substr(pos+1);var path="";contents="path="+path;contents+="&filename="+filename;contents+="&contents="+lines;xmlhttp.open("POST",url,true);xmlhttp.setRequestHeader("Content-type","application/x-www-form-urlencoded");xmlhttp.send(contents);}
function showQueue(){try{var xmlhttp=new XMLHttpRequest();}catch(e){InfoWin("\nUnable to write data.");return;}
xmlhttp.onreadystatechange=function(){if(xmlhttp.readyState==4&&xmlhttp.status==200){InfoWin(xmlhttp.responseText,1);}}
xmlhttp.open("POST","showqueue.php",true);xmlhttp.setRequestHeader("Content-type","application/x-www-form-urlencoded");xmlhttp.send();}
function showQCEdit(){document.getElementById("paramDiv").style.display="inline";}
function hideQCEdit(){document.getElementById("paramDiv").style.display="none";}
function showQCSubmit(){document.getElementById("submitDiv").style.display="inline";}
function hideQCSubmit(){document.getElementById("submitDiv").style.display="none";}
function toggleDirWin(){if(typeof toggleDirWin.state=='undefined'){toggleDirWin.state="1";}
if(toggleDirWin.state=="0"){document.getElementById("dirDiv").style.display="none";document.getElementById("ServerBtn").value="Show Server files";toggleDirWin.state="1";}else{document.getElementById("dirDiv").style.display="inline";document.getElementById("ServerBtn").value="Hide Server files";toggleDirWin.state="0";dirList("");}}
function showname(myfile){var mode="show";var url="read.php";if(typeof showname.mode=='undefined')
showname.mode="show";if(typeof myfile=='undefined')
return;while(myfile[0]=="/"){alert("Leading // found in "+myfile[0]);myfile=myfile.substring(1);}
toggleDirWin();try{var xmlhttp=new XMLHttpRequest();}catch(e){InfoWin("\nUnable to read data.");return;}
xmlhttp.onreadystatechange=function(){if(xmlhttp.readyState==4&&xmlhttp.status==200){lines=xmlhttp.responseText;InfoWin(lines,1);if(myfile.indexOf('.mol')>1){Undo("save");var fileinfo=new Array();fileinfo.name=myfile;fileinfo.type="mol file";fileinfo.size="Not known";var pos=lines.indexOf("\n");lines=lines.substr(pos+1);lines=lines.split("\n");readMOLfile(fileinfo,lines);centerMolecule();drawMolecule();formula();}
if(myfile.indexOf('.inp')>1){Undo("save");lines=lines.split("\n");readINPfile(lines);centerMolecule();drawMolecule();formula();}}}
contents="filename="+myfile;xmlhttp.open("POST",url,true);xmlhttp.setRequestHeader("Content-type","application/x-www-form-urlencoded");xmlhttp.send(contents);}
function fillDelWin(filename){var i,j,pos;var contents;var delbox=document.getElementById('delDiv');if(typeof fillDelWin.num=='undefined'){fillDelWin.num=0;fillDelWin.sname=new Array();fillDelWin.full=new Array();}
if(typeof filename=='undefined')
filename="";if(filename.length<1){delbox.innerHTML="";delbox.style.display="none";fillDelWin.num=0;return;}
if(filename.substring(0,1)=="-"){for(i=0;i<fillDelWin.num;i++){if(filename.substring(1)==fillDelWin.full[i]){for(j=i;j<fillDelWin.num-1;j++){fillDelWin.full[j]=fillDelWin.full[j+1];fillDelWin.sname[j]=fillDelWin.sname[j+1];}
i=fillDelWin.num;fillDelWin.num--;}}
if(fillDelWin.num<=0){delbox.innerHTML="";delbox.style.display="none";return;}}
if(filename.substring(0,1)!="-"){pos=filename.lastIndexOf('/')+1;fillDelWin.full[fillDelWin.num]=filename;fillDelWin.sname[fillDelWin.num]=filename.substring(pos);fillDelWin.num++;}
delbox.style.display="inline";contents="<br /><input type=\"button\" onclick=\"fillDelWin('')\" ";contents+="value=\"Cancel\"> ";for(i=0;i<fillDelWin.num;i++){contents+="<input type=\"button\" onclick=\"deleteFile('"+fillDelWin.full[i];contents+="')\" value=\"Delete "+fillDelWin.sname[i]+"\"> ";}
delbox.innerHTML=contents;}
function deleteFile(filename){var url="delete.php";fillDelWin("-"+filename);try{var xmlhttp=new XMLHttpRequest();}catch(e){InfoWin("\nUnable to write data.");return;}
xmlhttp.onreadystatechange=function(){if(xmlhttp.readyState==4&&xmlhttp.status==200){InfoWin(xmlhttp.responseText,1);dirList(".");}}
contents="filename="+filename;xmlhttp.open("POST",url,true);xmlhttp.setRequestHeader("Content-type","application/x-www-form-urlencoded");xmlhttp.send(contents);}
function dirList(subdir){var url="dirlist.php";subdir=subdir||"";path=filepath(subdir);InfoWin("Full directory path = "+path+"\n");try{var xmlhttp=new XMLHttpRequest();}catch(e){InfoWin("\nUnable to write data.");return;}
xmlhttp.onreadystatechange=function(){if(xmlhttp.readyState==4&&xmlhttp.status==200){var rvalue=xmlhttp.responseText;document.getElementById('dirWindow').innerHTML=rvalue;}}
contents="path="+path;xmlhttp.open("POST",url,true);xmlhttp.setRequestHeader("Content-type","application/x-www-form-urlencoded");xmlhttp.send(contents);}
function filepath(subdir){if(typeof filepath.current=='undefined'){filepath.current="";}
subdir=subdir||"";if(subdir==".")
subdir="";if(subdir=="..")
subdir="";if(subdir.length<=0){filepath.current="";}else{filepath.current+="/"+subdir;}
return filepath.current;}
function peptideInfo(){var i,chainlength;var AtomSize=0.50;var sequence=new Array();var activecanvas=activeWin("");var canvas=document.getElementById(activecanvas);var centerx=canvas.width/2;var centery=canvas.height/2;InfoWin("Information about Amino Acid/Peptide Structure\n",1);sequence=backbone();chainlength=sequence[0]*3;if(chainlength<1){InfoWin("\nThis compound does not appear to an amino acid/peptide.\n");return;}
InfoWin("\nFinal Ordered sequence contains "+sequence[0]+" amino acids.\n");for(i=1;i<=chainlength;i++){InfoWin(sequence[i]);if(i<chainlength)
InfoWin(" - ");}
InfoWin("\n");if(chainlength>1){DorL(sequence);backangles(sequence);drawHighlight(activecanvas,sequence,AtomSize,centerx,centery);}}
function backbone(){var i,j,k;var bi,bii,kO,bkO;var maxBonds,maxBondsK,maxBondsKO;var numbonds,numamino,attach;var chain=new Array();var bbone=new Array();var sequence=new Array();var molecule=Mol();numamino=0;for(i=1;i<=molecule[0].numatoms;i++){attach=-1;if(molecule[i].atomicnumber==6){maxBonds=molecule[i].bonds[0];for(bi=1;bi<=maxBonds;bi++){j=molecule[i].bonds[bi];if(molecule[j].atomicnumber==7){for(bii=1;bii<=maxBonds;bii++){k=molecule[i].bonds[bii];if(molecule[k].atomicnumber==6){maxBondsK=molecule[k].bonds[0];for(bk=1;bk<=maxBondsK;bk++){kN=molecule[k].bonds[bk];if(molecule[kN].atomicnumber==7)
attach=kN;}
for(bk=1;bk<=maxBondsK;bk++){kO=molecule[k].bonds[bk];if(molecule[kO].atomicnumber==8){numbonds=molecule[k].bonds[0];if(numbonds==1){unique=1;for(na=0;na<numamino;na++){if(chain[na][0]==j)
unique=0;}
if(unique>0){chain[numamino]=new Array();chain[numamino][0]=j;chain[numamino][1]=i;chain[numamino][2]=k;chain[numamino][3]=attach;numamino++;}}}}}}}}}}
sequence[0]=0;if(numamino==0)
return sequence;lookfor=-1;pos=numamino;found=1;while(found>0){found=0;for(i=0;i<numamino;i++){if(chain[i][3]==lookfor){found=1;pos--;bbone[pos]=i;lookfor=chain[i][0];i=numamino;}}}
pos=1;sequence[0]=numamino;for(i=0;i<numamino;i++){j=bbone[i];sequence[pos++]=chain[j][0];sequence[pos++]=chain[j][1];sequence[pos++]=chain[j][2];}
return sequence;}
function DorL(sequence){var i,j,k;var iH,iR,iN,iCA,iCO;var midX,midY,midZ;var vmNx,vmNy,vmNz;var vmCx,vmCy,vmCz;var vCH,vCHx,vCHy,vCHz;var cross,crossX,crossY,crossZ;var maxBonds,ang;var numamino;var molecule=Mol();numamino=sequence[0];if(numamino<1)
return;InfoWin("\nDetermining the configuration of "+numamino+" amino acid(s).\n");for(i=0;i<numamino;i++){iH=0;iR=0;iN=sequence[i*3+1];iCA=sequence[i*3+2];iCO=sequence[i*3+3];maxBonds=molecule[iCA].bonds[0];for(j=1;j<=maxBonds;j++){k=molecule[iCA].bonds[j];if(molecule[k].atomicnumber==1)
iH=k;if((k!=iCO)&&(molecule[k].atomicnumber==6))
iR=k;}
if((iH>0)&&(iR>0)){midX=(molecule[iCO].x+molecule[iN].x+molecule[iR].x)/3.0;midY=(molecule[iCO].y+molecule[iN].y+molecule[iR].y)/3.0;midZ=(molecule[iCO].z+molecule[iN].z+molecule[iR].z)/3.0;vmNx=molecule[iN].x-midX;vmNy=molecule[iN].y-midY;vmNz=molecule[iN].z-midZ;vmCx=molecule[iCO].x-midX;vmCy=molecule[iCO].y-midY;vmCz=molecule[iCO].z-midZ;crossX=vmNy*vmCz-vmNz*vmCy;crossY=vmNz*vmCx-vmNx*vmCz;crossZ=vmNx*vmCy-vmNy*vmCx;cross=Math.sqrt(crossX*crossX+crossY*crossY+crossZ*crossZ);vCHx=molecule[iH].x-molecule[iCA].x;vCHy=molecule[iH].y-molecule[iCA].y;vCHz=molecule[iH].z-molecule[iCA].z;vCH=Math.sqrt(vCHx*vCHx+vCHy*vCHy+vCHz*vCHz);ang=(crossX*vCHx+crossY*vCHy+crossZ*vCHz)/(cross*vCH);if(ang<-0.5)
InfoWin("     - Amino acid "+(i+1)+" is L.\n");if(ang>0.5)
InfoWin("     - Amino acid "+(i+1)+" is D.\n");if(Math.abs(ang)<0.5)
InfoWin("     - Cannot determine whether amino acid "+(i+1)+" is D or L.\n");}}
return;}
function backangles(seq){var i,chainlength;var aNames=['psi','omega','phi'];var describe=["N-CA-C-N","CA-C-N-CA","C-N-CA-C"];var molecule=Mol();if(seq[0]<2)
return;InfoWin("\nShowing dihedral angles along backbone. (Omega should be ~180)\n");pos=0;iA=1;iB=2;iC=3;iD=4;chainlength=seq[0]*3;while(iD<=chainlength){ang=dihedral(molecule,seq[iA],seq[iB],seq[iC],seq[iD]);InfoWin("   Angle "+aNames[pos%3]+" ("+describe[pos%3]+") = "+ang.toFixed(3)+" degrees.\n");pos++;iA++;iB++;iC++;iD++;}}
