# Supplementary material for: CH5M3D: an HTML5 program for creating 3D molecular structures
Source: J Cheminform. 2013 Nov 18;5:46. doi: 10.1186/1758-2946-5-46 (PMC4177146; doi:10.1186/1758-2946-5-46)
Supplement: Additional file 1 — This archive contains all of the files required to create a fully-functional website using the CH5M3D library. [file 1758-2946-5-46-S1.zip › ch5m3d/qchem/account]

admin, 5baa61e4c9b93f3f0682250b6cf8331b7ee68fd8
