# Supplementary material for: CH5M3D: an HTML5 program for creating 3D molecular structures
Source: J Cheminform. 2013 Nov 18;5:46. doi: 10.1186/1758-2946-5-46 (PMC4177146; doi:10.1186/1758-2946-5-46)
Supplement: Additional file 1 — This archive contains all of the files required to create a fully-functional website using the CH5M3D library. [file 1758-2946-5-46-S1.zip › ch5m3d/qchem/delete.php]

<?php
//
//   Simple PHP script to delete file or directory
//


//
//   Get parameters
//
$filename = $_POST['filename'];

//
//   Attempt to delete requested file
//
echo "Attempting to delete file $filename\n";
if ( unlink($filename) === false ) {
  echo "Error deleting file.\n";
  return;
  }
echo "File successfully deleted\n";

//
//   Remove system files in current directory
//
$pos = strrpos($filename,".");
$logfile = substr($filename,0,$pos).".syslog";
echo "log file = [$logfile].\n";
if ( unlink($logfile) == true ) {
  echo "System log file deleted.\n";
  }
$subfile = substr($filename,0,$pos).".sub";
echo "Batch file = [$subfile].\n";
if ( unlink($subfile) == true ) {
  echo "System batch file deleted.\n";
  }

//
//   Should be able to remove directory if empty 
//
$pos = strrpos($filename,"/");
$dirname = substr($filename,0,$pos);
echo "Current directory = [$dirname]\n";
if ( rmdir($dirname) == true )
  echo "Removed empty directory $dirname\n";

// Finished
return;

?>
