# Supplementary material for: CH5M3D: an HTML5 program for creating 3D molecular structures
Source: J Cheminform. 2013 Nov 18;5:46. doi: 10.1186/1758-2946-5-46 (PMC4177146; doi:10.1186/1758-2946-5-46)
Supplement: Additional file 1 — This archive contains all of the files required to create a fully-functional website using the CH5M3D library. [file 1758-2946-5-46-S1.zip › ch5m3d/ch5m3d.js]

// ---------------------------------------------------------------------------
//
//                                  CH5M3D
//                              Version 1.2.5
//                          Written by Clarke Earley
//
// ---------------------------------------------------------------------------
//
//                            License Information
//
//    This program is free software: you can redistribute it and/or modify
//    it under the terms of the GNU General Public License as published by
//    the Free Software Foundation, either version 3 of the License, or
//    (at your option) any later version.
//
//    This program is distributed in the hope that it will be useful,
//    but WITHOUT ANY WARRANTY; without even the implied warranty of
//    MERCHANTABILITY or FITNESS FOR A PARTICULAR PURPOSE.  See the
//    GNU General Public License for more details.
//
//    You should have received a copy of the GNU General Public License
//    along with this program.  If not, see <http://www.gnu.org/licenses/>.
//
// ---------------------------------------------------------------------------
function element(a,b){if(typeof element.elem=="undefined"){element.elem=[];element.elem[0]=addElement(0,"X","s",0,0,0,0,0,0,0);element.elem[1]=addElement(1,"H","s",1,1.0079,31,255,255,255,2.2);element.elem[2]=addElement(2,"He","s",2,4.0026,28,217,255,255,0);element.elem[3]=addElement(3,"Li","s",1,6.941,128,204,128,255,0.98);element.elem[4]=addElement(4,"Be","s",2,9.0122,96,194,255,0,1.57);element.elem[5]=addElement(5,"B","p",3,10.811,84,255,181,181,2.04);element.elem[6]=addElement(6,"C","p",4,12.0107,76,144,144,144,2.55);element.elem[7]=addElement(7,"N","p",5,14.0067,71,48,80,248,3.04);element.elem[8]=addElement(8,"O","p",6,15.9994,66,255,13,13,3.44);element.elem[9]=addElement(9,"F","p",7,18.9984,57,144,224,80,3.98);element.elem[10]=addElement(10,"Ne","p",8,20.1797,58,179,227,245,0);element.elem[11]=addElement(11,"Na","s",1,22.9897,166,171,92,242,0.93);element.elem[12]=addElement(12,"Mg","s",2,24.305,141,138,255,0,1.31);element.elem[13]=addElement(13,"Al","p",3,26.9815,121,191,166,166,1.61);element.elem[14]=addElement(14,"Si","p",4,28.0855,111,240,200,160,1.9);element.elem[15]=addElement(15,"P","p",5,30.9738,107,255,128,0,2.19);element.elem[16]=addElement(16,"S","p",6,32.065,105,255,255,48,2.58);element.elem[17]=addElement(17,"Cl","p",7,35.453,102,31,240,31,3.16);element.elem[18]=addElement(18,"Ar","p",8,39.948,106,128,209,227,0);element.elem[19]=addElement(19,"K","s",1,39.0983,203,143,64,212,0.82);element.elem[20]=addElement(20,"Ca","s",2,40.078,176,61,255,0,1);element.elem[21]=addElement(21,"Sc","d",3,44.9559,170,230,230,230,1.36);element.elem[22]=addElement(22,"Ti","d",4,47.867,160,191,194,199,1.54);element.elem[23]=addElement(23,"V","d",5,50.9415,153,166,166,171,1.63);element.elem[24]=addElement(24,"Cr","d",6,51.9961,139,138,153,199,1.66);element.elem[25]=addElement(25,"Mn","d",7,54.938,139,156,122,199,1.55);element.elem[26]=addElement(26,"Fe","d",8,55.845,132,224,102,51,1.83);element.elem[27]=addElement(27,"Co","d",9,58.9332,126,240,144,160,1.88);element.elem[28]=addElement(28,"Ni","d",10,58.6934,124,80,208,80,1.91);element.elem[29]=addElement(29,"Cu","d",11,63.546,132,200,128,51,1.9);element.elem[30]=addElement(30,"Zn","d",2,65.39,122,125,128,176,1.65);element.elem[31]=addElement(31,"Ga","p",3,69.723,122,194,143,143,1.81);element.elem[32]=addElement(32,"Ge","p",4,72.64,120,102,143,143,2.01);element.elem[33]=addElement(33,"As","p",5,74.9216,119,189,128,227,2.18);element.elem[34]=addElement(34,"Se","p",6,78.96,120,255,161,0,2.55);element.elem[35]=addElement(35,"Br","p",7,79.904,120,166,41,41,2.96);element.elem[36]=addElement(36,"Kr","p",8,83.8,116,92,184,209,3);element.elem[37]=addElement(37,"Rb","s",1,85.4678,220,112,46,176,0.82);element.elem[38]=addElement(38,"Sr","s",2,87.62,195,0,255,0,0.95);element.elem[39]=addElement(39,"Y","d",3,88.9059,190,148,255,255,1.22);element.elem[40]=addElement(40,"Zr","d",4,91.224,175,148,224,224,1.33);element.elem[41]=addElement(41,"Nb","d",5,92.9064,164,115,194,201,1.6);element.elem[42]=addElement(42,"Mo","d",6,95.94,154,84,181,181,2.16);element.elem[43]=addElement(43,"Tc","d",7,98,147,59,158,158,1.9);element.elem[44]=addElement(44,"Ru","d",8,101.07,146,36,143,143,2.2);element.elem[45]=addElement(45,"Rh","d",9,102.9055,142,10,125,140,2.28);element.elem[46]=addElement(46,"Pd","d",10,106.42,139,0,105,133,2.2);element.elem[47]=addElement(47,"Ag","d",11,107.8682,145,192,192,192,1.93);element.elem[48]=addElement(48,"Cd","d",2,112.411,144,255,217,143,1.69);element.elem[49]=addElement(49,"In","p",3,114.818,142,166,117,115,1.78);element.elem[50]=addElement(50,"Sn","p",4,118.71,139,102,128,128,1.96);element.elem[51]=addElement(51,"Sb","p",5,121.76,139,158,99,181,2.05);element.elem[52]=addElement(52,"Te","p",6,127.6,138,212,122,0,2.1);element.elem[53]=addElement(53,"I","p",7,126.9045,139,148,0,148,2.66);element.elem[54]=addElement(54,"Xe","p",8,131.293,140,66,158,176,2.6);element.elem[55]=addElement(55,"Cs","s",1,132.9055,244,87,23,143,0.79);element.elem[56]=addElement(56,"Ba","s",2,137.327,215,0,201,0,0.89);element.elem[57]=addElement(57,"La","d",3,138.9055,207,112,212,255,1.1);element.elem[58]=addElement(58,"Ce","f",4,140.116,204,255,255,199,1.12);element.elem[59]=addElement(59,"Pr","f",5,140.9077,203,217,255,199,1.13);element.elem[60]=addElement(60,"Nd","f",6,144.24,201,199,255,199,1.14);element.elem[61]=addElement(61,"Pm","f",7,145,199,163,255,199,0);element.elem[62]=addElement(62,"Sm","f",8,150.36,198,143,255,199,1.17);element.elem[63]=addElement(63,"Eu","f",9,151.964,198,97,255,199,0);element.elem[64]=addElement(64,"Gd","f",10,157.25,196,69,255,199,1.2);element.elem[65]=addElement(65,"Tb","f",11,158.9253,194,48,255,199,0);element.elem[66]=addElement(66,"Dy","f",12,162.5,192,31,255,199,1.22);element.elem[67]=addElement(67,"Ho","f",13,164.9303,192,0,255,156,1.23);element.elem[68]=addElement(68,"Er","f",14,167.259,189,0,230,117,1.24);element.elem[69]=addElement(69,"Tm","f",15,168.9342,190,0,212,82,1.25);element.elem[70]=addElement(70,"Yb","f",16,173.04,187,0,191,56,0);element.elem[71]=addElement(71,"Lu","f",17,174.967,187,0,171,36,1.27);element.elem[72]=addElement(72,"Hf","d",4,178.49,175,77,194,255,1.3);element.elem[73]=addElement(73,"Ta","d",5,180.9479,170,77,166,255,1.5);element.elem[74]=addElement(74,"W","d",6,183.84,162,33,148,214,2.36);element.elem[75]=addElement(75,"Re","d",7,186.207,151,38,125,171,1.9);element.elem[76]=addElement(76,"Os","d",8,190.23,144,38,102,150,2.2);element.elem[77]=addElement(77,"Ir","d",9,192.217,141,23,84,135,2.2);element.elem[78]=addElement(78,"Pt","d",10,195.078,136,208,208,224,2.28);element.elem[79]=addElement(79,"Au","d",11,196.9665,136,255,209,35,2.54);element.elem[80]=addElement(80,"Hg","d",2,200.59,132,184,184,208,2);element.elem[81]=addElement(81,"Tl","p",3,204.3833,145,166,84,77,1.62);element.elem[82]=addElement(82,"Pb","p",4,207.2,146,87,89,97,2.33);element.elem[83]=addElement(83,"Bi","p",5,208.9804,148,158,79,181,2.02);element.elem[84]=addElement(84,"Po","p",6,209,140,171,92,0,2);element.elem[85]=addElement(85,"At","p",7,210,150,117,79,69,2.2);element.elem[86]=addElement(86,"Rn","p",8,222,150,66,130,150,0);element.elem[87]=addElement(87,"Fr","s",1,223,260,66,0,102,0.7);element.elem[88]=addElement(88,"Ra","s",2,226,221,0,125,0,0.9);element.elem[89]=addElement(89,"Ac","d",3,227,215,112,171,250,1.1);element.elem[90]=addElement(90,"Th","f",4,232.0381,206,0,186,255,1.3);element.elem[91]=addElement(91,"Pa","f",5,231.0359,200,0,161,255,1.5);element.elem[92]=addElement(92,"U","f",6,238.0289,196,0,143,255,1.38);element.elem[93]=addElement(93,"Np","f",7,237,190,0,128,255,1.36);element.elem[94]=addElement(94,"Pu","f",8,244,187,0,107,255,1.28);element.elem[95]=addElement(95,"Am","f",9,243,180,84,92,242,1.3);element.elem[96]=addElement(96,"Cm","f",10,247,169,120,92,227,1.3);element.elem[97]=addElement(97,"Bk","f",11,247,168,138,79,227,1.3);element.elem[98]=addElement(98,"Cf","f",12,251,168,161,54,212,1.3);element.elem[99]=addElement(99,"Es","f",13,252,165,179,31,212,1.3);element.elem[100]=addElement(100,"Fm","f",14,257,167,179,31,186,1.3);element.elem[101]=addElement(101,"Md","f",15,258,173,179,13,166,1.3);element.elem[102]=addElement(102,"No","f",16,259,176,189,13,135,1.3);element.elem[103]=addElement(103,"Lr","f",17,262,161,199,0,102,0);element.elem[104]=addElement(104,"Rf","d",4,267,157,204,0,89,0);element.elem[105]=addElement(105,"Db","d",5,268,149,209,0,79,0);element.elem[106]=addElement(106,"Sg","d",6,269,143,217,0,69,0);element.elem[107]=addElement(107,"Bh","d",7,270,141,224,0,56,0);element.elem[108]=addElement(108,"Hs","d",8,269,134,230,0,46,0);element.elem[109]=addElement(109,"Mt","d",9,278,129,235,0,38,0);element.elem[110]=addElement(110,"Ds","d",10,281,0,0,0,28,0);element.elem[111]=addElement(111,"Rg","d",11,281,0,0,0,28,0);element.elem[112]=addElement(112,"Cn","d",12,285,0,0,0,28,0);element.elem[113]=addElement(113,"Uut","p",3,286,0,0,0,28,0);element.elem[114]=addElement(114,"Fl","p",4,289,0,0,0,28,0);element.elem[115]=addElement(115,"Uup","p",5,288,0,0,0,28,0);element.elem[116]=addElement(116,"Lv","p",6,293,0,0,0,28,0);element.elem[117]=addElement(117,"Uus","p",7,294,0,0,0,28,0);element.elem[118]=addElement(118,"Uuo","p",8,294,0,0,0,28,0)}if((a<0)||(a>element.elem.length)){alert("Element "+a+" is not defined.");return 0}switch(b){case"symbol":return element.elem[a].symbol;break;case"block":return element.elem[a].block;break;case"valence":return element.elem[a].valence;break;case"mass":return element.elem[a].mass;break;case"radius":return element.elem[a].radius;break;case"EN":return element.elem[a].EN;break;case"color":return element.elem[a].color;break;case"gradient":return element.elem[a].gradient;break;case"label":return element.elem[a].label;break;case"max":return element.elem.length;break;default:alert("Param "+b+" is not defined.");return 0;break}}function elementObject(){this.symbol="?";this.block="?";this.valence=0;this.mass=0;this.radius=0;this.EN=0;this.color="rgb(88,88,88)";this.gradient="rgb(88,88,88)";this.label="rgb(255,255,255)"}function addElement(a,h,d,b,m,k,c,e,n,l){var o,g;var f=new elementObject();f.symbol=h;f.block=d;f.valence=b;f.mass=m;(k<=0)?o=0.1:o=k/100;f.radius=o;f.color="rgb("+c+","+e+","+n+")";f.gradient="rgb("+Math.floor(c/2)+","+Math.floor(e/2)+","+Math.floor(n/2)+")";g=c+e+n;f.label=(g>384)?"rgb(0,0,0)":"rgb(255,255,255)";f.EN=l;return f}function drawPeriodic(){var b;var c="ptable";b="<table><tr>";b+='<td class="main" id="mH"  onclick="pickElem(\'H\');">H</td>';b+='<td class="Row"  id="Row1" colspan="12">&nbsp;</td>';b+='<td class="plabel" id="plabel" colspan="4" onclick="pickElem(\'PView\');">';b+='<div id="pchooser">Metals</div></td>';b+='<td class="metl" id="pHe" onclick="pickElem(\'He\');">He</td>';b+="</tr>\n";b+="<tr>";b+='<td class="metl" id="pLi" onclick="pickElem(\'Li\');">Li</td>';b+='<td class="metl" id="pBe" onclick="pickElem(\'Be\');">Be</td>';b+='<td class="Row"  id="Row2" colspan="10">&nbsp;</td>';b+='<td class="main" id="mB"  onclick="pickElem(\'B\');">B</td>';b+='<td class="main" id="mC"  onclick="pickElem(\'C\');">C</td>';b+='<td class="main" id="mN"  onclick="pickElem(\'N\');">N</td>';b+='<td class="main" id="mO"  onclick="pickElem(\'O\');">O</td>';b+='<td class="main" id="mF"  onclick="pickElem(\'F\');">F</td>';b+='<td class="metl" id="pNe" onclick="pickElem(\'Ne\');">Ne</td>';b+="</tr>\n";b+="<tr>";b+='<td class="metl" id="pNa" onclick="pickElem(\'Na\');">Na</td>';b+='<td class="metl" id="pMg" onclick="pickElem(\'Mg\');">Mg</td>';b+='<td class="Row"  id="Row3" colspan="10">&nbsp;</td>';b+='<td class="main" id="mAl" onclick="pickElem(\'Al\')">Al</td>';b+='<td class="main" id="mSi" onclick="pickElem(\'Si\')">Si</td>';b+='<td class="main" id="mP"  onclick="pickElem(\'P\')">P</td>';b+='<td class="main" id="mS"  onclick="pickElem(\'S\')">S</td>';b+='<td class="main" id="mCl" onclick="pickElem(\'Cl\')">Cl</td>';b+='<td class="metl" id="pAr" onclick="pickElem(\'Ar\')">Ar</td>';b+="</tr>\n";b+="<tr>";b+='<td class="metl" id="pK"  onclick="pickElem(\'K\')">K</td>';b+='<td class="metl" id="pCa" onclick="pickElem(\'Ca\')">Ca</td>';b+='<td class="metl" id="pSc" onclick="pickElem(\'Sc\')">Sc</td>';b+='<td class="metl" id="pTi" onclick="pickElem(\'Ti\')">Ti</td>';b+='<td class="metl" id="pV"  onclick="pickElem(\'V\')">V</td>';b+='<td class="metl" id="pCr" onclick="pickElem(\'Cr\')">Cr</td>';b+='<td class="metl" id="pMn" onclick="pickElem(\'Mn\')">Mn</td>';b+='<td class="metl" id="pFe" onclick="pickElem(\'Fe\')">Fe</td>';b+='<td class="metl" id="pCo" onclick="pickElem(\'Co\')">Co</td>';b+='<td class="metl" id="pNi" onclick="pickElem(\'Ni\')">Ni</td>';b+='<td class="metl" id="pCu" onclick="pickElem(\'Cu\')">Cu</td>';b+='<td class="metl" id="pZn" onclick="pickElem(\'Zn\')">Zn</td>';b+='<td class="main" id="mGa" onclick="pickElem(\'Ga\')">Ga</td>';b+='<td class="main" id="mGe" onclick="pickElem(\'Ge\')">Ge</td>';b+='<td class="main" id="mAs" onclick="pickElem(\'As\')">As</td>';b+='<td class="main" id="mSe" onclick="pickElem(\'Se\')">Se</td>';b+='<td class="main" id="mBr" onclick="pickElem(\'Br\')">Br</td>';b+='<td class="metl" id="pKr" onclick="pickElem(\'Kr\')">Kr</td>';b+="</tr>\n";b+="<tr>";b+='<td class="metl" id="pRb" onclick="pickElem(\'Rb\')">Rb</td>';b+='<td class="metl" id="pSr" onclick="pickElem(\'Sr\')">Sr</td>';b+='<td class="metl" id="pY"  onclick="pickElem(\'Y\')">Y</td>';b+='<td class="metl" id="pZr" onclick="pickElem(\'Zr\')">Zr</td>';b+='<td class="metl" id="pNb" onclick="pickElem(\'Nb\')">Nb</td>';b+='<td class="metl" id="pMo" onclick="pickElem(\'Mo\')">Mo</td>';b+='<td class="metl" id="pTc" onclick="pickElem(\'Tc\')">Tc</td>';b+='<td class="metl" id="pRu" onclick="pickElem(\'Ru\')">Ru</td>';b+='<td class="metl" id="pRh" onclick="pickElem(\'Rh\')">Rh</td>';b+='<td class="metl" id="pPd" onclick="pickElem(\'Pd\')">Pd</td>';b+='<td class="metl" id="pAg" onclick="pickElem(\'Ag\')">Ag</td>';b+='<td class="metl" id="pCd" onclick="pickElem(\'Cd\')">Cd</td>';b+='<td class="main" id="mIn" onclick="pickElem(\'In\')">In</td>';b+='<td class="main" id="mSn" onclick="pickElem(\'Sn\')">Sn</td>';b+='<td class="main" id="mSb" onclick="pickElem(\'Sb\')">Sb</td>';b+='<td class="main" id="mTe" onclick="pickElem(\'Te\')">Te</td>';b+='<td class="main" id="mI"  onclick="pickElem(\'I\')">I</td>';b+='<td class="metl" id="pXe" onclick="pickElem(\'Xe\')">Xe</td>';b+="</tr>\n";b+="<tr>";b+='<td class="metl" id="pCs" onclick="pickElem(\'Cs\')">Cs</td>';b+='<td class="metl" id="pBa" onclick="pickElem(\'Ba\')">Ba</td>';b+='<td class="metl" id="pLa" onclick="pickElem(\'La\')">La</td>';b+='<td class="metl" id="pHf" onclick="pickElem(\'Hf\')">Hf</td>';b+='<td class="metl" id="pTa" onclick="pickElem(\'Ta\')">Ta</td>';b+='<td class="metl" id="pW"  onclick="pickElem(\'W\')">W</td>';b+='<td class="metl" id="pRe" onclick="pickElem(\'Re\')">Re</td>';b+='<td class="metl" id="pOs" onclick="pickElem(\'Os\')">Os</td>';b+='<td class="metl" id="pIr" onclick="pickElem(\'Ir\')">Ir</td>';b+='<td class="metl" id="pPt" onclick="pickElem(\'Pt\')">Pt</td>';b+='<td class="metl" id="pAu" onclick="pickElem(\'Au\')">Au</td>';b+='<td class="metl" id="pHg" onclick="pickElem(\'Hg\')">Hg</td>';b+='<td class="main" id="mTl" onclick="pickElem(\'Tl\')">Tl</td>';b+='<td class="main" id="mPb" onclick="pickElem(\'Pb\')">Pb</td>';b+='<td class="main" id="mBi" onclick="pickElem(\'Bi\')">Bi</td>';b+='<td class="main" id="mPo" onclick="pickElem(\'Po\')">Po</td>';b+='<td class="main" id="mAt" onclick="pickElem(\'At\')">At</td>';b+='<td class="metl" id="pRn" onclick="pickElem(\'Rn\')">Rn</td>';b+="</tr>\n";b+="<tr>";b+='<td class="metl" id="pFr"  onclick="pickElem(\'Fr\')">Fr</td>';b+='<td class="metl" id="pRa"  onclick="pickElem(\'Ra\')">Ra</td>';b+='<td class="metl" id="pAc"  onclick="pickElem(\'Ac\')">Ac</td>';b+='<td class="metl" id="pRf"  onclick="pickElem(\'Rf\')">Rf</td>';b+='<td class="metl" id="pDb"  onclick="pickElem(\'Db\')">Db</td>';b+='<td class="metl" id="pSg"  onclick="pickElem(\'Sg\')">Sg</td>';b+='<td class="metl" id="pBh"  onclick="pickElem(\'Bh\')">Bh</td>';b+='<td class="metl" id="pHs"  onclick="pickElem(\'Hs\')">Hs</td>';b+='<td class="metl" id="pMt"  onclick="pickElem(\'Mt\')">Mt</td>';b+='<td class="metl" id="pDs"  onclick="pickElem(\'Ds\')">Ds</td>';b+='<td class="metl" id="pRg"  onclick="pickElem(\'Rg\')">Rg</td>';b+='<td class="metl" id="pCn"  onclick="pickElem(\'Cn\')">Cn</td>';b+='<td class="metl" id="pUut" onclick="pickElem(\'Uut\')">Uut</td>';b+='<td class="metl" id="pFl"  onclick="pickElem(\'Fl\')">Fl</td>';b+='<td class="metl" id="pUup" onclick="pickElem(\'Uup\')">Uup</td>';b+='<td class="metl" id="pLv"  onclick="pickElem(\'Lv\')">Lv</td>';b+='<td class="metl" id="pUus" onclick="pickElem(\'Uus\')">Uus</td>';b+='<td class="metl" id="pUuo" onclick="pickElem(\'Uuo\')">Uuo</td>';b+="</tr>\n";b+="<tr>";b+='<td class="Row"  id="RowLa" colspan="2">&nbsp;</td>';b+='<td class="metl" id="pCe" onclick="pickElem(\'Ce\')">Ce</td>';b+='<td class="metl" id="pPr" onclick="pickElem(\'Pr\')">Pr</td>';b+='<td class="metl" id="pNd" onclick="pickElem(\'Nd\')">Nd</td>';b+='<td class="metl" id="pPm" onclick="pickElem(\'Pm\')">Pm</td>';b+='<td class="metl" id="pSm" onclick="pickElem(\'Sm\')">Sm</td>';b+='<td class="metl" id="pEu" onclick="pickElem(\'Eu\')">Eu</td>';b+='<td class="metl" id="pGd" onclick="pickElem(\'Gd\')">Gd</td>';b+='<td class="metl" id="pTb" onclick="pickElem(\'Tb\')">Tb</td>';b+='<td class="metl" id="pDy" onclick="pickElem(\'Dy\')">Dy</td>';b+='<td class="metl" id="pHo" onclick="pickElem(\'Ho\')">Ho</td>';b+='<td class="metl" id="pEr" onclick="pickElem(\'Er\')">Er</td>';b+='<td class="metl" id="pTm" onclick="pickElem(\'Tm\')">Tm</td>';b+='<td class="metl" id="pYb" onclick="pickElem(\'Yb\')">Yb</td>';b+='<td class="metl" id="pLu" onclick="pickElem(\'Lu\')">Lu</td>';b+='<td class="Row"  id="RowLa2" colspan="2">&nbsp;</td>';b+="</tr>\n";b+="<tr>";b+='<td class="Row"  id="RowAc" colspan="2">&nbsp;</td>';b+='<td class="metl" id="pTh" onclick="pickElem(\'Th\')">Th</td>';b+='<td class="metl" id="pPa" onclick="pickElem(\'Pa\')">Pa</td>';b+='<td class="metl" id="pU"  onclick="pickElem(\'U\')" >U</td>';b+='<td class="metl" id="pNp" onclick="pickElem(\'Np\')">Np</td>';b+='<td class="metl" id="pPu" onclick="pickElem(\'Pu\')">Pu</td>';b+='<td class="metl" id="pAm" onclick="pickElem(\'Am\')">Am</td>';b+='<td class="metl" id="pCm" onclick="pickElem(\'Cm\')">Cm</td>';b+='<td class="metl" id="pBk" onclick="pickElem(\'Bk\')">Bk</td>';b+='<td class="metl" id="pCf" onclick="pickElem(\'Cf\')">Cf</td>';b+='<td class="metl" id="pEs" onclick="pickElem(\'Es\')">Es</td>';b+='<td class="metl" id="pFm" onclick="pickElem(\'Fm\')">Fm</td>';b+='<td class="metl" id="pMd" onclick="pickElem(\'Md\')">Md</td>';b+='<td class="metl" id="pNo" onclick="pickElem(\'No\')">No</td>';b+='<td class="metl" id="pLr" onclick="pickElem(\'Lr\')">Lr</td>';b+='<td class="Row"  id="RowAc2" colspan="2">&nbsp;</td>';b+="</tr></table>\n";var a=document.getElementById(c);if(a){a.innerHTML=b}}function Mol(a){var c;var b=a||0;if(typeof Mol.molecule==="undefined"){Mol.molecule=1}if(b>0){Mol.molecule=b;BondMatrix(b)}c=Mol.molecule;if(typeof Mol.moly==="undefined"){Mol.moly=[]}if(typeof Mol.moly[c]==="undefined"){Mol.moly[c]=[];Mol.moly[c][0]=new molObject();Mol.moly[c][0].molIndex=c;Mol.moly[c][0].numatoms=0;Mol.moly[c][0].AtomScale=1;Mol.moly[c][0].showlabels=0;Mol.moly[c][0].showcharges=0;Mol.moly[c][0].gradients=1;Mol.moly[c][0].highlite=0;Mol.moly[c][0].formula="";Mol.moly[c][0].weight=0;Mol.moly[c][0].charge=999}return Mol.moly[c]}function BondMatrix(a){var c;var b=a||0;if(typeof BondMatrix.id==="undefined"){BondMatrix.id=1}if(b>0){BondMatrix.id=b}c=BondMatrix.id;if(typeof BondMatrix.bonds==="undefined"){BondMatrix.bonds=[]}if(typeof BondMatrix.bonds[c]==="undefined"){BondMatrix.bonds[c]=[]}return BondMatrix.bonds[c]}function activeWin(b){var d,e;var f=b||" ";if(typeof activeWin.mol==="undefined"){activeWin.mol=[];activeWin.mol[0]="Dummy"}if(typeof activeWin.win==="undefined"){var a=document.getElementsByTagName("canvas");if(a[0]){activeWin.win=a[0].id;activeWin.mol[1]=activeWin.win}else{return}}if(f.length>1){activeWin.win=f}e=-1;for(d=0;d<activeWin.mol.length;d++){if(activeWin.mol[d]==activeWin.win){e=d}}if(e<0){e=activeWin.mol.length;activeWin.mol[e]=activeWin.win}Mol(e);var c=document.getElementById(activeWin.win);if(c){c.onmousedown=MouseDown;document.onmouseup=MouseUp;c.onmousemove=MouseMove;c.addEventListener("mousewheel",MouseWheel,false);c.addEventListener("DOMMouseScroll",MouseWheel,false);c.addEventListener("touchstart",MouseDown);c.addEventListener("touchend",MouseUp);c.addEventListener("touchmove",MouseMove)}return activeWin.win}function atomObject(){this.atomicnumber=0;this.x=0;this.y=0;this.z=0;this.charge=0;this.highlite=0}function molObject(){this.molIndex=1;this.numatoms=0;this.AtomScale=1;this.showlabels=1;this.showcharges=0;this.gradients=1;this.highlite=0;this.hide=0;this.formula="";this.weight=0;this.charge=999}function readXYZfile(t){var d,c,m;var b,n,l,k;var s,q,o,a;var p;var g;var f=new Array();var h=new Array();var e=Mol();delMolecule();InfoWin("",1);m=parseInt(t[0].replace(/\s+/,""));if(isNaN(m)){InfoWin("*** ERROR Reading XYZ file. ***\n");return}h=t[1];h=h.replace(/\s+$/,"");InfoWin(h+"\n");InfoWin("Looking for "+m+" atoms.\n");for(d=2;d<(m+2);d++){f=t[d].replace(/\s+/g," ").replace(/^\s+/,"").split(" ");b=lookupSymbol(f[0]);if((b<1)||(b>118)){InfoWin("*** ERROR Reading XYZ file. ***\n");return}n=parseFloat(f[1]);l=parseFloat(f[2]);k=parseFloat(f[3]);addAtom(b,n,l,k);InfoWin(" "+f[0]+"("+b+")  "+n+", "+l+", "+k+"\n")}for(d=1;d<m;d++){for(c=d+1;c<=m;c++){p=1.2*(element(e[d].atomicnumber,"radius")+element(e[c].atomicnumber,"radius"));s=e[d].x-e[c].x;q=e[d].y-e[c].y;o=e[d].z-e[c].z;a=Math.sqrt(s*s+q*q+o*o);if(a<=p){addBond(d,c)}}}formula();InfoWin("Finished reading XYZ input file.\n")}function readMOLfile(a,s){var f,e;var o,n,m;var h,g;var c,d;var l=new Array();var k=Mol();var p=escape(a.name);InfoWin("File Name = "+p,1);InfoWin("\nFile Type = "+a.type);InfoWin("\nFile Size = "+a.size);delMolecule();l=s[0];l=l.replace(/\s+$/,"");var q=parseFloat(s[3].substr(0,3));var b=parseFloat(s[3].substr(3,3));InfoWin("\n\n"+l);InfoWin("\n"+q+" atoms and "+b+" bonds.");e=q+4;for(f=4;f<e;f++){o=parseFloat(s[f].substr(0,10));n=parseFloat(s[f].substr(10,10));m=parseFloat(s[f].substr(20,10));d=s[f].substr(31,3);d=d.replace(/\s+/,"");c=lookupSymbol(d);InfoWin("\n   "+d+"("+c+")  "+o+", "+n+", "+m);addAtom(c,o,n,m)}e=4+q+b;for(f=4+q;f<e;f++){h=parseFloat(s[f].substr(0,3));g=parseFloat(s[f].substr(3,3));InfoWin("\n   Bond from "+h+" to "+g);addBond(h,g)}formula()}function readINPfile(o){var d,c;var n,l,k;var f,e;var a,b;var m;var h=new Array();var g=Mol();InfoWin("--- Reading Gamess input file ---\n",1);delMolecule();d=0;o[d].toLowerCase();while(o[d].toLowerCase().indexOf("$data")<0){d++}d++;h=o[d];h=h.replace(/\s+$/,"");InfoWin("\n\nTitle: ["+h+"]\n");d++;if(o[d].toLowerCase().indexOf("c1")<0){d++}d++;while(o[d].toLowerCase().indexOf("$end")<0){InfoWin("   Line = ["+o[d]+"]\n");current=o[d].replace(/\s+/g," ").replace(/^\s+/,"").split(" ");a=parseInt(current[1]);n=parseFloat(current[2]);l=parseFloat(current[3]);k=parseFloat(current[4]);addAtom(a,n,l,k);d++}for(d=1;d<g[0].numatoms;d++){ra=element(g[d].atomicnumber,"radius");for(c=d+1;c<=g[0].numatoms;c++){rb=element(g[d].atomicnumber,"radius");r=0.9*distance(g,d,c);if(r<=(ra+rb)){addBond(d,c)}}}InfoWin("Finished reading input file.\n");formula();return}function lookupSymbol(b){var a;for(a=1;a<element(1,"max");a++){if(element(a,"symbol")==b){return a}}return 0}function delMolecule(){var a=Mol();a[0]=new molObject();a[0].molIndex=1;a[0].numatoms=0;a[0].AtomScale=1;a[0].showlabels=0;a[0].showcharges=0;buttonColor("ChargeButton",0)}function Undo(d){var b,g;var f;var e=10;var a=Mol();var c=BondMatrix();if(typeof Undo.num=="undefined"){Undo.num=0;Undo.mol=[];Undo.bonds=[];for(b=0;b<e;b++){Undo.mol[b]=[];Undo.mol[b][0]=0;Undo.bonds[b]=[]}}if(d=="save"){g=Undo.num;Undo.mol[g]=null;Undo.mol[g]=[];Undo.mol[g][0]=a[0].numatoms;for(b=1;b<=a[0].numatoms;b++){Undo.mol[g][b]=new atomObject();Undo.mol[g][b].atomicnumber=a[b].atomicnumber;Undo.mol[g][b].x=a[b].x;Undo.mol[g][b].y=a[b].y;Undo.mol[g][b].z=a[b].z;Undo.mol[g][b].bonds=[];Undo.mol[g][b].charge=a[b].charge;Undo.mol[g][b].highlite=a[b].highlite}Undo.bonds[g]=null;Undo.bonds[g]=[];for(b=1;b<=a[0].numatoms;b++){Undo.bonds[g][b]=[];for(j=0;j<=a[0].numatoms;j++){Undo.bonds[g][b][j]=c[b][j]}}Undo.num=((Undo.num+1)%e);return}if(d=="pop"){Undo("save");g=((Undo.num+e-2)%e);Undo.num=g;if(Undo.mol[g][0]<1){alert("ERROR: No saved coordinates to restore.");return}}if(d=="redo"){g=((Undo.num+1)%e);Undo.num=g;if(Undo.mol[g][0]<1){alert("ERROR: No saved coordinates to restore.");return}}if((d=="redo")||(d=="pop")){a[0].numatoms=Undo.mol[g][0];for(b=1;b<=Undo.mol[g][0];b++){a[b].atomicnumber=Undo.mol[g][b].atomicnumber;a[b].x=Undo.mol[g][b].x;a[b].y=Undo.mol[g][b].y;a[b].z=Undo.mol[g][b].z;a[b].charge=Undo.mol[g][b].charge;a[b].highlite=Undo.mol[g][b].highlite}for(b=1;b<=a[0].numatoms;b++){for(j=0;j<=a[0].numatoms;j++){c[b][j]=Undo.bonds[g][b][j]}}centerMolecule();drawMolecule();return}}function addAtom(h,b,g,f){var c;var e;var a=Mol();var d=BondMatrix();a[0].numatoms++;e=a[0].numatoms;a[0].showcharges=0;buttonColor("ChargeButton",0);a[e]=new atomObject();a[e].atomicnumber=h;a[e].x=b;a[e].y=g;a[e].z=f;a[e].charge=0;a[e].highlite=0;if(typeof d[e]==="undefined"){d[e]=[]}d[e][0]=0;for(c=1;c<=e;c++){d[c][e]=0;d[e][c]=0}}function addBond(c,b){var e,d;var h;var a=Mol();var g=a[0].numatoms;var f=BondMatrix();f[c][0]++;f[c][b]=1;f[b][0]++;f[b][c]=1}function delAtom(o){var l,g,c,f=0;var t,d;var s;var h,e,n,b,a;var q=new Array();var m=Mol();var p=BondMatrix();m[0].showcharges=0;buttonColor("ChargeButton",0);h=o;for(l=1;l<o;l++){if((p[o][l]>0)&&(m[l].atomicnumber==1)){q[f++]=l;h--}}for(l=o+1;l<=m[0].numatoms;l++){if((p[o][l]>0)&&(m[l].atomicnumber==1)){q[f++]=l}}q.sort(function(u,k){return(k-u)});for(l=0;l<f;l++){delAtom(q[l])}o=h;for(l=o;l<m[0].numatoms;l++){g=l+1;m[l].atomicnumber=m[g].atomicnumber;m[l].x=m[g].x;m[l].y=m[g].y;m[l].z=m[g].z;m[l].charge=m[g].charge;m[l].highlite=m[g].highlite}m[0].numatoms--;s=m[0].numatoms;for(l=1;l<o;l++){if(p[l][o]>0){p[l][0]--}for(g=o;g<=s;g++){p[l][g]=p[l][g+1]}p[l][s+1]=0}for(l=o;l<=s;l++){if(p[l+1][o]>0){p[l+1][0]--}for(g=0;g<o;g++){p[l][g]=p[l+1][g]}for(g=o;g<=s;g++){p[l][g]=p[l+1][g+1]}p[l][s+1]=0}for(l=0;l<=s+1;l++){p[s+1][l]=0}drawMolecule()}function delBond(b,a){var c,e;var d=BondMatrix();if(d[b][a]>0){d[b][a]=0;d[b][0]--}if(d[a][b]>0){d[a][b]=0;d[a][0]--}}function hideH(){var b;var a=Mol();for(b=1;b<=a[0].numatoms;b++){if(a[b].atomicnumber==1){a[b].hide=1}}drawMolecule()}function showAll(){var b;var a=Mol();for(b=1;b<a[0].numatoms;b++){a[b].hide=0}}function centerMolecule(){var e,c,k;var a=0;var n,g,d;var h;var m=activeWin("");var f=Mol();var b=document.getElementById(m);var l=b.height;n=0;g=0;d=0;k=f[0].numatoms;for(e=1;e<=k;e++){n+=f[e].x;g+=f[e].y;d+=f[e].z}n/=k;g/=k;d/=k;a=0;for(e=1;e<=k;e++){c=f[e].atomicnumber;f[e].x-=n;f[e].y-=g;f[e].z-=d;h=Math.abs(f[e].x);h=Math.max(h,Math.abs(f[e].y));h=Math.max(h,Math.abs(f[e].z));h+=element(c,"radius");a=Math.max(a,h)}f[0].AtomScale=0.5*l/a}function showGlobal(){var b;var a=Mol();InfoWin("numatoms = "+a[0].numatoms,1);InfoWin("\nAtomScale = "+a[0].AtomScale.toFixed(6));InfoWin("\n");for(b=1;b<=a[0].numatoms;b++){A=a[b].atomicnumber;InfoWin(b+"  "+element(A,"symbol"));InfoWin(" ("+a[b].x.toFixed(4));InfoWin(", "+a[b].y.toFixed(4));InfoWin(", "+a[b].z.toFixed(4));InfoWin(")\n")}}function showCoord(e){var b;var c;var a=Mol();var d=BondMatrix();if(a[0].weight<=0){return}if(e){InfoWin("Molecular Coordinates and Bond Information\n",1);InfoWin("   "+a[0].formula+"  ("+a[0].weight.toFixed(2)+" g/mol)");if((a[0].charge!=999)&&(a[0].charge!=0)){InfoWin("   Charge = "+a[0].charge)}InfoWin("\n")}else{InfoWin("Molecular Coordinates in .xyz format\n",1);InfoWin("--------------------\n");InfoWin(a[0].numatoms+"\n");InfoWin(a[0].formula+"  ("+a[0].weight.toFixed(2)+" g/mol) in xyz format: From CH5M3D\n")}for(b=1;b<=a[0].numatoms;b++){c="";if(b<100){c=" "}if(b<10){c="  "}if(e){InfoWin(c+b+": ")}InfoWin(element(a[b].atomicnumber,"symbol")+" ");if(element(a[b].atomicnumber,"symbol").length<2){InfoWin(" ")}InfoWin(XYZpretty(a[b].x));InfoWin(XYZpretty(a[b].y));InfoWin(XYZpretty(a[b].z));if(e){InfoWin("  ");for(j=1;j<=a[0].numatoms;j++){if(d[b][j]>0){InfoWin("  "+j+",")}}}InfoWin("\n")}}function XYZpretty(c){var b="    ";var a=new Array();if(c>=100){a=b+" "+c.toFixed(4);return a}if(c>=10){a=b+"  "+c.toFixed(4);return a}if(c>=0){a=b+"   "+c.toFixed(4);return a}if(c>=-10){a=b+"  "+c.toFixed(4);return a}if(c>=-100){a=b+" "+c.toFixed(4);return a}a=b+c.toFixed(4);return a}function formula(){var d,c,a;var h,e;var b;var k=new Array();var g="<p>Formula = ";var f=Mol();if(f[0].numatoms<1){return}e=0;for(d=1;d<=f[0].numatoms;d++){if(f[d].atomicnumber==6){k[e]=[];k[e][0]=6;k[e][1]=0;e++;d=f[0].numatoms+1}}for(d=1;d<=f[0].numatoms;d++){if(f[d].atomicnumber==1){k[e]=[];k[e][0]=1;k[e][1]=0;e++;d=f[0].numatoms+1}}for(d=1;d<=f[0].numatoms;d++){a=f[d].atomicnumber;h=0;for(c=0;c<e;c++){if(k[c][0]==a){k[c][1]++;h=1;c=e}}if(h==0){k[e]=new Array(2);k[e][0]=f[d].atomicnumber;k[e][1]=1;e++}}b=0;f[0].formula="";for(d=0;d<e;d++){a=k[d][0];b+=element(a,"mass")*k[d][1];g+=element(a,"symbol");f[0].formula+=element(a,"symbol");if(k[d][1]>1){g+="<sub>"+k[d][1]+"</sub>";f[0].formula+=k[d][1]+" "}}g+="</p>";f[0].weight=b;if(document.getElementById("formula")){document.getElementById("formula").innerHTML=g}if(b>0){InfoWin(f[0].formula+" has a molecular weight of "+b.toFixed(2)+"\n")}}function RotateMolecule(b){var a=20;b=b[0].toLowerCase();if((b!="x")&&(b!="y")&&(b!="z")&&(b!="s")){return}if(typeof RotateMolecule.RX==="undefined"){RotateMolecule.RX=0;RotateMolecule.RY=0;RotateMolecule.RZ=0}switch(b){case"x":if(RotateMolecule.RX==0){RotateMolecule.RX=1;RotateX_ID=setInterval("rotateX()",a);buttonColor("rotateX",1)}else{RotateMolecule.RX=0;clearInterval(RotateX_ID);buttonColor("rotateX",0)}break;case"y":if(RotateMolecule.RY==0){RotateMolecule.RY=1;RotateY_ID=setInterval("rotateY()",a);buttonColor("rotateY",1)}else{RotateMolecule.RY=0;clearInterval(RotateY_ID);buttonColor("rotateY",0)}break;case"z":if(RotateMolecule.RZ==0){RotateMolecule.RZ=1;RotateZ_ID=setInterval("rotateZ()",a);buttonColor("rotateZ",1)}else{RotateMolecule.RZ=0;clearInterval(RotateZ_ID);buttonColor("rotateZ",0)}break;case"s":if(RotateMolecule.RX!=0){RotateMolecule.RX=0;clearInterval(RotateX_ID)}if(RotateMolecule.RY!=0){RotateMolecule.RY=0;clearInterval(RotateY_ID)}if(RotateMolecule.RZ!=0){RotateMolecule.RZ=0;clearInterval(RotateZ_ID)}buttonColor("rotateX",0);buttonColor("rotateY",0);buttonColor("rotateZ",0);break}}function rotateX(){var c,b,h,g;var f=1;var e=Math.cos(-f*Math.PI/180);var d=Math.sin(-f*Math.PI/180);var a=Mol();for(c=1;c<=a[0].numatoms;c++){h=a[c].y;g=a[c].z;a[c].y=e*h+d*g;a[c].z=-d*h+e*g}drawMolecule()}function rotateY(){var c,b,h,g;var f=1;var e=Math.cos(-f*Math.PI/180);var d=Math.sin(-f*Math.PI/180);var a=Mol();for(c=1;c<=a[0].numatoms;c++){b=a[c].x;g=a[c].z;a[c].x=e*b+d*g;a[c].z=-d*b+e*g}drawMolecule()}function rotateZ(){var c,b,h,g;var f=1;var e=Math.cos(-f*Math.PI/180);var d=Math.sin(-f*Math.PI/180);var a=Mol();for(c=1;c<=a[0].numatoms;c++){b=a[c].x;h=a[c].y;a[c].x=e*b+d*h;a[c].y=-d*b+e*h}drawMolecule()}function drawMolecule(){var C,B,z;var l,g,n;var m=BondMatrix();var h=Mol();var q,F=h[0].numatoms;var e,p;var E,b,D,a;var t=0.5;var d=250;var f=activeWin("");var c=document.getElementById(f);if(!c){return}var v=c.getContext("2d");var s=c.width;var o=c.height;var w=c.width/2;var u=c.height/2;clear(v,s,o);v.strokeStyle="rgb(0, 0, 255)";v.lineWidth=3;if(typeof drawMolecule.deep=="undefined"){drawMolecule.deep=[]}if(drawMolecule.deep.length!=F){B=0;drawMolecule.deep=[];for(C=drawMolecule.deep.length;C<F;C++){B++;drawMolecule.deep[C]=[];drawMolecule.deep[C]["id"]=B;drawMolecule.deep[C]["sz"]=h[B].z}}for(C=0;C<F;C++){B=drawMolecule.deep[C].id;drawMolecule.deep[C].z=h[B].z}drawMolecule.deep.sort(function(x,k){return(k.z-x.z)});if(F>d){h[0].gradients=0}for(C=0;C<F;C++){atom=drawMolecule.deep[C].id;if(!h[atom].hide){if(h[0].gradients){drawAtom(v,atom,t,w,u)}else{drawAtomPlain(v,atom,t,w,u)}if(h[0].showcharges!=0){DrawChargeCloud(v,atom,t*1.5,w,u)}if(h[atom].highlite!=0){DrawAtomHilite(v,atom,t*1.5,w,u)}for(B=1;B<=F;B++){if((m[atom][B]>0)&&(B!=atom)&&!h[B].hide){for(z=C+1;z<F;z++){if(drawMolecule.deep[z].id==B){drawBond(v,atom,B,t,w,u,h[0].gradients)}}}}}}}function showLabels(){var a=Mol();if(a[0].showlabels==0){buttonColor("LabelButton",1);a[0].showlabels=1;drawMolecule();return}buttonColor("LabelButton",0);a[0].showlabels=0;drawMolecule();return}function drawAtom(o,f,c,p,n){var b;var k,h,a;var l,g,d;var e=Mol();var m=activeWin("");b=e[f].atomicnumber;k=e[0].AtomScale*e[f].x+p;h=e[0].AtomScale*e[f].y+n;a=e[0].AtomScale*c*element(b,"radius");l=k-(0.2*a);g=h-(0.2*a);d=0.3*a;k=Math.floor(k+0.5);h=Math.floor(h+0.5);a=Math.floor(a+0.5);l=Math.floor(l+0.5);g=Math.floor(g+0.5);AtomColor=o.createRadialGradient(l,g,d,k,h,a);AtomColor.addColorStop(0,element(b,"color"));AtomColor.addColorStop(1,element(b,"gradient"));o.beginPath();o.arc(k,h,a,0,2*Math.PI,false);o.fillStyle=AtomColor;o.fill();o.lineWidth=0.01;o.strokeStyle="black";o.stroke();o.closePath();if(e[0].showlabels!=0){atomLabel(o,b,f,k,h)}}function drawAtomPlain(o,f,c,p,n){var b;var k,h,a;var l,g,d;var e=Mol();var m=activeWin("");b=e[f].atomicnumber;k=e[0].AtomScale*e[f].x+p;h=e[0].AtomScale*e[f].y+n;a=e[0].AtomScale*c*element(b,"radius");l=k-(0.2*a);g=h-(0.2*a);d=0.3*a;k=Math.floor(k+0.5);h=Math.floor(h+0.5);a=Math.floor(a+0.5);l=Math.floor(l+0.5);g=Math.floor(g+0.5);o.beginPath();o.arc(k,h,a,0,2*Math.PI,false);o.fillStyle=element(b,"color");o.fill();o.lineWidth=1;o.strokeStyle="black";o.stroke();o.closePath();if(e[0].showlabels!=0){atomLabel(o,b,f,k,h)}}function DrawChargeCloud(s,g,e,t,p){var d;var l,k,a;var c,n,h,m;var f=Mol();var o=activeWin("");d=f[g].atomicnumber;l=f[0].AtomScale*f[g].x+t;k=f[0].AtomScale*f[g].y+p;a=f[0].AtomScale*e*element(d,"radius");var b=f[g].charge;if(b>=0){(b>1)?m=1:m=b;c=0;h=0;n=255}if(b<0){(b<-1)?m=1:m=-b;c=255;h=0;n=0}AtomColor="rgba("+c+","+h+","+n+","+m+")";s.beginPath();s.arc(l,k,a,0,2*Math.PI,false);s.fillStyle=AtomColor;s.fill();s.lineWidth=0.01;s.strokeStyle="black";s.stroke();s.closePath()}function DrawAtomHilite(p,f,d,q,o){var c;var k,h,a;var b,m,g,l;var e=Mol();var n=activeWin("");c=e[f].atomicnumber;k=e[0].AtomScale*e[f].x+q;h=e[0].AtomScale*e[f].y+o;a=e[0].AtomScale*d*element(c,"radius");AtomColor="rgba(255,255,0,0.5)";p.beginPath();p.arc(k,h,a,0,2*Math.PI,false);p.fillStyle=AtomColor;p.fill();p.lineWidth=0.01;p.strokeStyle="black";p.stroke();p.closePath()}function atomLabel(l,b,c,a,m){var g=element(b,"symbol");var e=14;var h=parseFloat(a);var f=parseFloat(m)+e/2;var d=Mol();l.lineWidth=1;l.textAlign="center";l.font="normal "+e+"px sans-serif";l.fillStyle=element(b,"label");l.beginPath();l.fillText(g,h,f);var k=10/d[0].AtomScale;l.fillRect(h,f,k*1.5,k);l.closePath()}function drawBond(u,o,n,s,w,v,F){var B,y,x;var D,b,l,C,a,g;var h,f,e;var E,G;var q,m;var d=Mol();var c=activeWin("");var p=d[0].AtomScale;var t=Math.floor(0.1*p+0.5);var z="rgb(200,128,51)";m=p*s*element(d[o].atomicnumber,"radius")-2;D=p*d[o].x+w;b=p*d[o].y+v;l=p*d[o].z;C=p*d[n].x+w;a=p*d[n].y+v;g=p*d[n].z;if(!F){u.beginPath();u.moveTo(E,G);u.lineTo(C,a);u.lineWidth=t;u.strokeStyle=z;u.stroke();u.closePath()}h=C-D;f=a-b;e=g-l;q=Math.sqrt(h*h+f*f+e*e);E=D+m*h/q;G=b+m*f/q;u.beginPath();u.moveTo(E,G);u.lineTo(C,a);u.lineWidth=t+2;u.strokeStyle="rgb(0,0,0)";u.stroke();u.moveTo(E,G);u.lineTo(C,a);u.lineWidth=t;u.strokeStyle=z;u.stroke();u.closePath()}function clear(b,c,a){b.fillStyle="rgb(255,255,255)";b.fillRect(0,0,c,a);b.beginPath();b.rect(1,1,c-1,a-1);b.lineWidth=2;b.strokeStyle="rgb(95,95,127)";b.stroke();b.closePath()}function drawHighlight(e,h,t,w,v){var C,B,z;var m,g,n;var q;var p,d;var E,b,D,a;var f=Mol();var l=BondMatrix();var c=document.getElementById(e);var u=c.getContext("2d");var s=c.width;var o=c.height;clear(u,s,o);u.strokeStyle="rgb(0, 0, 255)";u.lineWidth=3;if(typeof drawHighlight.deep=="undefined"){drawHighlight.deep=[]}if(drawHighlight.deep.length!=f[0].numatoms){B=0;drawHighlight.deep=[];for(C=drawHighlight.deep.length;C<f[0].numatoms;C++){B++;drawHighlight.deep[C]=[];drawHighlight.deep[C]["id"]=B;drawHighlight.deep[C]["sz"]=f[B].z}}for(C=0;C<f[0].numatoms;C++){B=drawHighlight.deep[C].id;drawHighlight.deep[C].z=f[B].z}drawHighlight.deep.sort(function(x,k){return(k.z-x.z)});for(C=0;C<f[0].numatoms;C++){atom=drawHighlight.deep[C].id;hilite=0;for(ih=1;ih<=h[0]*3;ih++){if(atom==h[ih]){hilite=1}}HighlightAtom(u,atom,hilite,t,w,v);for(d=1;d<=f[0].numatoms;d++){if(l[atom][d]>0){highbond=0;if(hilite>0){for(ih=1;ih<h[0]*3;ih++){if(d==h[ih]){highbond=1}}}for(z=C+1;z<f[0].numatoms;z++){if(drawHighlight.deep[z].id==d){HighlightBond(u,atom,d,highbond,t,w,v)}}}}}}function HighlightAtom(s,g,a,p,u,t){var o;var m,k,n;var v,B,w;var b,z,c;var f=new Array();var q="rgb(191,191,191)";var l="rgb(255,  0,  0)";var e="rgb(127,  0,  0)";var h=Mol();var d=activeWin("");o=h[g].atomicnumber;m=h[0].AtomScale*h[g].x+u;k=h[0].AtomScale*h[g].y+t;n=h[0].AtomScale*p*element(o,"radius");v=m-(0.2*n);B=k-(0.2*n);w=0.3*n;m=Math.floor(m+0.5);k=Math.floor(k+0.5);n=Math.floor(n+0.5);v=Math.floor(v+0.5);B=Math.floor(B+0.5);AtomColor=s.createRadialGradient(v,B,w,m,k,n);alpha=0.33;if(a>0){alpha=1}b=element(o,"color").indexOf("(")+1;z=element(o,"color").indexOf(")")-b;c=element(o,"color").substr(b,z);f=c.replace(/,/g," ").split(" ");l="rgba("+f[0]+","+f[1]+","+f[2]+","+alpha+")";b=element(o,"gradient").indexOf("(")+1;z=element(o,"gradient").indexOf(")")-b;c=element(o,"gradient").substr(b,z);f=c.replace(/,/g," ").split(" ");e="rgba("+f[0]+","+f[1]+","+f[2]+","+alpha+")";AtomColor.addColorStop(0,l);AtomColor.addColorStop(1,e);s.beginPath();s.arc(m,k,n,0,2*Math.PI,false);s.fillStyle=AtomColor;s.fill();s.lineWidth=0.01;s.strokeStyle="black";s.stroke();s.closePath();if(a>0){atomLabel(s,o,g,m,k)}}function HighlightBond(w,p,o,e,t,y,x){var D,B,z;var F,b,m,E,a,h;var l,g,f;var G,H;var s,n;var q=d[0].AtomScale;var v=Math.floor(0.1*q+0.5);var C="rgba(200,128,51,1.0)";var u="rgba(191,191,191,0.33)";var d=Mol();var c=activeWin("");n=q*t*element(d[p].atomicnumber,"radius");F=q*d[p].x+y;b=q*d[p].y+x;m=q*d[p].z;E=q*d[o].x+y;a=q*d[o].y+x;h=q*d[o].z;l=E-F;g=a-b;f=h-m;s=Math.sqrt(l*l+g*g+f*f);G=F+n*l/s;H=b+n*g/s;w.beginPath();w.moveTo(G,H);w.lineTo(E,a);w.lineWidth=v+2;w.strokeStyle="rgba(0,0,0,0.33)";if(e>0){w.strokeStyle="rgba(0,0,0,1.0)"}w.stroke();w.moveTo(G,H);w.lineTo(E,a);w.lineWidth=v;if(e>0){w.strokeStyle=C}else{w.strokeStyle=u}w.stroke();w.closePath()}function mouseState(a,b){if(typeof mouseState.DownAtom=="undefined"){mouseState.DownAtom=-1}if(a=="Show"){return mouseState.DownAtom}if(a=="Set"){mouseState.DownAtom=b}}function parameters(){if(typeof parameters.values==="undefined"){parameters.values=new paramObject()}if(typeof parameters.values.mode=="undefined"){parameters.values.mode="View"}if(typeof parameters.values.elem=="undefined"){parameters.values.elem="C"}if(typeof parameters.values.clouds=="undefined"){parameters.values.clouds=4}if(typeof parameters.values.add=="undefined"){parameters.values.add="Add"}if(typeof parameters.values.bond=="undefined"){parameters.values.bond="Add"}return parameters.values}function paramObject(){this.mode="View";this.element="C";this.clouds=4;this.bondmode="Add";this.atommode="Add"}function MouseDown(c){var b,h;var d=c.target.id;var g=activeWin(d);var e=document.getElementById(g);var f=e.width;var a=e.height;b=c.pageX;h=c.pageY;if(c.targetTouches){if(c.targetTouches.length==1){b=c.targetTouches[0].pageX;h=c.targetTouches[0].pageY}}mouseState("Set",onAtom(b,h,e,f,a))}function MouseUp(l){var f,d;var g,e;var k=activeWin("");var h=Mol();var b=document.getElementById(k);var a=b.width;var m=b.height;var c=parameters();f=l.pageX;d=l.pageY;if(l.targetTouches){f=l.targetTouches[0].pageX;d=l.targetTouches[0].pageY}g=mouseState("Show");mouseState("Set",-1);Upatom=onAtom(f,d,b,a,m);if(Upatom==0){viewGeom(0);return}if(Upatom==g){if(c.mode=="View"){if(l.shiftKey>0){h[Upatom].highlite=((h[Upatom].highlite+1)%2);drawMolecule()}else{viewGeom(g)}}if(c.mode=="Draw"){Undo("save");h[0].charge=999;if(c.atommode=="Delete"){delAtom(Upatom)}else{newAtom(Upatom)}}}if((Upatom!=g)&&(c.mode=="Draw")){Undo("save");if(c.bondmode=="Add"){h[0].charge=999;addBond(g,Upatom)}if(c.bondmode=="Delete"){h[0].charge=999;delBond(g,Upatom)}if(c.bondmode=="Rotate"){BondRotation("Set",g,Upatom)}drawMolecule()}}function onAtom(l,h,b,a,m){var e,c,o,n;var g,k;var d=0.5;var f=Mol();l=(l-b.offsetLeft-a/2);h=(h-b.offsetTop-m/2);for(e=1;e<=f[0].numatoms;e++){c=f[e].atomicnumber;g=f[0].AtomScale*d*element(c,"radius");g=g*g;o=f[0].AtomScale*f[e].x-l;n=f[0].AtomScale*f[e].y-h;k=o*o+n*n;if(k<=g){return e}}return 0}function MouseWheel(b){var a=Mol();if(b.preventDefault){b.preventDefault()}var d=b.detail?b.detail*(-1):b.wheelDelta;var c=(d>0)?1.1:0.9;a[0].AtomScale=a[0].AtomScale*c;drawMolecule();return false}function MouseMove(s){var f,e;var q,p,D,C,E;var o,n,l;var v,c;var w,u,t,d,b,a;var B,g;var h=2;var m=Mol();var k=parameters();if(typeof MouseMove.cx=="undefined"){MouseMove.cx=250}if(typeof MouseMove.cy=="undefined"){MouseMove.cy=250}if(mouseState("Show")==0){f=s.pageX;e=s.pageY;if(s.targetTouches){if(s.targetTouches.length==1){f=s.targetTouches[0].pageX;e=s.targetTouches[0].pageY}}q=(MouseMove.cx-f);p=(MouseMove.cy-e);MouseMove.cx=f;MouseMove.cy=e;if(Math.abs(q)+Math.abs(p)>10){return}if(k.bondmode=="Rotate"){E=q+p;BondRotation("Rotate",E);drawMolecule();return}if(s.shiftKey>0){t=Math.cos(q*h*Math.PI/180);a=Math.sin(q*h*Math.PI/180);for(i=1;i<=m[0].numatoms;i++){o=m[i].x;n=m[i].y;m[i].x=t*o+a*n;m[i].y=-a*o+t*n}drawMolecule();return}if(s.ctrlKey>0){D=q*0.01;C=p*0.01;for(i=1;i<=m[0].numatoms;i++){o=m[i].x;n=m[i].y;m[i].x=o-D;m[i].y=n-C}drawMolecule();return}w=Math.cos(p*h*Math.PI/180);d=Math.sin(p*h*Math.PI/180);u=Math.cos(q*h*Math.PI/180);b=Math.sin(q*h*Math.PI/180);for(i=1;i<=m[0].numatoms;i++){o=m[i].x;n=m[i].y;l=m[i].z;m[i].x=u*o+b*l;m[i].y=-d*b*o+w*n+d*u*l;m[i].z=-w*b*o-d*n+w*u*l}drawMolecule()}}function viewGeom(x){var y,e,c,b,a;var n,m,l,z;var u,s,p,D,C,B,q,o;var h;var g=activeWin("");var f=document.getElementById(g);var w=f.getContext("2d");var v=f.width;var t=f.height;var k=Mol();if(typeof viewGeom.geom=="undefined"){viewGeom.geom=[0,0,0,0,0]}if(x==0){for(y=0;y<5;y++){viewGeom.geom[y]=0}drawMolecule();return}if(x){for(y=1;y<5;y++){if(viewGeom.geom[y]==x){viewGeom(0)}}}viewGeom.geom[0]=viewGeom.geom[0]+1;sw=viewGeom.geom[0];viewGeom.geom[sw]=x;switch(sw){case 1:e=k[viewGeom.geom[1]].atomicnumber;h=element(e,"symbol")+viewGeom.geom[1].toString();if(k[0].showcharges!=0){h+=": Charge = ";if(k[viewGeom.geom[1]].charge>0){h+="+"}h+=k[viewGeom.geom[1]].charge.toFixed(2)}drawMolecule();geomLabel(w,h,v);break;case 2:n=k[viewGeom.geom[1]].x-k[viewGeom.geom[2]].x;m=k[viewGeom.geom[1]].y-k[viewGeom.geom[2]].y;l=k[viewGeom.geom[1]].z-k[viewGeom.geom[2]].z;z=Math.sqrt(n*n+m*m+l*l);z=z.toFixed(3);z=z.toString();e=k[viewGeom.geom[1]].atomicnumber;c=k[viewGeom.geom[2]].atomicnumber;h=element(e,"symbol")+viewGeom.geom[1].toString()+"--";h+=element(c,"symbol")+viewGeom.geom[2].toString();h+=" = "+z;drawMolecule();geomLabel(w,h,v);break;case 3:e=k[viewGeom.geom[1]].atomicnumber;c=k[viewGeom.geom[2]].atomicnumber;b=k[viewGeom.geom[3]].atomicnumber;h=element(e,"symbol")+viewGeom.geom[1].toString()+"--";h+=element(c,"symbol")+viewGeom.geom[2].toString()+"--";h+=element(b,"symbol")+viewGeom.geom[3].toString();ang=angle(k,viewGeom.geom[1],viewGeom.geom[2],viewGeom.geom[3]);ang=ang.toFixed(1);ang=ang.toString();h+=" = "+ang+"ᵒ";drawMolecule();geomLabel(w,h,v);break;case 4:e=k[viewGeom.geom[1]].atomicnumber;c=k[viewGeom.geom[2]].atomicnumber;b=k[viewGeom.geom[3]].atomicnumber;a=k[viewGeom.geom[4]].atomicnumber;h=element(e,"symbol")+viewGeom.geom[1].toString()+"--";h+=element(c,"symbol")+viewGeom.geom[2].toString()+"--";h+=element(b,"symbol")+viewGeom.geom[3].toString()+"--";h+=element(a,"symbol")+viewGeom.geom[4].toString();ang=dihedral(k,viewGeom.geom[1],viewGeom.geom[2],viewGeom.geom[3],viewGeom.geom[4]);ang=ang.toFixed(1);ang=ang.toString();h+=" = "+ang;drawMolecule();geomLabel(w,h,v);for(y=0;y<5;y++){viewGeom.geom[y]=0}break}}function geomLabel(a,b,c){a.lineWidth=1;a.textAlign="right";a.textBaseline="top";a.font="normal 18px sans-serif";a.fillStyle="#000000";a.beginPath();a.fillText(b,c-5,5);a.closePath()}function pickElem(b){var e=element(1,"max");var f,h,d;var g;var a=parameters();var k="silver";var c="lightskyblue";if(typeof pickElem.metals=="undefined"){pickElem.metals="none";pickElem.myfont="14px";if(document.getElementById("pchooser")){document.getElementById("pchooser").innerHTML="Metals"}}if(b=="PView"){if(document.getElementById("pchooser")){if(document.getElementById("pchooser").innerHTML=="Metals"){pickElem.metals="table-cell";pickElem.myfont="10px";document.getElementById("pchooser").innerHTML="Organic"}else{pickElem.metals="none";pickElem.myfont="14px";document.getElementById("pchooser").innerHTML="Metals"}}}if(document.getElementById("Row1")){document.getElementById("Row1").style.display=pickElem.metals}if(document.getElementById("Row2")){document.getElementById("Row2").style.display=pickElem.metals}if(document.getElementById("Row3")){document.getElementById("Row3").style.display=pickElem.metals}if(document.getElementById("RowLa")){document.getElementById("RowLa").style.display=pickElem.metals}if(document.getElementById("RowAc")){document.getElementById("RowAc").style.display=pickElem.metals}if(document.getElementById("RowLa2")){document.getElementById("RowLa2").style.display=pickElem.metals}if(document.getElementById("RowAc2")){document.getElementById("RowAc2").style.display=pickElem.metals}for(f=1;f<e;f++){delete d;h="m"+element(f,"symbol");if(document.getElementById(h)){d=document.getElementById(h).style}h="p"+element(f,"symbol");if(document.getElementById(h)){d=document.getElementById(h).style;d.display=pickElem.metals}if(d){d.backgroundColor=k;d.fontSize=pickElem.myfont;if(element(f,"symbol")==b){d.backgroundColor=c}}}buttonColor("delbtn",0);buttonColor("delbond",0);buttonColor("rotbond",0);if(b=="Delete"){buttonColor("delbtn",1);a.atommode="Delete";return}if(b=="DelBond"){buttonColor("delbond",1);a.bondmode="Delete";return}if(b=="RotateBond"){if(a.bondmode!="Rotate"){buttonColor("rotbond",1);a.bondmode="Rotate"}else{a.bondmode="";BondRotation("Clear")}return}a.element=b;a.atommode="Add";a.bondmode="Add"}function pickClouds(b){var a,d;var e=parseInt(b);var c=parameters();for(a=1;a<5;a++){d="cld"+a;buttonColor(d,0);if(a==e){buttonColor(d,1)}}c.clouds=e}function drawmode(){var a=parameters();if(document.getElementById("drawDiv")){document.getElementById("drawDiv").style.display="inline"}if(document.getElementById("viewDiv")){document.getElementById("viewDiv").style.display="none"}buttonColor("modeDraw",1);buttonColor("modeView",0);a.mode="Draw";a.element="C";a.atommode="Add";a.bondmode="Add"}function viewmode(){var a=parameters();if(document.getElementById("drawDiv")){document.getElementById("drawDiv").style.display="none"}if(document.getElementById("viewDiv")){document.getElementById("viewDiv").style.display="inline"}buttonColor("modeDraw",0);buttonColor("modeView",1);a.mode="View";pickElem("ClearBond");formula();showCoord(1)}function BondRotation(d,m,g){var b,k;var n,l,o,f;var c,h;var a=1;var e=Mol();if(typeof BondRotation.RotateAtom1=="undefined"){BondRotation.RotateAtom1=0}if(typeof BondRotation.RotateAtom2=="undefined"){BondRotation.RotateAtom2=0}if(typeof BondRotation.RotateList=="undefined"){BondRotation.RotateList=new Array();BondRotation.RotateList[0]=0}if(d=="Clear"){BondRotation.RotateAtom1=0;BondRotation.RotateAtom2=0;BondRotation.RotateList[0]=0;return}if(d=="Set"){BondRotation.RotateAtom1=m;BondRotation.RotateAtom2=g;bondAlign(m,g);return}if(d=="Rotate"){atom1=BondRotation.RotateAtom1;atom2=BondRotation.RotateAtom2;c=Math.cos(m*a*Math.PI/360);h=Math.sin(m*a*Math.PI/360);if(BondRotation.RotateList[0]==0){BondRotation.RotateList[0]=1;BondRotation.RotateList[1]=BondRotation.RotateAtom2;BondRotation.RotateList=rotlist(BondRotation.RotateList,atom1,atom2)}InfoWin("\n--- Bond rotation ---\n");for(b=1;b<=BondRotation.RotateList[0];b++){j=BondRotation.RotateList[b];InfoWin(element(e[j].atomicnumber,"symbol")+j+"\n")}o=e[atom1].x;f=e[atom1].y;for(k=1;k<=BondRotation.RotateList[0];k++){b=BondRotation.RotateList[k];n=e[b].x-o;l=e[b].y-f;e[b].x=c*n+h*l+o;e[b].y=-h*n+c*l+f}}}function bondAlign(c,a){var e;var k,h,g;var p,o,m;var n,l,d,b;var f=Mol();p=f[a].x-f[c].x;o=f[a].y-f[c].y;m=f[a].z-f[c].z;if((o==0)&&(m==0)){n=1;d=0}else{n=Math.sqrt(m*m/((o*o)+(m*m)));d=Math.sqrt(1-(n*n))}vsign=o*m;if(vsign<0){d=-d}g=d*o+n*m;if((p==0)&&(g==0)){l=1;b=0}else{l=Math.sqrt(g*g/((p*p)+(g*g)));b=Math.sqrt(1-(l*l))}vsign=p*g;if(vsign<0){b=-b}for(e=1;e<=f[0].numatoms;e++){k=f[e].x;h=f[e].y;g=f[e].z;f[e].x=(k*l)-(h*d*b)-(g*n*b);f[e].y=(h*n)-(g*d);f[e].z=(k*b)+(h*d*l)+(g*n*l)}if(f[c].z<f[a].z){for(e=1;e<=f[0].numatoms;e++){f[e].x=-f[e].x;f[e].z=-f[e].z}}}function rotlist(g,c,a){var d,b;var h,k;var e=Mol();var f=BondMatrix();for(h=1;h<=e[0].numatoms;h++){if(f[a][h]>0){k=0;if(h==c){k=1}for(b=1;b<=g[0];b++){if(h==g[b]){k=1;b=g[0]+1}}if(k==0){g[0]++;g[g[0]]=h;rotlist(g,a,h)}}}return g}function setCharge(){var a=Mol();var b=document.getElementById("SelectCharge");if(b){a[0].charge=b.value*1}}function simpleQ(){var d,c;var f=[];var b=document.getElementById("bondMatrix");var a=Mol();var e=a[0].numatoms;if(e<1){InfoWin("Cannot set charges. No atoms found.\n",1);return}if(a[0].showcharges!=0){buttonColor("ChargeButton",0);a[0].showcharges=0;if(document.getElementById("SelectCharge")){document.getElementById("SelectCharge").value=0}drawMolecule();return}buttonColor("ChargeButton",1);a[0].showcharges=1;InfoWin("",1);if(b){b.innerHTML=""}for(d=0;d<=e;d++){f[d]=[];for(c=0;c<=e;c++){f[d][c]=0}}for(d=1;d<=e;d++){a[d].charge=0}sigmaBonds(f);if(a[0].charge==999){formalcharge()}checkcharge(f);checkOctet(f);limitShare(f);formPi(f);checkOctet(f);formDative(f);atomicCharge(f);if(b){showBondMatrix(f,b)}drawMolecule();return}function formalcharge(){var c,d;var f,b;var e,a;var g=Mol();var k=g[0].numatoms;var h=BondMatrix();e=0;a=0;for(c=1;c<=k;c++){f=0;if(element(g[c].atomicnumber,"block")=="s"){f=2}if(element(g[c].atomicnumber,"block")=="p"){f=8}if(f>0){b=h[c][0]+element(g[c].atomicnumber,"valence")-f;if(b<0){a+=b}if(b>0){e+=b}}}while(a<=-2){a+=2}g[0].charge=e+a;return}function checkcharge(b){var g,f,k;var a;var c,h;var l=Mol();var p=l[0].numatoms;var d,o;var n;var m=BondMatrix();var e=0.00001;a=0;for(g=1;g<=p;g++){a+=element(l[g].atomicnumber,"valence");for(f=g;f<=p;f++){a-=b[g][f]}}c=a-l[0].charge;if(Math.abs(c)<e){return}if(c<-e){o=0;for(g=1;g<=l[0].numatoms;g++){d=element(l[g].atomicnumber,"block");if((d=="d")||(d=="f")){o++}}if(o>0){h=-c/o;for(g=1;g<=l[0].numatoms;g++){d=element(l[g].atomicnumber,"block");if((d=="d")||(d=="f")){b[g][g]-=h}}}else{k=0;for(g=1;g<=l[0].numatoms;g++){if(b[g][g]>0){k++}}n=-c;if(k>0){n=0;h=-c/k;for(g=1;g<=l[0].numatoms;g++){if(b[g][g]>0){b[g][g]-=h;if(b[g][g]<0){n-=b[g][g];b[g][g]=0}}}}if(n>0){k=0;for(g=1;g<=l[0].numatoms;g++){if(b[g][g]>0){k++}}if(k>0){h=n/k;for(g=1;g<=l[0].numatoms;g++){if(b[g][g]>0){b[g][g]-=h}}}}}}if(c>e){checkOctet(b);k=0;for(g=1;g<=l[0].numatoms;g++){if(b[g][0]>0){k++}}n=c;if(k>0){n=0;h=c/k;for(g=1;g<=l[0].numatoms;g++){if(b[g][0]>0){if(h<=b[g][0]){b[g][g]+=h}else{b[g][g]+=b[g][0];n+=h-b[g][0];b[g][0]=0}}}if(n>0){k=0;for(g=1;g<=l[0].numatoms;g++){if(b[g][0]>0){k++}}if(k>0){h=n/k;n=0;for(g=1;g<=l[0].numatoms;g++){if(b[g][0]>0){if(h<=b[g][0]){b[g][g]+=h}else{b[g][g]+=b[g][0];n+=h-b[g][0];b[g][0]=0}}}}}}if(n>0){k=0;for(g=1;g<=l[0].numatoms;g++){if(l[g].atomicnumber>12){k++}}if(k>0){h=n/k;for(g=1;g<=l[0].numatoms;g++){if(l[g].atomicnumber>12){b[g][g]+=h}}}}}a=0;for(g=1;g<=p;g++){a+=element(l[g].atomicnumber,"valence");for(f=g;f<=p;f++){a-=b[g][f]}}c=a-l[0].charge;if(Math.abs(c)>e){InfoWin("ERROR: Unable to assign electrons to balance charge.\n",1);InfoWin("   Assigned charge = "+l[0].charge+"\n");InfoWin("Charge based on e- = "+a+"\n\n")}return}function sigmaBonds(f){var c,b;var g;var a=Mol();var e=a[0].numatoms;var d=BondMatrix();for(c=1;c<e;c++){for(b=c+1;b<=e;b++){if(d[c][b]>0){f[c][b]=2;f[b][c]=2}}}for(c=1;c<=e;c++){g=element(a[c].atomicnumber,"valence")-d[c][0];if((a[c].atomicnumber<11)&&(d[c][0]>3)){g=0}if(g>0){f[c][c]=g}}return f}function checkOctet(f){var d,c,b;var a=Mol();var e=a[0].numatoms;for(d=1;d<=e;d++){b=0;f[d][0]=0;if(element(a[d].atomicnumber,"block")=="p"){b=8;for(c=1;c<=e;c++){b-=f[d][c]}}if(b>0){f[d][0]=b}}return f}function limitShare(g){var d,c,b;var a=Mol();var f=a[0].numatoms;var e=BondMatrix();for(d=1;d<=f;d++){if(g[d][0]>0){b=0;for(c=1;c<=f;c++){if((e[d][c]>0)&&(g[c][0]>0)){b++}}(b>0)?g[d][0]=g[d][0]/b:g[d][0]=0}}return g}function formPi(h){var e,c,b;var d;var a=Mol();var g=a[0].numatoms;var f=BondMatrix();for(e=1;e<g;e++){if(h[e][0]>0){for(c=e+1;c<=g;c++){if(f[e][c]>0){d=Math.min(h[e][0],h[c][0]);if(d>0){h[e][c]+=2*d;h[c][e]+=2*d;h[e][e]-=d;h[c][c]-=d}}}}}for(e=1;e<=g;e++){if(h[e][e]<0){InfoWin("ERROR in formPi: Atom "+e+" has "+h[e][e].toFixed(3)+" lone pairs.\n");h[e][e]=0}}return h}function formDative(a){var e,d,b,f;var c;var g;var m=new Array();var h=Mol();var n=h[0].numatoms;var l=BondMatrix();c=0;for(e=1;e<=n;e++){if(a[e][0]>0){c=1}}if(c==0){return}for(e=1;e<=n;e++){m[e]=0}for(e=1;e<=n;e++){if(a[e][0]>0){f=0;for(d=1;d<=n;d++){if(l[e][d]>0){if(a[d][d]>0){f++}}}if(f>0){a[e][0]=a[e][0]/f;for(d=1;d<=n;d++){if(l[e][d]>0){if(a[d][d]>0){m[d]+=a[e][0]}}}}}}g=1;for(e=1;e<=n;e++){if(m[e]>a[e][e]){g=0}}if(g>0){for(e=1;e<=n;e++){if(a[e][0]>0){for(d=1;d<=n;d++){if(l[e][d]>0){if(m[d]>0){a[e][d]+=a[e][0];a[d][e]+=a[e][0];a[d][d]-=a[e][0]}}}}}}return a}function atomicCharge(e){var s=0.5;var l=0.5;var g=15;var d=0.001;var p,o,t;var c,f;var m,u,n;var a=0;var b=new Array();var h=Mol();var v=h[0].numatoms;var k=BondMatrix();for(p=1;p<=v;p++){a+=element(h[p].atomicnumber,"valence");for(o=1;o<=v;o++){if(p==o){a-=e[p][p]}else{a-=0.5*e[p][o]}}}u=Math.abs(a-h[0].charge);if(u>0.001){alert("Error: Electron assignment does NOT match molecular charge.")}f=l;if(Math.abs(a)>0.001){f=1}for(p=1;p<=v;p++){c=h[p].atomicnumber;if((element(c,"block")=="d")||(element(c,"block")=="f")){f=0}m=element(c,"EN")||0;if(m==0){m=1;InfoWin("WARNING: No electronegativity defined for ");InfoWin(element(h[p].atomicnumber,"symbol")+"\n")}b[p]=m}if(f==1){InfoWin("Using 100% formal charge method to calculate charges.\n")}if(f==0){InfoWin("Using 100% bond polarity method to calculate charges.\n")}if(f==l){InfoWin("Using mixture of formal charge and bond polarity method to calculate charges.\n")}t=0;n=100;while((t<g)&&(n>d)){t++;for(p=1;p<=v;p++){c=h[p].atomicnumber;m=f*(element(c,"valence")-e[p][p]);for(o=1;o<=v;o++){if(k[p][o]>0){m+=(1-f)*0.5*e[p][o];m-=e[p][o]*b[p]/(b[p]+b[o])}}h[p].charge=m}n=0;for(p=1;p<=v;p++){m=b[p];b[p]=element(h[p].atomicnumber,"EN")||1;b[p]+=s*h[p].charge;u=Math.abs(m-b[p]);if(u>n){n=u}}}return e}function dipoleMoment(){var f;var e,d,b,h;var c=4.8032;var a=Mol();var g=a[0].numatoms;e=0;d=0;b=0;for(f=1;f<=g;f++){e+=a[f].x*a[f].charge;d+=a[f].y*a[f].charge;b+=a[f].z*a[f].charge}h=c*Math.sqrt(e*e+d*d+b*b);return h}function showBondMatrix(b,m){var g,e;var q,l;var c,h;var d="";var a;var f;var o=new Array();var p=new Array();var k=Mol();var n=k[0].numatoms;f=0;for(g=1;g<=n;g++){f+=k[g].charge}h=dipoleMoment();m.innerHTML="<p><strong>Molecular charge = "+f.toFixed(1)+", Dipole &approx; "+h.toFixed(1)+" D</strong>";InfoWin("Bond Matrix:  Off-diagonal = e- in bonds, diagonal = unshared e-\n");InfoWin("      ");for(g=1;g<=n;g++){a=element(k[g].atomicnumber,"symbol");if(a.length<2){a+=" "}InfoWin(" "+a+" ");if((g%5)==0){InfoWin(" ")}}InfoWin("\n");for(g=1;g<=n;g++){a=element(k[g].atomicnumber,"symbol");if(a.length<2){a+=" "}if(g<10){InfoWin(" ")}InfoWin(g+" "+a+" ");for(e=1;e<=n;e++){InfoWin(b[g][e].toFixed(1)+" ");if((e%5)==0){InfoWin(" ")}}InfoWin(" q = ");if(k[g].charge>0){InfoWin("+")}InfoWin(k[g].charge.toFixed(2)+"\n");if((g%5)==0){InfoWin("\n")}}return}function MyFileReader(b){var d;var c=b.target.files[0];if(c){var a=new FileReader();a.onload=function(e){d=0;var g=extension(c.name);var h=e.target.result;var f=h.split("\n");if(g=="xyz"){d=1;readXYZfile(f)}if(g=="mol"){d=1;readMOLfile(c,f)}if(g=="inp"){d=1;readINPfile(c,f)}if(d==0){InfoWin("*** ERROR: Invalid file type for "+c.name+". ***",1);return}centerMolecule();drawMolecule()};a.readAsText(c)}else{alert("Failed to load file")}}function extension(a){var b=a.substring(a.lastIndexOf(".")+1);return b.toLowerCase()}function showgallery(m,b,o,n,p){var g,a,l;var h;var d,c;var e,k;var f;if(m=="delete"){if(typeof showgallery.num!="undefined"){showgallery.num=0;delete showgallery.list}return}if(!document.getElementById("gallery")){alert('Warning: showgallery called, but no <div id="gallery"></div> exists on html page.');return}if(typeof showgallery.list==="undefined"){showgallery.num=0;showgallery.list=[]}a=showgallery.num;c="gallerycanvas";d="galleryframe";l=a;for(g=0;g<o.length;g++){showgallery.list[l]=b+o[g];showgallery.num++;l++}f='width="'+p+'" height="'+p+'"></canvas>';h="";if(m){h="<h3>"+m+"</h3>\n"}l=a;for(g=0;g<o.length;g++){k=c+l;e=d+l;h+='<div class="galleryframe" id="'+e+'">';h+='<canvas id="'+k+'" '+f+"\n";h+='<p style="text-align: center;">';h+=n[g];h+="</p></div>\n";l++}h+='<p class="clear">&nbsp;</p>\n\n';document.getElementById("gallery").innerHTML+=h;if(document.getElementById("debug")){document.getElementById("debug").innerHTML+=h}px=p+"px";l=a;for(g=0;g<o.length;g++){e=d+l;if(document.getElementById(e)){document.getElementById(e).style.width=px}l++}for(g=0;g<showgallery.num;g++){k=c+g;activeWin(k);delMolecule();readServerFile(showgallery.list[g]);if(document.getElementById("debug")){h="\n\nProcessed molecule "+g;h+=" named "+showgallery.list[g];document.getElementById("debug").innerHTML+=h}}}function galleryUniform(){var c,b,e;var f;var d="gallerycanvas";var a=[];b=0;f=d+b;while(document.getElementById(f)){b++;f=d+b}e=1000;for(c=0;c<b;c++){f=d+c;activeWin(f);a=Mol();if(a[0].AtomScale<e){e=a[0].AtomScale}}if(e<1000){for(c=0;c<b;c++){f=d+c;activeWin(f);a=Mol();a[0].AtomScale=e;drawMolecule()}}}function galleryReset(){var b,a;var d;var c="gallerycanvas";a=0;d=c+a;while(document.getElementById(d)){a++;d=c+a}for(b=0;b<a;b++){d=c+b;activeWin(d);centerMolecule();drawMolecule()}}function readServerFile(b){var a;var f;var e=new Array();var d=extension(b);var c;c=new XMLHttpRequest();c.open("GET",b,false);c.send();a=c.responseText.split("\n");f=0;if(d=="xyz"){f=1;readXYZfile(a)}if(d=="mol"){f=1;readMOLfile(localfile,a)}if(d=="inp"){f=1;readINPfile(localfile,a)}if(f==0){InfoWin("*** ERROR: Invalid file type. ***",1);return}centerMolecule();drawMolecule()}function InfoWin(a,c){var b=a||"";var d=c||0;if(!document.getElementById("information")){return}if(d>0){document.getElementById("information").value=b}else{document.getElementById("information").value+=b}}function loadMolecule(){addAtom(6,0,0,0);addAtom(1,0.874,0.618,0);addAtom(1,-0.874,0.618,0);addAtom(1,0,-0.618,0.874);addAtom(1,0,-0.618,-0.874);addBond(1,2);addBond(1,3);addBond(1,4);addBond(1,5)}function resetView(){var b;var a=Mol();for(b=1;b<=a[0].numatoms;b++){a[b].highlite=0;a[b].hide=0}InfoWin("",1);formula();centerMolecule();drawMolecule()}function buttonColor(b,c){c=c||0;var a="silver";if(c){a="lightskyblue"}if(document.getElementById(b)){document.getElementById(b).style.backgroundColor=a}}function initialize(){var c=activeWin();var b=document.getElementById("molfile");if(!c){userDefined();c=activeWin("");if(!c){alert("No canvas present. Either create a canvas or remove onLoad=initialize() statement from <body>.")}return}if(b){if(window.File&&window.FileReader&&window.FileList&&window.Blob){b.addEventListener("change",MyFileReader,false)}else{alert("The File APIs are not fully supported by your browser.")}}drawPeriodic();var a=Mol();viewmode();if(typeof a=="undefined"){delMolecule()}if(a[0].numatoms<1){delMolecule();loadMolecule();formula();centerMolecule()}drawMolecule();pickClouds(4);pickElem("C");userDefined()}function newAtom(p){var t,s,q,b;var o,n,m,a;var u,w;var v,d;var f;var g=[];var e=parameters();var h=Mol();var l=BondMatrix();var c=activeWin("");atomicNumber=lookupSymbol(e.element);b=l[p][0];if(b==0){w=element(atomicNumber,"radius")+element(h[p].atomicnumber,"radius");dx=h[p].x+w;dy=h[p].y;dz=h[p].z;addAtom(atomicNumber,dx,dy,dz);addBond(p,h[0].numatoms);addH(h[0].numatoms);centerMolecule();drawMolecule(c);return}d=0;for(t=1;t<=h[0].numatoms;t++){if((l[p][t]>0)&&(t!=p)){g[++d]=t}}g[0]=d;if(g[0]!=l[p][0]){alert("ERROR: Supposed to be "+b+" bonds on atom "+p+", but "+d+" bonds found.")}if(atomicNumber==1){o=0;n=0;m=0;for(t=1;t<=b;t++){s=g[t];dx=h[s].x-h[p].x;dy=h[s].y-h[p].y;dz=h[s].z-h[p].z;dd=Math.sqrt(dx*dx+dy*dy+dz*dz);o+=dx/dd;n+=dy/dd;m+=dz/dd}a=Math.sqrt(o*o+n*n+m*m);w=element(1,"radius")+element(h[p].atomicnumber,"radius");o=h[p].x-o*w/a;n=h[p].y-n*w/a;m=h[p].z-m*w/a;addAtom(1,o,n,m);for(d=1;d<=b;d++){f=0;u=distance(h,g[d],h[0].numatoms);if(u<0.2){f=1}}if((f)&&(b>1)){t=g[1];s=g[2];o=(h[t].y-h[p].y)*(h[s].z-h[p].z);o-=(h[t].z-h[p].z)*(h[s].y-h[p].y);n=(h[t].z-h[p].z)*(h[s].x-h[p].x);n-=(h[t].x-h[p].x)*(h[s].z-h[p].z);m=(h[t].x-h[p].x)*(h[s].y-h[p].y);m-=(h[t].y-h[p].y)*(h[s].x-h[p].x);a=Math.sqrt(o*o+n*n+m*m);h[h[0].numatoms].x=h[p].x-o*w/a;h[h[0].numatoms].y=h[p].y-n*w/a;h[h[0].numatoms].z=h[p].z-m*w/a;f=0;for(d=1;d<=b;d++){u=distance(h,g[d],h[0].numatoms);if(u<0.2){f=1}}}if(f){alert("Error adding H atom");delAtom(h[0].numatoms);return}addBond(p,h[0].numatoms);centerMolecule();drawMolecule(c);b=0;return}if(b==1){t=p;s=g[1];dx=h[t].x-h[s].x;dy=h[t].y-h[s].y;dz=h[t].z-h[s].z;u=Math.sqrt(dx*dx+dy*dy+dz*dz);w=element(atomicNumber,"radius")+element(h[s].atomicnumber,"radius");dx*=w/u;dy*=w/u;dz*=w/u;h[t].atomicnumber=atomicNumber;h[t].x=dx+h[s].x;h[t].y=dy+h[s].y;h[t].z=dz+h[s].z;addH(p);centerMolecule();drawMolecule(c)}if(b>1){h[p].atomicnumber=atomicNumber;drawMolecule(c)}}function addH(k){var f,d,m,a,n;var e,c;var h;var b=parameters();var g=Mol();var l=BondMatrix();var o=activeWin("");if(element(g[k].atomicnumber,"block")!="p"){return}m=b.clouds;a=g[k].atomicnumber;valence=element(a,"valence");n=3+m-valence;if(n<1){m=1}if(m<=1){return}e=0;f=0;while((e==0)&&(f<g[0].numatoms)){f++;if((l[k][f]>0)&&(f!=k)){e=f}}c=0;if(e){f=0;while((c==0)&&(f<g[0].numatoms)){f++;if(l[e][f]>0){if((f!=k)&&(f!=e)){c=f}}}}switch(m){case 2:add1H(k,e);break;case 3:add2H(k,e,c,n);break;case 4:add3H(k,e,c,n);break;default:break}centerMolecule();drawMolecule(o)}function add1H(g,c){var b,o,n,m;var d,e,a;var l,k,h;var f=Mol();d=f[g].atomicnumber;a=element(d,"radius")+element(1,"radius");if(c==0){o=f[g].x+a;n=f[g].y;m=f[g].z;addAtom(1,l,k,h);addBond(g,f[0].numatoms);return}o=f[c].x-f[g].x;n=f[c].y-f[g].y;m=f[c].z-f[g].z;e=Math.sqrt(o*o+n*n+m*m);l=f[g].x-o*a/e;k=f[g].y-n*a/e;h=f[g].z-m*a/e;addAtom(1,l,k,h);addBond(g,f[0].numatoms)}function add2H(a,K,J,l){var v,u,t,b;var z,x,w,F;var p,o,m,c,G;var N,M,L,H;var f,e,d,D,C,B;var k,h,g,I;var q;var s=new Array();var E=Mol();v=E[a].atomicnumber;b=element(v,"radius")+element(1,"radius");if(K==0){f=E[a].x+0.5*b;e=E[a].y+b*Math.sqrt(3)/2;d=E[a].z;addAtom(1,f,e,d);addBond(a,E[0].numatoms);if(l>1){e=E[a].y-b*Math.sqrt(3)/2;addAtom(1,f,e,d);addBond(a,E[0].numatoms)}return}u=E[K].atomicnumber;z=E[K].x-E[a].x;x=E[K].y-E[a].y;w=E[K].z-E[a].z;F=Math.sqrt(z*z+x*x+w*w);if(J==0){for(var y=1;y<E[0].numatoms;y++){if((y!=a)&&(y!=K)){J=y;y=E[0].numatoms}}}if(J==0){E[a].x=0;E[a].y=0;E[a].z=0;E[K].x=-F;E[K].y=0;E[K].z=0;f=E[a].x+0.5*b;e=E[a].y+b*Math.sqrt(3)/2;d=E[a].z;addAtom(1,f,e,d);addBond(a,E[0].numatoms);if(l>1){e=E[a].y-b*Math.sqrt(3)/2;addAtom(1,f,e,d);addBond(a,E[0].numatoms)}return}t=E[J].atomicnumber;p=E[J].x-E[K].x;o=E[J].y-E[K].y;m=E[J].z-E[K].z;c=Math.sqrt(p*p+o*o+m*m);s[0]=z;s[1]=x;s[2]=w;s[3]=-b*F/2;G=(-z*p-x*o-w*m)/(F*c);G=Math.acos(-1/2)+Math.PI-Math.acos(G);s[4]=p;s[5]=o;s[6]=m;s[7]=b*c*Math.cos(G);N=m*x-o*w;M=p*w-m*z;L=o*z-p*x;H=Math.sqrt(N*N+M*M+L*L);s[8]=N;s[9]=M;s[10]=L;s[11]=0;var n=gaussElim(s);f=E[a].x+n[0];e=E[a].y+n[1];d=E[a].z+n[2];addAtom(1,f,e,d);addBond(a,E[0].numatoms);if(l==1){return}s[0]=z;s[1]=x;s[2]=w;s[3]=-b*F/2;G=(-z*p-x*o-w*m)/(F*c);G=Math.acos(G)-Math.acos(0.5);s[4]=p;s[5]=o;s[6]=m;s[7]=b*c*Math.cos(G);s[8]=N;s[9]=M;s[10]=L;s[11]=0;debug="\nRow 1: "+s[0].toFixed(4)+" "+s[1].toFixed(4);debug+=" "+s[2].toFixed(4)+" "+s[3].toFixed(4);debug+="\nRow 2: "+s[4].toFixed(4)+" "+s[5].toFixed(4);debug+=" "+s[6].toFixed(4)+" "+s[7].toFixed(4);debug+="\nRow 3: "+s[8].toFixed(4)+" "+s[9].toFixed(4);debug+=" "+s[10].toFixed(4)+" "+s[11].toFixed(4);n=gaussElim(s);f=E[a].x+n[0];e=E[a].y+n[1];d=E[a].z+n[2];debug="H2 at: ("+f.toFixed(4)+", "+e.toFixed(4)+", "+d.toFixed(4)+")";addAtom(1,f,e,d);addBond(a,E[0].numatoms);debug="atom = "+a+"  i = "+K+"  numatoms = "+E[0].numatoms;debug+="\n"+element(E[E[0].numatoms].atomicnumber,"symbol");debug+="\nRow 1: "+s[0].toFixed(4)+" "+s[1].toFixed(4);debug+=" "+s[2].toFixed(4)+" "+s[3].toFixed(4);debug+="\nRow 2: "+s[4].toFixed(4)+" "+s[5].toFixed(4);debug+=" "+s[6].toFixed(4)+" "+s[7].toFixed(4);debug+="\nRow 3: "+s[8].toFixed(4)+" "+s[9].toFixed(4);debug+=" "+s[10].toFixed(4)+" "+s[11].toFixed(4);debug+="\nCross: "+N.toFixed(4)+" "+M.toFixed(4)+" "+L.toFixed(4)}function add3H(a,D,C,z){var y,s,p,E;var u,q,o,d;var f,e,c,F,H;var x,w,v,n;var K,I,G,l,k,g;var M,L,J,b;var h;var m=new Array();var t=Mol();y=t[a].atomicnumber;s=t[D].atomicnumber;p=t[C].atomicnumber;E=element(y,"radius")+element(1,"radius");u=t[D].x-t[a].x;q=t[D].y-t[a].y;o=t[D].z-t[a].z;d=Math.sqrt(u*u+q*q+o*o);m[0]=u;m[1]=q;m[2]=o;m[3]=-E*d/3;f=t[C].x-t[D].x;e=t[C].y-t[D].y;c=t[C].z-t[D].z;F=Math.sqrt(f*f+e*e+c*c);H=(-u*f-q*e-o*c)/(d*F);H=Math.acos(-1/3)+Math.PI-Math.acos(H);m[4]=f;m[5]=e;m[6]=c;m[7]=E*F*Math.cos(H);x=c*q-e*o;w=f*o-c*u;v=e*u-f*q;n=Math.sqrt(x*x+w*w+v*v);if(n==0){x=t[a].y;w=-t[a].x;v=t[a].z;n=Math.sqrt(x*x+w*w+v*v)}m[8]=x;m[9]=w;m[10]=v;m[11]=0;var B=gaussElim(m);K=t[a].x+B[0];I=t[a].y+B[1];G=t[a].z+B[2];addAtom(1,K,I,G);addBond(a,t[0].numatoms);if(z==1){return}h=t[0].numatoms;b=E/(d*3);M=t[a].x-u*b;L=t[a].y-q*b;J=t[a].z-o*b;m[0]=t[h].x-M;m[1]=t[h].y-L;m[2]=t[h].z-J;m[3]=-E*E*4/9;l=B[0];k=B[1];g=B[2];m[4]=t[a].x-M;m[5]=t[a].y-L;m[6]=t[a].z-J;m[7]=0;m[8]=x;m[9]=w;m[10]=v;m[11]=E*n*Math.sqrt(2/3);B=gaussElim(m);K=M+B[0];I=L+B[1];G=J+B[2];addAtom(1,K,I,G);addBond(a,t[0].numatoms);if(z==2){return}m[0]=t[h].x-M;m[1]=t[h].y-L;m[2]=t[h].z-J;m[3]=-E*E*4/9;l=B[0];k=B[1];g=B[2];m[4]=t[a].x-M;m[5]=t[a].y-L;m[6]=t[a].z-J;m[7]=0;n=Math.sqrt(x*x+w*w+v*v);m[8]=x;m[9]=w;m[10]=v;m[11]=-E*n*Math.sqrt(2/3);debug="atom = "+a+"  i = "+D+"  numatoms = "+t[0].numatoms;debug+="\n"+element(t[t[0].numatoms].atomicnumber,"symbol");debug+="\nRow 1: "+m[0].toFixed(4)+" "+m[1].toFixed(4);debug+=" "+m[2].toFixed(4)+" "+m[3].toFixed(4);debug+="\nRow 2: "+m[4].toFixed(4)+" "+m[5].toFixed(4);debug+=" "+m[6].toFixed(4)+" "+m[7].toFixed(4);debug+="\nRow 3: "+m[8].toFixed(4)+" "+m[9].toFixed(4);debug+=" "+m[10].toFixed(4)+" "+m[11].toFixed(4);debug+="\nCross: "+x.toFixed(4)+" "+w.toFixed(4)+" "+v.toFixed(4);B=gaussElim(m);K=M+B[0];I=L+B[1];G=J+B[2];addAtom(1,K,I,G);addBond(a,t[0].numatoms)}function gaussElim(f){var m,k,g,u;var p=new Array();var n=parseFloat(f[0]);var l=parseFloat(f[1]);var h=parseFloat(f[2]);var v=parseFloat(f[3]);var t=parseFloat(f[4]);var s=parseFloat(f[5]);var q=parseFloat(f[6]);var e=parseFloat(f[7]);var d=parseFloat(f[8]);var b=parseFloat(f[9]);var a=parseFloat(f[10]);var o=parseFloat(f[11]);if((Math.abs(t)>Math.abs(n))&&(Math.abs(t)>Math.abs(d))){m=n;k=l;g=h;u=v;n=t;l=s;h=q;v=e;t=m;s=k;q=g;e=u}if((Math.abs(d)>Math.abs(n))&&(Math.abs(d)>Math.abs(t))){m=n;k=l;g=h;u=v;n=d;l=b;h=a;v=o;d=m;b=k;a=g;o=u}if(Math.abs(d)>Math.abs(t)){m=t;k=s;g=q;u=e;t=d;s=b;q=a;e=o;d=m;b=k;a=g;o=u}if((n!=0)&&(t!=0)){factor=-n/t;t=0;s=s*factor+l;q=q*factor+h;e=e*factor+v}if((n!=0)&&(d!=0)){factor=-n/d;d=0;b=b*factor+l;a=a*factor+h;o=o*factor+v}if(Math.abs(b)>Math.abs(s)){k=s;g=q;u=e;s=b;q=a;e=o;b=k;a=g;o=u}if((s!=0)&&(b!=0)){factor=-s/b;b=0;a=a*factor+q;o=o*factor+e}p[2]=0;if(a!=0){p[2]=o/a}p[1]=0;if(s!=0){p[1]=(e-(q*p[2]))/s}p[0]=0;if(n!=0){p[0]=(v-(h*p[2])-(l*p[1]))/n}return p}function mechanics(){var t,s,q;var b;var v;var m,g;var a=new Array();var p=new Array();var l=Mol();var h=activeWin("");var d=document.getElementById(h);var o=d.getContext("2d");var n=d.width;var e=0.2;var u=500;var f=2e-7;Undo("save");InfoWin("Simple Geometry Optimization starting\n",1);geomLabel(o,"Simple Geometry Optimization started",n);a=hybridization();var c=0;if(c>0){InfoWin("Hybridization\n");for(t=1;t<=l[0].numatoms;t++){b=l[t].atomicnumber;InfoWin(element(b,"symbol")+" has "+a[t].hybrid+" hybrid orbitals\n")}}m=mechEnergy(a);a[0].energy=m;a[0].step=e;p[0]=new energyObject();p[0].energy=a[0].energy;p[0].step=a[0].step;for(t=1;t<=l[0].numatoms;t++){p[t]=new mechanicsObject();p[t].hybrid=a[t].hybrid;p[t].x=a[t].x;p[t].y=a[t].y;p[t].z=a[t].z}v=0;g=f*2;InfoWin(0+": Energy = "+m.toFixed(8)+"\n");while((v<u)&&(g>f)){p=optimize(a);g=Math.abs(a[0].energy-p[0].energy);if(p[0].step>e){p[0].step=e}a[0].energy=p[0].energy;a[0].step=p[0].step;for(t=1;t<=l[0].numatoms;t++){a[t].hybrid=p[t].hybrid;a[t].x=p[t].x;a[t].y=p[t].y;a[t].z=p[t].z}v++;if(v<3){if(g<f){g=f*2}}if(g<f){if(p[0].step<e){a[0].step*=1.5;p=optimize(a);g=Math.abs(a[0].energy-p[0].energy);if(g>f){a[0].energy=p[0].energy;a[0].step=p[0].step;for(t=1;t<=l[0].numatoms;t++){a[t].hybrid=p[t].hybrid;a[t].x=p[t].x;a[t].y=p[t].y;a[t].z=p[t].z}}}}InfoWin(v+": Energy = "+p[0].energy.toFixed(8)+"\n");c=1;if((c>0)&&(v%5==0)){for(t=1;t<=l[0].numatoms;t++){l[t].x=p[t].x;l[t].y=p[t].y;l[t].z=p[t].z}centerMolecule();drawMolecule();geomLabel(o,"Simple Geometry Optimization in progress.",n)}}InfoWin("Final Energy at loop "+v+" = "+p[0].energy.toFixed(8)+"\n");InfoWin("Geometry Optimization complete.\n");if(v>=u){InfoWin("Too many steps. Optimization may not be complete.\n")}for(t=1;t<=l[0].numatoms;t++){l[t].x=p[t].x;l[t].y=p[t].y;l[t].z=p[t].z}centerMolecule();drawMolecule()}function mechanicsObject(){this.hybrid=0;this.x=0;this.y=0;this.z=0}function energyObject(){this.energy=0;this.rstep=0;this.astep=0}function distance(f,g,e){var c=f[g].x-f[e].x;var b=f[g].y-f[e].y;var a=f[g].z-f[e].z;var d=Math.sqrt(c*c+b*b+a*a);return d}function angle(f,l,k,h){var o=f[l].x-f[k].x;var n=f[l].y-f[k].y;var m=f[l].z-f[k].z;var b=Math.sqrt(o*o+n*n+m*m);var g=f[h].x-f[k].x;var e=f[h].y-f[k].y;var d=f[h].z-f[k].z;var a=Math.sqrt(g*g+e*e+d*d);var c=(o*g+n*e+m*d)/(b*a);if(c>1){c=1}if(c<-1){c=-1}c=Math.acos(c)*180/Math.PI;return c}function dihedral(t,g,e,c,a){var s,q,p;var o,n,m;var z,x,v;var l,y,w,u;var h,f,d,b;o=t[g].x-t[e].x;n=t[g].y-t[e].y;m=t[g].z-t[e].z;z=t[c].x-t[e].x;x=t[c].y-t[e].y;v=t[c].z-t[e].z;y=n*v-m*x;w=m*z-o*v;u=o*x-n*z;l=Math.sqrt(y*y+w*w+u*u);o=t[a].x-t[c].x;n=t[a].y-t[c].y;m=t[a].z-t[c].z;f=m*x-n*v;d=o*v-m*z;b=n*z-o*x;h=Math.sqrt(f*f+d*d+b*b);ang=(-y*f-w*d-u*b)/(l*h);if(ang>1){ang=1}if(ang<-1){ang=-1}ang=Math.acos(ang)*180/Math.PI;return ang}function hybridization(){var e,d,c;var g;var b=new Array();var a=Mol();var f=BondMatrix();b[0]=new energyObject();b[0].energy=0;b[0].step=0;for(e=1;e<=a[0].numatoms;e++){b[e]=new mechanicsObject();b[e].hybrid=0;b[e].x=a[e].x;b[e].y=a[e].y;b[e].z=a[e].z}for(e=1;e<=a[0].numatoms;e++){g=element(a[e].atomicnumber,"valence");switch(g){case 1:case 2:case 3:b[e].hybrid=f[e][0];break;default:b[e].hybrid=g+f[e][0]-4;break}while((b[e].hybrid>f[e][0])&&(b[e].hybrid>=5)){b[e].hybrid=b[e].hybrid-1}}for(e=1;e<=a[0].numatoms;e++){if((b[e].hybrid==4)&&(f[e][0]<4)){for(d=1;d<=a[0].numatoms;d++){c=f[e][d];if(c>0){if(b[c].hybrid==3){b[e].hybrid=3}}}}}return b}function mechEnergy(v){var K,J,I;var z,M,L,D,t;var o,n,m;var d,c,b,G,f;var P,O,B;var s,y,x,w;var q,l,h,e;var F;var a=Math.acos(-1/3)*180/Math.PI;var u=0;var C=Mol();var g=BondMatrix();var H=20000;var Q=10;var N=5;var E=500;DEBUG=1;if(DEBUG>0){var p=0;for(K=1;K<=C[0].numatoms;K++){p+=v[K].hybrid}if(p<C[0].numatoms){InfoWin("*** Too few hybrid orbitals ("+p+") returned at end of optimize\n")}}for(K=1;K<=C[0].numatoms;K++){n=element(C[K].atomicnumber,"radius");if(v[K].hybrid==3){n-=0.05}if(v[K].hybrid==2){n-=0.1}for(J=1;J<=C[0].numatoms;J++){if(g[K][J]>0){I=J;m=element(C[I].atomicnumber,"radius");if(v[I].hybrid==3){m-=0.05}if(v[I].hybrid==2){m-=0.1}o=n+m;d=v[K].x-v[I].x;c=v[K].y-v[I].y;b=v[K].z-v[I].z;G=Math.sqrt(d*d+c*c+b*b);u+=H*(G-o)*(G-o)}}}for(K=1;K<=C[0].numatoms;K++){if(v[K].hybrid>1){for(J=1;J<C[0].numatoms;J++){if(g[K][J]>0){P=J;y=v[P].x-v[K].x;x=v[P].y-v[K].y;w=v[P].z-v[K].z;s=Math.sqrt(y*y+x*x+w*w);for(I=J+1;I<=C[0].numatoms;I++){if(g[K][I]>0){O=I;l=v[O].x-v[K].x;h=v[O].y-v[K].y;e=v[O].z-v[K].z;q=Math.sqrt(l*l+h*h+e*e);F=(y*l+x*h+w*e)/(s*q);if(F>1){F=1}if(F<-1){F=-1}F=Math.acos(F)*180/Math.PI;switch(v[K].hybrid){case 2:u+=Q*(F-180)*(F-180);break;case 3:u+=Q*(F-120)*(F-120);break;case 4:u+=Q*(F-a)*(F-a);break;case 5:case 6:if(F<100){u+=Q*(F-90)*(F-90)}break}}}}}}}for(K=1;K<C[0].numatoms;K++){if(v[K].hybrid==4){for(z=K+1;z<=C[0].numatoms;z++){if((g[K][z]>0)&&(v[z].hybrid==4)){J=z;for(M=1;M<=C[0].numatoms;M++){if((g[K][M]>0)&&(M!=J)&&(M!=K)){D=M;for(L=1;L<=C[J].numatoms;L++){if((g[J][L]>0)&&(L!=J)&&(L!=K)&&(L!=D)){t=C[J].bonds[L];F=Math.abs(dihedral(v,D,K,J,t));while(F>120){F-=120}u+=N*(F-60)*(F-60)}}}}}}}}for(K=1;K<C[0].numatoms;K++){if(v[K].hybrid==3){for(z=K+1;z<=C[K].numatoms;z++){if((g[K][z]>0)&&(v[J].hybrid==3)){J=z;for(M=1;M<=C[K].numatoms;M++){if((g[K][M]>0)&&(M!=J)&&(M!=K)){D=M;for(L=1;L<=C[J].numatoms;L++){if((g[J][L]>0)&&(L!=K)&&(L!=J)&&(L!=D)){t=L;F=Math.abs(dihedral(v,D,K,J,t));if(F>180){F-=180}if(F>135){F=180-F}u+=N*F*F}}}}}}}}for(K=1;K<C[0].numatoms;K++){n=element(C[K].atomicnumber,"radius");for(J=K+1;J<=C[0].numatoms;J++){m=element(C[J].atomicnumber,"radius");G=distance(v,K,J);if(G<0.1){G=0.1}G=G/(n+m);u+=E/(G*G*G*G*G*G)}}return u}function changexyz(n){var e=Mol();var w,u,s;var l;var y=[];var c,h,g,f;var p,o,m;var a;var v,t,q;var x;var z=n[0].step;var b=0;if(b>0){InfoWin("Hybridization\n");for(w=1;w<=e[0].numatoms;w++){Z=e[w].atomicnumber;InfoWin(element(Z,"symbol")+" has "+n[w].hybrid+" hybrid orbitals\n")}}for(w=0;w<=e[0].numatoms;w++){y[w]=[0,0,0]}var d=new Array();d[0]=new energyObject();d[0].energy=n[0].energy;d[0].step=n[0].step;for(w=1;w<=e[0].numatoms;w++){d[w]=new mechanicsObject();d[w].hybrid=n[w].hybrid;d[w].x=n[w].x;d[w].y=n[w].y;d[w].z=n[w].z}c=mechEnergy(d);for(w=1;w<=e[0].numatoms;w++){v=d[w].x;t=d[w].y;q=d[w].z;for(l=0;l<6;l++){p=0;o=0;m=0;h=c;g=c;f=c;(l%2)?a=1:a=-1;switch(l){case 0:case 1:d[w].x=v+a*z;Energy=mechEnergy(d);while((Energy>c)&&(a>0.1)){a*=0.75;d[w].x=v+a*z;Energy=mechEnergy(d)}if(Energy<h){p=a}d[w].x=v;y[w][0]=p*z;break;case 2:case 3:d[w].y=t+a*z;Energy=mechEnergy(d);while((Energy>c)&&(a>0.1)){a*=0.75;d[w].y=t+a*z;Energy=mechEnergy(d)}if(Energy<g){o=a}d[w].y=t;y[w][1]=o*z;break;case 4:case 5:d[w].z=q+a*z;Energy=mechEnergy(d);while((Energy>c)&&(a>0.1)){a*=0.75;d[w].z=q+a*z;Energy=mechEnergy(d)}if(Energy<f){m=a}d[w].z=q;y[w][2]=m*z;break}}}return y}function optimize(n){var u,t,s;var o;var l;var c;var d;var w,f;var m;var v=new Array();var q=new Array();var g=Mol();var a=0.001;var e=n[0].step;var b=n[0].energy;DEBUG=1;if(DEBUG>0){var h=mechEnergy(n);if(h!=b){InfoWin("*** Call to mechEnergy changed energy from "+b+" to "+h+"\n")}var p=0;for(u=1;u<=g[0].numatoms;u++){p+=n[u].hybrid}if(p<g[0].numatoms){InfoWin("*** Too few hybrid orbitals ("+p+")\n")}}for(u=0;u<=g[0].numatoms;u++){v[u]=[0,0,0]}v=changexyz(n);m=0;for(u=0;u<=g[0].numatoms;u++){for(t=0;t<3;t++){if(Math.abs(v[u][t])>m){m=Math.abs(v[u][t])}}}d=n[0].energy;w=0;f=1;c=trialEnergy(n,v,f);while((c>d)&&(f>0.002)){f*=0.75;c=trialEnergy(n,v,f)}if(c<d){w=f;d=c}l=(w+0.5)*(n[0].step+m);if(l<a){l=a}q[0]=new energyObject();q[0].energy=d;q[0].step=l;for(u=1;u<=g[0].numatoms;u++){q[u]=new mechanicsObject();q[u].hybrid=n[u].hybrid;q[u].x=n[u].x+w*v[u][0];q[u].y=n[u].y+w*v[u][1];q[u].z=n[u].z+w*v[u][2]}DEBUG=0;if(DEBUG>0){for(u=0;u<=g[0].numatoms;u++){InfoWin("Change in coordinates = (");for(t=0;t<3;t++){InfoWin(v[u][t].toFixed(5));if(t<2){InfoWin(", ")}}InfoWin(")\n")}InfoWin("--- Max change = "+m.toFixed(5)+"\n")}return(q)}function trialEnergy(e,f,c){var b;var d=new Array();var a=Mol();d[0]=new energyObject();d[0].energy=e[0].energy;d[0].step=e[0].step;for(b=1;b<=a[0].numatoms;b++){d[b]=new mechanicsObject();d[b].hybrid=e[b].hybrid;d[b].x=e[b].x+c*f[b][0];d[b].y=e[b].y+c*f[b][1];d[b].z=e[b].z+c*f[b][2]}return mechEnergy(d)};
