# Supplementary material for: CH5M3D: an HTML5 program for creating 3D molecular structures
Source: J Cheminform. 2013 Nov 18;5:46. doi: 10.1186/1758-2946-5-46 (PMC4177146; doi:10.1186/1758-2946-5-46)
Supplement: Additional file 1 — This archive contains all of the files required to create a fully-functional website using the CH5M3D library. [file 1758-2946-5-46-S1.zip › ch5m3d/CHANGELOG.txt]

CH5M3D 1.2.2, 2013-06-27
------------------------
- Added ability to include more than one gallery on a single web page.
- Fixed bug with deleting attached hydrogen atoms.
- Removed "view-only" javascript library.  All files in variations folder now call
  main library.  (It was not documented which functions were missing from this
  library, and the size reduction was minimal).


CH5M3D 1.2.1, 2013-06-24
------------------------
- Added a number of web pages to the variations folder to provide more examples
  illustrating ways this library can be used to create web pages.  Most notable
  addition was a gallery page showing multiple floating boxes and a sample script
  that creates mirror images of 2-butanol.
- Updated sections of the documentation to better describe some user-accessible
  functions.


CH5M3D 1.2, 2013-06-10
-----------------------
- Fixed a number of bugs.  Most notable changes in routine to calculate charges.


CH5M3D 1.1, 2013-04-10
----------------------
- Development version. Never released.


CH5M3D 1.0, 2013-03-13
----------------------
- Initial release
